# Supplementary material for: Historical and contemporary factors generate unique butterfly communities on islands
Source: Sci Rep. 2016 Jun 29;6:28828. doi: 10.1038/srep28828 (PMC4926222; doi:10.1038/srep28828)
Supplement: Supplementary Dataset 1 [file srep28828-s3.zip]

Archive with 18 entries (15 files):
- R files/
- R files/faunistic data.txt
- __MACOSX/
- __MACOSX/R files/
- __MACOSX/R files/._faunistic data.txt
- R files/island_data.txt
- __MACOSX/R files/._island_data.txt
- R files/new_functions.R
- __MACOSX/R files/._new_functions.R
- R files/Sequences.fas
- __MACOSX/R files/._Sequences.fas
- R files/species.txt
- __MACOSX/R files/._species.txt
- R files/Specimens.txt
- __MACOSX/R files/._Specimens.txt
- R files/Voda_et_al_script.R
- __MACOSX/R files/._Voda_et_al_script.R
- __MACOSX/._R files
