# Supplementary material for: Historical and contemporary factors generate unique butterfly communities on islands
Source: Sci Rep. 2016 Jun 29;6:28828. doi: 10.1038/srep28828 (PMC4926222; doi:10.1038/srep28828)
Supplement: Supplementary Dataset 1 [file srep28828-s3.zip › R files/faunistic data.txt]

Island	Papilio_machaon	Colias_croceus	Euchloe_ausonia	Gonepteryx_cleopatra	Pieris_brassicae	Pieris_mannii	Pieris_rapae	Pontia_daplidice	Pontia_edusa	Aricia_agestis	Callophrys_rubi	Celastrina_argiolus	Lampides_boeticus	Leptotes_pirithous	Lycaena_phlaeas	Polyommatus_celina	Pseudophilotes_baton	Zizeeria_karsandra	Charaxes_jasius	Coenonympha_pamphilus	Danaus_chrysippus	Hipparchia_semele	Lasiommata_megera	Maniola_jurtina	Pararge_aegeria	Polygonia_egea	Pyronia_cecilia	Vanessa_atalanta	Vanessa_cardui	Carcharodus_alceae	Gegenes_nostrodamus	Gegenes_pumilio
Italy	1	1	1	1	1	1	1	0	1	1	1	1	1	1	1	0	1	0	1	1	1	1	1	1	1	1	1	1	1	1	1	1
SicilyE	1	1	1	1	1	1	1	0	1	1	1	1	1	1	1	1	1	0	1	1	1	1	1	1	1	1	1	1	1	1	1	1
SicilyW	1	1	1	1	1	1	1	0	1	1	1	1	1	1	1	1	1	0	1	1	1	1	1	1	1	1	1	1	1	1	1	1
Tunisia	1	1	0	1	1	0	1	1	0	1	1	1	1	1	1	1	0	1	1	1	1	1	1	1	1	0	1	1	1	0	1	1
Algeria	1	1	0	1	1	0	1	1	0	1	1	1	1	1	1	1	0	1	1	1	1	1	1	1	1	0	1	1	1	0	1	1
Stromboli	1	1	0	0	1	1	1	0	1	0	0	1	1	1	0	0	0	0	0	0	0	1	1	0	1	0	0	1	1	0	0	1
Lipari	1	1	0	0	1	1	1	0	1	1	0	1	1	1	1	1	0	0	1	1	0	1	1	1	1	0	1	1	1	1	0	1
Vulcano	1	1	0	0	1	1	1	0	1	1	0	1	1	1	1	1	1	0	0	0	0	1	1	1	1	1	1	1	1	0	1	1
Salina	1	1	0	0	1	1	1	0	0	1	0	1	1	1	1	1	0	0	1	0	0	1	1	1	1	0	1	1	1	0	0	1
Ustica	1	1	1	1	1	0	1	0	1	1	0	0	1	1	1	1	0	0	0	0	0	0	1	0	0	0	0	1	1	0	0	1
Levanzo	0	1	0	1	1	1	1	0	1	0	1	0	1	1	1	1	0	0	0	1	0	0	1	0	0	0	1	1	1	1	0	1
Marettimo	0	1	0	0	1	0	1	0	0	0	0	0	1	1	0	0	0	0	0	0	0	0	1	0	0	0	0	1	1	0	0	0
Pantelleria	1	1	0	0	1	0	1	1	0	0	0	1	1	1	1	1	0	0	0	0	0	0	1	0	0	0	0	1	1	0	0	1
Lampedusa	1	1	0	0	1	0	1	1	0	0	0	0	1	1	1	1	0	1	0	0	1	0	1	0	0	0	0	1	1	0	1	0
Malta	1	1	0	1	1	0	1	0	1	1	0	1	1	1	1	1	0	0	0	1	0	0	1	1	1	0	0	1	1	0	0	1
Linosa	0	1	0	0	0	0	1	0	0	0	0	0	1	0	1	1	0	0	0	0	0	0	0	0	0	0	0	1	1	0	0	0
