# Supplementary material for: Historical and contemporary factors generate unique butterfly communities on islands
Source: Sci Rep. 2016 Jun 29;6:28828. doi: 10.1038/srep28828 (PMC4926222; doi:10.1038/srep28828)
Supplement: Supplementary Dataset 1 [file srep28828-s3.zip › R files/island_data.txt]

Island	Latitude	Longitude	Precipitation(mm)	Temperature(Cx10)	Isolation	Altitude(m)	Area(km2)	Richness	Pl_connection	Source_R	Pyrgus_malvoides	Pyrgus_armoricanus	Spialia_sertorius	Carcharodus_alceae	Erynnis_tages	Thymelicus_acteon	Thymelicus_lineola	Thymelicus_sylvestris	Ochlodes_sylvanus	Gegenes_nostrodamus	Gegenes_pumilio	Papilio_machaon	Iphiclides_podalirius	Zerynthia_cassandra	Aporia_crataegi	Pieris_brassicae	Pieris_rapae	Pieris_mannii	Pieris_napi_	Pontia_daplidice	Pontia_edusa	Euchloe_ausonia	Euchloe_insularis	Anthocharis_cardamines	Colias_crocea	Gonepteryx_cleopatra	Gonepteryx_rhamni	Leptidea_sinapis	Neozephyrus_quercus	Satyrium_ilicis	Callophrys_rubi	Lycaena_phlaeas	Lycaena_tityrus	Lampides_boeticus	Leptotes_pirithous	Zizeeria_karsandra	Celastrina_argiolus	Glaucopsyche_alexis	Pseudophilotes_baton	Plebejus_bellieri	Aricia_agestis	Aricia_cramera	Polyommatus_celina	Polyommatus_icarus	Libythea_celtis	Danaus_chrysippus	Charaxes_jasius	Limenitis_reducta	Nymphalis_polychloros	Inachis_io	Vanessa_atalanta	Vanessa_cardui	Polygonia_c-album	Polygonia_egea	Issoria_lathonia	Argynnis_pandora	Argynnis_paphia	Melitaea_phoebe	Melitaea_didyma	Melitaea_celadussa	Melanargia_galathea	Melanargia_arge	Hipparchia_fagi	Hipparchia_aristaeus	Hipparchia_neapolitana	Hipparchia_leighebi	Hipparchia_sbordonii	Hipparchia_neomiris	Hipparchia_statilinus	Hipparchia_fidia	Maniola_jurtina	Pyronia_cecilia	Pyronia_tithonus	Coenonympha_pamphilus	Coenonympha_lyllus	Coenonympha_corinna	Pararge_aegeria	Lasiommata_megera	Lasiommata_paramegaera
Malta	35.89	14.5	500	183	85	253	316	19	1	50	0	0	0	0	0	0	0	0	0	0	1	1	0	0	0	1	1	0	0	0	1	0	0	0	1	1	0	0	0	0	0	1	0	1	1	0	1	0	0	0	1	0	1	0	0	0	0	0	0	0	1	1	0	0	0	0	0	0	0	0	0	0	0	0	0	0	0	0	0	0	1	0	0	1	0	0	1	1	0
Lampedusa	35.52	12.62	300	187	126	133	21	15	1	54	0	0	0	0	0	0	0	0	0	1	0	1	0	0	0	1	1	0	0	1	0	0	0	0	1	0	0	0	0	0	0	1	0	1	1	1	0	0	0	0	0	0	1	0	0	1	0	0	0	0	1	1	0	0	0	0	0	0	0	0	0	0	0	0	0	0	0	0	0	0	0	0	0	0	0	0	0	1	0
Pantelleria	36.83	11.95	332.4	177.17	71	836	83	14	0	54	0	0	0	0	0	0	0	0	0	0	1	1	0	0	0	1	1	0	0	1	0	0	0	0	1	0	0	0	0	0	0	1	0	1	1	0	1	0	0	0	0	0	1	0	0	0	0	0	0	0	1	1	0	0	0	0	0	0	0	0	0	0	0	0	0	0	0	0	0	0	0	0	0	0	0	0	0	1	0
Elba	42.82	10.33	590	154.4	9	1019	225	49	1	96	0	1	1	1	0	1	0	0	0	0	1	1	1	1	0	1	1	1	1	0	1	1	0	1	1	1	0	0	1	1	1	1	0	1	1	0	1	1	0	1	1	0	0	1	0	1	1	1	0	0	1	1	0	0	1	1	1	0	1	1	0	0	0	1	0	0	0	1	1	0	1	1	1	1	0	1	1	1	0
Giglio	42.38	10.9	511	152.5	14.5	498	21	28	0	96	0	0	0	1	0	0	0	0	0	0	1	1	0	0	0	1	1	0	0	0	1	0	0	0	1	1	0	0	0	0	1	1	0	1	1	0	1	0	0	0	1	0	0	1	0	0	1	1	0	0	1	1	0	0	1	1	0	0	0	0	0	0	0	1	0	0	0	0	0	0	1	1	0	0	0	1	1	1	0
Gorgona	43.42	9.9	816	153	33	225	2	17	0	96	0	0	0	1	0	0	0	0	0	0	0	1	0	0	0	1	1	1	1	0	0	0	0	0	1	1	0	0	0	0	0	0	0	1	1	0	1	0	0	0	1	0	0	0	0	0	1	0	0	0	1	1	0	0	0	0	0	0	0	0	0	0	0	1	0	0	0	0	0	0	0	0	0	0	0	0	1	1	0
Capraia	43.05	9.9	716	151.7	27	447	19	20	0	49	0	0	0	1	0	0	0	0	0	0	0	0	0	0	0	1	1	0	0	0	1	0	0	0	1	1	0	0	0	0	0	1	0	1	1	0	1	0	0	0	1	0	0	1	0	0	1	0	0	0	1	1	0	0	0	0	0	0	0	0	0	0	0	1	0	0	0	1	0	0	1	1	0	0	0	1	1	0	1
Ibiza	38.9	1.43	473	169.36	87	475	57	22	0	96	0	0	0	0	0	0	0	0	0	0	0	1	0	0	0	1	1	0	1	1	0	0	0	0	1	1	0	1	0	0	1	1	0	1	1	0	1	0	0	0	0	1	1	0	0	0	1	0	0	0	1	1	0	0	0	1	0	0	0	0	0	0	0	0	0	0	0	0	0	0	1	0	0	0	0	0	1	1	0
Ischia	40.73	13.95	753	157.8	9	789	47	47	1	112	1	0	1	1	1	1	0	1	1	0	1	1	1	0	0	1	1	1	1	0	1	1	0	0	1	1	1	1	0	1	1	1	0	1	0	0	1	1	0	0	1	0	0	1	0	0	1	1	0	1	1	1	1	1	0	1	0	0	1	1	0	1	1	0	1	0	0	0	1	0	1	1	0	1	0	0	1	1	0
Caprera	41.18	9.5	522	158.8	1.5	212	36	23	1	47	0	0	0	1	0	0	0	0	0	0	0	1	0	0	0	1	1	0	0	1	0	0	1	0	1	1	0	0	0	0	0	1	0	1	0	0	1	0	0	1	0	1	1	0	0	0	1	0	0	0	1	1	0	0	0	0	0	0	0	0	0	0	0	1	0	0	0	0	0	0	1	1	0	0	0	1	1	0	1
Levant	43.03	6.46	749	151	8.7	30	9	17	1	171	0	0	0	1	0	0	0	0	0	0	0	1	0	0	0	0	1	0	0	0	0	0	0	0	1	1	0	0	0	0	0	0	1	1	1	0	1	0	0	0	0	0	0	1	0	0	1	0	0	0	1	0	0	0	0	0	0	0	1	0	0	0	0	0	0	0	0	0	0	0	1	1	0	0	0	0	1	1	0
Levanzo	38	12.33	462	174.5	11	270	5	18	1	78	0	0	0	1	0	0	0	0	0	0	1	0	0	0	0	1	1	1	0	0	1	0	0	0	1	1	0	0	0	0	1	1	0	1	1	0	0	0	0	0	0	0	1	0	0	0	0	0	0	0	1	1	0	0	0	0	0	0	0	0	0	0	0	0	0	0	0	0	0	0	0	1	0	1	0	0	0	1	0
Lipari	38.45	14.97	646	175.8	28	603	37	24	0	82	0	0	0	1	0	0	0	0	0	0	1	1	0	0	0	1	1	1	0	0	1	0	0	0	1	0	0	0	0	0	0	1	0	1	1	0	1	0	0	0	1	0	1	0	0	0	1	0	0	0	1	1	0	1	0	0	0	0	0	0	0	0	0	0	0	1	0	0	0	0	1	1	0	1	0	0	1	1	0
M.Angentario	42.38	11.18	538	150	0	635	60	50	1	96	1	1	1	1	0	1	1	1	1	0	0	1	1	0	1	1	1	1	1	0	1	1	0	1	1	1	1	1	1	1	1	1	0	1	1	0	1	1	0	0	1	0	0	1	0	0	1	1	0	0	1	1	0	1	0	0	1	1	1	1	1	0	0	0	0	0	0	0	1	0	1	1	1	1	0	1	1	1	0
Mallorca	39.58	2.65	596	160.98	185	1445	3639	29	0	149	0	0	0	1	0	0	0	0	0	0	1	1	1	0	0	1	1	0	1	1	0	0	0	0	1	1	0	1	0	0	1	1	0	1	1	0	1	0	0	0	0	1	1	0	0	1	1	0	0	0	1	1	0	0	0	1	0	0	0	0	0	0	0	0	0	0	0	0	0	1	1	1	0	0	1	0	1	1	0
Asinara	41.08	8.23	553	160.3	1	408	51	21	1	47	0	0	0	1	0	0	0	0	0	0	0	1	0	0	0	1	1	0	0	1	0	0	1	0	1	0	0	1	0	0	0	1	0	1	1	0	0	0	0	0	0	0	1	0	0	0	0	0	1	0	1	1	0	0	0	0	0	0	0	0	0	0	0	1	0	0	0	0	0	0	1	1	0	0	0	1	1	0	1
Menorca	39.9	4.25	618	166.64	200	358	702	24	0	149	0	0	0	0	0	0	0	0	0	0	0	1	0	0	0	1	1	0	1	1	0	0	0	0	1	1	0	1	0	0	1	1	0	1	1	0	1	0	0	0	0	1	1	0	0	1	1	0	0	0	1	1	0	0	0	0	0	0	0	0	0	0	0	0	0	0	0	0	0	0	1	1	0	0	1	0	1	1	0
Montecristo	42.33	10.3	486	156.66	63	645	20	11	0	49	0	0	0	0	0	0	0	0	0	0	0	0	0	0	0	1	1	0	0	0	0	0	0	0	1	0	0	0	0	0	0	1	0	1	1	0	1	0	0	0	0	0	0	0	0	0	0	0	0	0	1	1	0	0	0	0	0	0	0	0	0	0	0	0	0	0	0	0	0	0	0	0	0	0	0	0	1	0	1
Capri	40.55	14.22	705	166.5	5	589	13	43	1	112	1	0	1	1	1	1	0	0	1	0	0	1	1	0	0	1	1	1	0	0	1	1	0	0	1	1	1	0	1	1	1	1	0	1	1	0	1	1	0	0	1	0	0	1	0	0	1	1	0	1	1	1	0	1	1	0	0	0	1	1	0	0	1	0	1	0	0	0	1	0	1	1	0	1	0	0	1	1	0
Pianosa	42.58	10.1	486	165.5	48	22	10	20	1	96	0	0	0	1	0	0	0	0	0	0	0	1	0	0	0	1	1	0	0	0	1	0	0	0	1	1	0	0	0	0	0	1	0	1	1	0	1	0	0	0	1	0	0	1	0	0	1	0	0	0	1	1	0	0	0	0	0	0	0	0	0	0	0	0	0	0	0	0	0	0	1	1	0	0	0	0	1	1	0
Ponza	40.88	12.97	676	166	32.8	283	8	18	0	114	0	0	0	0	0	1	0	0	0	0	1	1	0	0	0	1	1	1	0	0	1	0	0	0	1	1	0	0	0	0	0	1	0	1	0	0	1	0	0	0	0	0	0	1	0	0	0	0	0	0	1	1	0	0	0	0	0	0	0	0	0	0	0	0	0	0	1	0	0	0	0	0	0	0	0	0	1	1	0
Procida_Vivara	40.77	14.02	811	162	3	91	4	30	1	112	0	0	0	0	0	0	0	0	1	0	0	1	1	0	0	1	1	1	1	0	1	1	0	0	1	1	1	0	0	1	1	1	0	1	1	0	1	1	0	0	1	0	0	1	0	0	1	0	0	0	1	1	0	0	0	0	0	0	0	0	0	0	0	0	1	0	0	0	1	0	1	0	0	1	0	0	1	1	0
S. Antioco	39.07	8.42	623	166.14	0	271	109	22	1	45	0	0	0	1	0	0	0	0	0	0	0	1	0	0	0	1	1	0	0	1	0	0	1	0	1	1	0	0	0	0	1	1	0	0	0	0	1	0	0	0	0	1	1	0	0	0	1	0	0	0	1	1	0	0	0	0	0	0	0	0	0	0	0	1	0	0	0	0	0	0	1	1	0	0	0	1	1	0	1
S. Maria	41.28	9.38	509	162	7	49	3	13	1	47	0	0	0	0	0	0	0	0	0	0	0	0	0	0	0	1	1	0	0	1	0	0	0	0	1	1	0	0	0	0	0	0	0	0	0	0	0	0	0	1	0	0	1	0	0	0	1	0	0	0	1	1	0	0	0	0	0	0	0	0	0	0	0	0	0	0	0	0	0	0	0	0	0	0	0	1	1	0	1
Salina	38.57	14.87	641	170	38	962	26	20	0	82	0	0	0	0	0	0	0	0	0	0	1	1	0	0	0	1	1	1	0	0	0	0	0	0	1	0	0	0	0	0	0	1	0	1	1	0	1	0	0	0	1	0	1	0	0	0	1	0	0	0	1	1	0	0	0	0	0	0	0	0	0	0	0	0	0	1	0	0	0	0	1	1	0	0	0	0	1	1	0
Spargi	41.25	9.37	518	163	2.5	156	4	16	1	47	0	0	0	0	0	0	0	0	0	0	0	0	0	0	0	0	1	0	0	1	0	0	0	0	1	1	0	0	0	0	0	1	0	0	0	0	0	0	0	1	0	0	1	0	0	0	1	0	0	0	1	1	0	0	0	0	0	0	0	0	0	0	0	1	0	0	0	0	0	0	1	1	0	0	0	1	1	0	1
Stromboli	38.78	15.22	709	166.25	56	924	12	15	0	82	0	0	0	0	0	0	0	0	0	0	1	1	0	0	0	1	1	1	0	0	1	0	0	0	1	0	0	0	0	0	0	0	0	1	1	0	1	0	0	0	0	0	0	0	0	0	0	0	0	0	1	1	0	0	0	0	0	0	0	0	0	0	0	0	0	1	0	0	0	0	0	0	0	0	0	0	1	1	0
Ustica	38.72	13.2	486	178.5	52	244	9	16	0	78	0	0	0	0	0	0	0	0	0	0	1	1	0	0	0	1	1	0	0	0	1	1	0	0	1	1	0	0	0	0	0	1	0	1	1	0	0	0	0	0	1	0	1	0	0	0	0	0	0	0	1	1	0	0	0	0	0	0	0	0	0	0	0	0	0	0	0	0	0	0	0	0	0	0	0	0	0	1	0
Vulcano	38.43	14.97	646	178.3	20	499	21	22	0	82	0	0	0	0	0	0	0	0	0	1	1	1	0	0	0	1	1	1	0	0	1	0	0	0	1	0	0	0	0	0	0	1	0	1	1	0	1	0	1	0	1	0	1	0	0	0	0	0	0	0	1	1	0	0	0	0	0	0	0	0	0	0	0	0	0	1	0	0	0	0	1	1	0	0	0	0	1	1	0
Marettimo	37.97	12.06	450	168.5	30	690	12	8	0	78	0	0	0	0	0	0	0	0	0	0	0	0	0	0	0	1	1	0	0	0	0	0	0	0	1	0	0	0	0	0	0	0	0	1	1	0	0	0	0	0	0	0	0	0	0	0	0	0	0	0	1	1	0	0	0	0	0	0	0	0	0	0	0	0	0	0	0	0	0	0	0	0	0	0	0	0	0	1	0
Giannutri	42.25	11.1	511	152.5	12	20	2	11	1	96	0	0	0	0	0	0	0	0	0	0	0	0	0	0	0	0	1	0	1	0	1	0	0	0	1	1	0	0	0	0	0	0	0	0	1	0	0	0	0	0	0	0	0	0	0	0	1	0	0	0	1	1	0	0	0	0	0	0	0	0	0	0	0	0	0	0	0	0	0	0	0	0	0	0	0	1	1	0	0
Linosa	35.85	12.85	300	187	160	200	5	7	0	54	0	0	0	0	0	0	0	0	0	0	0	0	0	0	0	0	1	0	0	0	0	0	0	0	1	0	0	0	0	0	0	1	0	1	0	0	0	0	0	0	0	0	1	0	0	0	0	0	0	0	1	1	0	0	0	0	0	0	0	0	0	0	0	0	0	0	0	0	0	0	0	0	0	0	0	0	0	0	0
