# Supplementary material for: Historical and contemporary factors generate unique butterfly communities on islands
Source: Sci Rep. 2016 Jun 29;6:28828. doi: 10.1038/srep28828 (PMC4926222; doi:10.1038/srep28828)
Supplement: Supplementary Dataset 1 [file srep28828-s3.zip › R files/new_functions.R]

recluster.plot.pie<-function(long, lat, loc, col, map=NULL,add=F,size=T,minsize=NULL,xylim=NULL,main=NULL){
	if(is.null(xylim)){
		xylim<-c(range(long),range(lat))
		}
	if(!(add)){
		plot(cbind(xylim[1:2],xylim[3:4]),type="n",main=main)
	}
	if(!is.null(map)){
		plot(map, asp = 2,add=T)
	}
	if(is.null(minsize)){
		minsize<-min(abs(range(long)[1]-range(long)[2]),abs(range(lat)[1]-range(lat)[2]))/30
	}
	for (i in 1:max(loc)){
		specim<-which(loc==i)
		if(length(specim)==1){
			specimens<-c(long[specim], lat[specim],col[specim,])
			floating.pie(specimens[1],specimens[2],1,radius=minsize,border=NA,col=rgb(specimens[5], specimens[6], specimens[7], maxColorValue = 255))
			draw.circle(specimens[1],specimens[2],radius=minsize)
		}
	if(length(specim)>1){
		specimens<-cbind(long[specim], lat[specim],col[specim,])
		if(length(specim)>3){
			dista<-dist(col[specim,1:2])
			if(sum(dista)>0){
				mds<-cbind(c(1:length(specim)),cmdscale(dist(col[specim,1:2]),k=1))
				specimens<-specimens [order(mds[,2]),]
				}
			}
		floating.pie(mean(specimens[,1]),mean(specimens[,2]),rep(1,length(specim)),border=NA,radius=minsize*(length(specim))^0.25,col=rgb(specimens[, 5], specimens[, 6], specimens[, 7], maxColorValue = 255))
		draw.circle(mean(specimens[,1]),mean(specimens[,2]),radius=minsize*(length(specim))^0.25)
		}
	}
}

recluster.fst<-function(dist,vect,pairwise=F,setzero=F){
	res<-NULL
	populations<-vect[!duplicated(vect)]
	matrix<-as.matrix(dist)
	Ht<-mean(dist)
	res$Ht<-Ht
	popu<-NULL
	for (pop in 1:length(populations)){
		submatr<-matrix[which(vect==populations[pop]),which(vect==populations[pop])]
		popu[pop]<-mean(as.dist(submatr))
	}
	Hs<-mean(popu,na.rm=T)
	res$Hs<-Hs
	res$Gst<-((Ht-Hs)/(Ht))
	res$Dst<-Ht-Hs
	if (setzero){
		res$Gst[res$Gst<0]<-0
		res$Dst[res$Dst<0]<-0
		}
	return(res)
}	

recluster.fst.pair<-function(dist,vect,setzero=F){
	res<-NULL
	populations<-vect[!duplicated(vect)]
	matrix<-as.matrix(dist)
	matrix2<-matrix(NA, length(populations),length(populations))
	colnames(matrix2)<-populations
	rownames(matrix2)<-populations
	matrix3<-matrix2
	phist<-recluster.fst(dist,vect,setzero=setzero)		
	for(row in 1:(length(populations)-1)){
			for(col in (row+1) :length(populations)){
				sum<-NULL
				vectsub<-vect[which(vect==populations[row]|vect==populations[col])]
				subm<-matrix[which(vect==populations[row]|vect==populations[col]),which(vect==populations[row]|vect==populations[col])]
				submfst<-recluster.fst(subm, vectsub)
				matrix2[col,row]<-submfst$Dst/phist$Ht
				matrix3[col,row]<-submfst$Dst
				}
			}	
			
	res$Ht<-phist$Ht
	res$Hs<-phist$Hs
	res$Gst<-phist$Gst
	res$Dst<-phist$Dst
	res$Gstm<-as.dist(matrix2)
	res$Dstm<-as.dist(matrix3)
	if (setzero){
		res$Gst[res$Gst<0]<-0
		res$Dst[res$Dst<0]<-0
		res$Gstm[res$Gstm<0]<-0
		res$Dstm[res$Dstm<0]<-0
	}
return (res)
}

triang.test<-function(mat,nullmat=1000,sel=NULL,cex=1,pch1=19,pch2=1,ymethod="variance",xmethod="variance",text=T,absent=T){
if (!is.vector(sel)){sel<-c(1:nrow(mat))}
res<-NULL
mata<-mat[sel,]
varx<-max(mat[,1])-min(mat[,1])
vary<-max(mat[,2])-min(mat[,2])
if(ymethod=="mean"){limy<-mean(mat[,2])}
if(ymethod=="variance"){limy<-min(mat[,2])+vary/2}
if(ymethod=="median"){limy<-median(mat[,2])}
if(ymethod=="sd"){limy<-mean(mat[,2])+sd(mat[,2])}
limx<-min(mat[,1])+varx/2
q<-mata[mata[,1]>=limx,2]
q1<-length(q[q>limy])
q<-mata[mata[,1]<limx,2]
q2<-length(q[q>limy])
q<-mata[mata[,1]<limx,2]
q3<-length(q[q<=limy])
q<-mata[mata[,1]>=limx,]
q4<-length(q[q<=limy])
v<-c(q1,q2,q3,q4)
matr<-matrix(NA,4,nullmat+1)
matr[,1]<-v
res$obs<-v
for (rep in 1:nullmat){
x<-runif(nrow(mata), min(mat[,1]),max(mat[,1]))
if(ymethod=="mean"){y<-rnorm(nrow(mata), mean=mean(mat[,2]),sd=sd(mat[,2]))}
if(ymethod=="variance"){
y<-runif(nrow(mata), min(mat[,2]),max(mat[,2]))}
mat2<-cbind(x,y)
q<-mat2[mat2[,1]>=limx,2]
q1<-length(q[q>limy])
q<-mat2[mat2[,1]<limx,2]
q2<-length(q[q>limy])
q<-mat2[mat2[,1]<limx,2]
q3<-length(q[q<=limy])
q<-mat2[mat2[,1]>=limx,2]
q4<-length(q[q<=limy])
matr[,rep+1]<-c(q1,q2,q3,q4)
}
res$mean<-rowMeans(matr[,2:ncol(matr)])
res$pval<-NULL
for (i in 1:4){
comp<-matr[i,2:ncol(matr)]
res$pval[i]<-length(comp[comp<matr[i,1]])/nullmat
}
val<-c(2,3,2,1)
val2<-c(1,2,1,0)
res$index<-sum(matr[,1]*val)/sum(sum(matr[,1])*max(val))
res$index2<-sum(matr[,1]*val2)/sum(sum(matr[,1])*max(val2))
plot(mat,type="n",xlab="",ylab="")
points (mata,pch=pch1,cex=cex)
if (absent)
{points (mat[-sel,],pch=pch2,cex=cex)}
arrows(limx-0.2,min(mat[,2])-2,limx-0.2,max(mat[,2])+2,length=0)
arrows(min(mat[,1])-2,limy,max(mat[,1])+2,limy,length=0)
if (text){
text (1.5*limx,1.5*limy,paste(matr[1,1],"->",res$pval[1]),cex=0.7)
text (0.5*limx,1.5*limy,paste(matr[2,1],"->",res$pval[2]),cex=0.7)
text (0.5*limx,0.5*limy,paste(matr[3,1],"->",res$pval[3]),cex=0.7)
text (1.5*limx,0.5*limy,paste(matr[4,1],"->",res$pval[4]),cex=0.7)
}
return(res)
}

	
