# Supplementary material for: Historical and contemporary factors generate unique butterfly communities on islands
Source: Sci Rep. 2016 Jun 29;6:28828. doi: 10.1038/srep28828 (PMC4926222; doi:10.1038/srep28828)
Supplement: Supplementary Dataset 1 [file srep28828-s3.zip › R files/Sequences.fas]

>RVcoll12M480_Carcharodus_alceae_Italy Carcharodus_alceae_Italy
aactttatattttatttttggtatttgatccggaatagtaggaacatctttaagtttact
tattcgatcagaattaggtactcctggatctttaattggagacgatcaaatttataatac
tattgtaactgcacatgcttttattataattttttttatagtaatgccaattataattgg
aggatttggaaattgattagttcctttaatgttaggagctcctgacatagctttcccacg
aataaataatataagattttgacttttacctccttctcttatactattaatttctagaag
tattgtagaaaatggagcaggaacaggatgaactgtttatcctcccctctcagctaatat
tgctcatcaaggatcttctgtcgatttagctattttctcattacacctagctggaatttc
ttctattttaggagcaattaattttattacaactattatcaatatacgaattaataattt
atcatttgatcaaatacctttatttgtatgagctgtaggaattacagctttacttttatt
attgtctttaccagttttagctggagctattactatattattaactgaccgaaatcttaa
tacatctttctttgatcctgcgggtggaggagatccaattttataccaacatttattt
>RVcoll12M481_Carcharodus_alceae_Italy Carcharodus_alceae_Italy
aactttatattttatttttggtatttgatccggaatagtaggaacatctttaagtttact
tattcgatcagaattaggtactcctggatctttaattggagacgatcaaatttataatac
tattgtaactgcacatgcttttattataattttttttatagtaatgccaattataattgg
aggatttggaaattgattagttcctttaatgttaggagctcctgacatagctttcccacg
aataaataatataagattttgacttttacctccttctcttatactattaatttctagaag
tattgtagaaaatggagcaggaacaggatgaactgtttatcctcccctctcagctaatat
tgctcatcaaggatcttctgtcgatttagctattttctcattacacctagctggaatttc
ttctattttaggagcaattaattttattacaactattatcaatatacgaattaataattt
atcatttgatcaaatacctttatttgtatgagctgtaggaattacagctttacttttatt
attgtctttaccagttttagctggagctattactatattattaactgaccgaaatcttaa
tacatctttctttgatcctgcgggtggaggagatccaattttataccaacatttattt
>RVcoll14A664_Carcharodus_alceae_Italy Carcharodus_alceae_Italy
aactttatattttatttttggtatttgatccggaatagtaggaacatctttaagtttact
tattcgatcagaattaggtactcctggatctttaattggagacgatcaaatttataatac
tattgtaactgcacatgcttttattataattttttttatagtaatgccaattataattgg
aggatttggaaattgattagttcctttaatgttaggagctcctgacatagctttcccacg
aataaataatataagattttgacttttacctccttctcttatactattaatttctagaag
tattgtagaaaatggagcaggaacaggatgaactgtttatcctcccctctcagctaatat
tgctcatcaaggatcttctgtcgatttagctattttctcattacacctagctggaatttc
ttctattttaggagcaattaattttattacaactattatcaatatacgaattaataattt
atcatttgatcaaatacctttatttgtatgagctgtaggaattacagctttacttttatt
attgtctttaccagttttagctggagctattactatattattaactgaccgaaatcttaa
tacatctttctttgatcctgcgggtggaggagatccaattttataccaacatttattt
>RVcoll12M515_Carcharodus_alceae_Italy Carcharodus_alceae_Italy
aactttatattttatttttggtatttgatccggaatagtaggaacatctttaagtttact
tattcgatcagaattaggtactcctggatctttaattggagatgatcaaatttataatac
tattgtaactgcacatgcttttattataattttttttatagtaataccaattataattgg
aggatttggaaattgattagttcctttaatgttaggagctcctgacatagctttcccacg
aataaataatataagattttgacttttacccccttctcttatactattaatttctagaag
tattgtagaaaatggagcaggaacaggatgaactgtttatcctcccctctcagctaatat
tgctcatcaaggatcttctgtcgatttagctattttctcattacacctagctggaatttc
ttctattttaggagcaattaattttattacaactattatcaatatacgaattaataattt
atcatttgatcaaatacctttatttgtatgagctgtaggaattacagctttacttttatt
attatctttaccagttttagctggagctattactatattattaactgaccgaaatcttaa
tacatctttctttgatcctgctggtggaggagatccaattttataccaacatttattt
>LEPSS00008_Carcharodus_alceae_Italy Carcharodus_alceae_Italy
aactttatattttatttttggtatttgatccggaatagtaggaacatctttaagtttact
tattcgatcagaattaggtactcctggatctttaattggagacgatcaaatttataatac
tattgtaactgcacatgcttttattataattttttttatagtaatgccaattataattgg
aggatttggaaattgattagttcctttaatgttaggagctcctgacatagctttcccacg
aataaataatataagattttgacttttacctccttctcttatactattaatttctagaag
tattgtagaaaatggagcaggaacaggatgaactgtttatcctcccctctcagctaatat
tgctcatcaaggatcttctgtcgatttagctattttctcattacacctagctggaatttc
ttctattttaggagcaattaattttattacaactattatcaatatacgaattaataattt
atcatttgatcaaatacctttatttgtatgagctgtaggaattacagctttacttttatt
attgtctttaccagttttagctggagctattactatattattaactgaccgaaatcttaa
tacatctttctttgatcctgcgggtggaggagatccaattttataccaacatttattt
>LEPSS00009_Carcharodus_alceae_Italy Carcharodus_alceae_Italy
aactttatattttatttttggtatttgatccggaatagtaggaacatctttaagtttact
tattcgatcagaattaggtactcctggatctttaattggagacgatcaaatttataatac
tattgtaactgcacatgcttttattataattttttttatagtaatgccaattataattgg
aggatttggaaattgattagttcctttaatgttaggagctcctgacatagctttcccacg
aataaataatataagattttgacttttacctccttctcttatactattaatttctagaag
tattgtagaaaatggagcaggaacaggatgaactgtttatcctcccctctcagctaatat
tgctcatcaaggatcttctgtcgatttagctattttctcattacacctagctggaatttc
ttctattttaggagcaattaattttattacaactattatcaatatacgaattaataattt
atcatttgatcaaatacctttatttgtatgagctgtaggaattacagctttacttttatt
attgtctttaccagttttagctggagctattactatattattaactgaccgaaatcttaa
tacatctttctttgatcctgcgggtggaggagatccaattttataccaacatttattt
>RVcoll14A678_Carcharodus_alceae_Italy Carcharodus_alceae_Italy
aactttatattttatttttggtatttgatccggaatagtaggaacatctttaagtttact
tattcgatcagaattaggtactcctggatctttaattggagacgatcaaatttataatac
tattgtaactgcacatgcttttattataattttttttatagtaatgccaattataattgg
aggatttggaaattgattagttcctttaatgttaggagctcctgacatagctttcccacg
aataaataatataagattttgacttttacctccttctcttatactattaatttctagaag
tattgtagaaaatggagcaggaacaggatgaactgtttatcctcccctctcagctaatat
tgctcatcaaggatcttctgtcgatttagctattttctcattacacctagctggaatttc
ttctattttaggagcaattaattttattacaactattatcaatatacgaattaataattt
atcatttgatcaaatacctttatttgtatgagctgtaggaattacagctttacttttatt
attgtctttaccagttttagctggagctattactatattattaactgaccgaaatcttaa
tacatctttctttgatcctgcgggtggaggagatccaattttataccaacatttattt
>RVcoll11D380_Carcharodus_alceae_SicilyE Carcharodus_alceae_SicilyE
aactttatattttatttttggtatttgatctggaatagtaggaacatctttaagtttact
tattcgatcagaattaggtactcctggatctttaattggagacgatcaaatttataatac
tattgtaactgcacatgcttttattataattttttttatagtaataccaattataattgg
aggatttggaaattgattagttcctttaatgttaggggctcctgacatagctttcccacg
aataaataatataagattttgacttttacctccttctcttatactattaatctctagaag
tattgtagaaaatggagtaggaacaggatgaactgtttatccccccctctcagctaatat
tgcacatcaaggatcttctgtcgatttagctattttctcattacacctagctggaatttc
ttctattttaggggcaattaattttattacaactattatcaatatacgaattaataattt
atcatttgatcaaatacctttatttgtatgagctgtaggaattacagctttacttttatt
attgtctttaccagttttagctggagctattactatattattaactgaccgaaatcttaa
tacatctttctttgatcctgctggtggaggagatccaattttatatcaacatttattt
>RVcollLD2596_Carcharodus_alceae_SicilyE Carcharodus_alceae_SicilyE
aactttatattttatttttggtatttgatctggaatagtaggaacatctttaagtttact
tattcgatcagaattaggtactcctggatctttaattggagacgatcaaatttataatac
tattgtaactgcacatgcttttattataattttttttatagtaataccaattataattgg
aggatttggaaattgattagttcctttaatgttaggggctcctgacatagctttcccacg
aataaataatataagattttgacttttacctccttctcttatactattaatctctagaag
tattgtagaaaatggagtaggaacaggatgaactgtttatccccccctctcagctaatat
tgcacatcaaggatcttctgtcgatttagctattttctcattacacctagctggaatttc
ttctattttaggggcaattaattttattacaactattatcaatatacgaattaataattt
atcatttgatcaaatacctttatttgtatgagctgtaggaattacagctttacttttatt
attgtctttaccagttttagctggagctattactatattattaactgaccgaaatcttaa
tacatctttctttgatcctgctggtggaggagatccaattttatatcaacatttattt
>RVcollLD2786_Carcharodus_alceae_SicilyE Carcharodus_alceae_SicilyE
aactttatattttatttttggtatttgatctggaatagtaggaacatctttaagtttact
tattcgatcagaattaggtactcctggatctttaattggagacgatcaaatttataatac
tattgtaactgcacatgcttttattataattttttttatagtaataccaattataattgg
aggatttggaaattgattagttcctttaatgttaggggctcctgacatagctttcccccg
aataaataatataagattttgacttttacctccttctcttatactattaatctctagaag
tattgtagaaaatggagtaggaacaggatgaactgtttatccccccctctcagctaatat
tgcacatcaaggatcttctgtcgatttagctattttctcattacacctagctggaatttc
ttctattttaggggcaattaattttattacaactattatcaatatacgaattaataattt
atcatttgatcaaatacctttatttgtatgagctgtaggaattacagctttacttttatt
attgtctttaccagttttagctggagctattactatattattaactgaccgaaatcttaa
tacatctttctttgatcctgctggtggaggagatccaattttatatcaacatttattt
>RVcollLD2587_Carcharodus_alceae_SicilyE Carcharodus_alceae_SicilyE
aactttatattttatttttggtatttgatctggaatagtaggaacatctttaagtttact
tattcgatcagaattaggtactcctggatctttaattggagacgatcaaatttataatac
tattgtaactgcacatgcttttattataattttttttatagtaataccaattataattgg
aggatttggaaattgattagttcctttaatgttaggggctcctgacatagctttcccacg
aataaataatataagattttgacttttacctccttctcttatactattaatctctagaag
tattgtagaaaatggagtaggaacaggatgaactgtttatccccccctctcagctaatat
tgcacatcaaggatcttctgtcgatttagctattttctcattacacctagctggaatttc
ttctattttaggggcaattaattttattacaactattatcaatatacgaattaataattt
atcatttgatcaaatacctttatttgtatgagctgtaggaattacagctttacttttatt
attgtctttaccagttttagctggagctattactatattattaactgaccgaaatcttaa
tacatctttctttgatcctgctggtggaggagatccaattttatatcaacatttattt
>RVcollLD2854_Carcharodus_alceae_SicilyE Carcharodus_alceae_SicilyE
aactttatattttatttttggtatttgatctggaatagtaggaacatctttaagtttact
tattcgatcagaattaggtactcctggatctttaattggagacgatcaaatttataatac
tattgtaactgcacatgcttttattataattttttttatagtaataccaattataattgg
aggatttggaaattgattagttcctttaatgttaggggctcctgacatagctttcccacg
aataaataatataagattttgacttttacctccttctcttatactattaatctctagaag
tattgtagaaaatggagtaggaacaggatgaactgtttatccccccctctcagctaatat
tgcacatcaaggatcttctgtcgatttagctattttctcattacacctagctggaatttc
ttctattttaggggcaattaattttattacaactattatcaatatacgaattaataattt
atcatttgatcaaatacctttatttgtatgagctgtaggaattacagctttacttttatt
attgtctttaccagttttagctggagctattactatattattaactgaccgaaatcttaa
tacatctttctttgatcctgctggtggaggagatccaattttatatcaacatttattt
>RVcoll12M380_Carcharodus_alceae_SicilyW Carcharodus_alceae_SicilyW
aactttatattttatttttggtatttgatctggaatagtaggaacatctttaagtttact
tattcgatcagaattaggtactcctggatctttaattggagatgatcaaatttataatac
tattgtaactgcacatgcttttattataattttttttatagtaataccaattataattgg
aggatttggaaattgattagttcctttaatattaggggctcctgacatagctttcccacg
aataaataatataagattttgacttttacctccttctcttatactattaatctctagaag
tattgtagaaaatggagtaggaacaggatgaactgtttatccccccctctcagctaatat
tgcacatcaaggatcttctgtcgatttagctattttctcattacacctagctggaatttc
ttctattttaggggcaattaattttattacaactattatcaatatacgaattaataattt
atcatttgatcaaatacctttatttgtatgagctgtaggaattacagctttacttttatt
attgtctttaccagttttagctggagctattactatattattaactgaccgaaatcttaa
tacatctttctttgatcctgctggtggaggagatccaattttatatcaacatttattt
>RVcollLD2990_Carcharodus_alceae_SicilyW Carcharodus_alceae_SicilyW
aactttatattttatttttggtatttgatctggaatagtaggaacatctttaagtttact
tattcgatcagaattaggtactcctggatctttaattggagacgatcaaatttataatac
tattgtaactgcacatgcttttattataattttttttatagtaataccaattataattgg
aggatttggaaattgattagttcctttaatattaggggctcctgacatagctttcccacg
aataaataatataagattttgacttttacctccttctcttatactattaatctctagaag
tattgtagaaaatggagtaggaacaggatgaactgtttatccccccctctcagctaatat
tgcacatcaaggatcttctgtcgatttagctattttctcattacacctagctggaatttc
ttctattttaggggcaattaattttattacaactattatcaatatacgaattaataattt
atcatttgatcaaatacctttatttgtatgagctgtaggaattacagctttacttttatt
attgtctttaccagttttagctggagctattactatattattaactgaccgaaatcttaa
tacatctttctttgatcctgctggtggaggagatccaattttatatcaacatttattt
>RVcoll11H970_Carcharodus_alceae_SicilyW Carcharodus_alceae_SicilyW
aactttatattttatttttggtatttgatctggaatagtaggaacatctttaagtttact
tattcgatcagaattaggtactcctggatctttaattggagacgatcaaatttataatac
tattgtaactgcacatgcttttattataattttttttatagtaataccaattataattgg
aggatttggaaattgattagttcctttaatgttaggggctcctgacatagctttcccacg
aataaataatataagattttgacttttacctccttctcttatactattaatctctagaag
tattgtagaaaatggagtaggaacaggatgaactgtttatccccccctctcagctaatat
tgcacatcaaggatcttctgtcgatttagctattttctcattacacctagctggaatttc
ttctattttaggggcaattaattttattacaactattatcaatatacgaattaataattt
atcatttgatcaaatacctttatttgtatgagctgtaggaattacagctttacttttatt
attgtctttaccagttttagctggagctattactatattattaactgaccgaaatcttaa
tacatctttctttgatcctgctggtggaggagatccaattttatatcaacatttattt
>RVcoll11H592_Carcharodus_alceae_SicilyW Carcharodus_alceae_SicilyW
aactttatattttatttttggtatttgatctggaatagtaggaacatctttaagtttact
tattcgatcagaattaggtactcctggatctttaattggagatgatcaaatttataatac
tattgtaactgcacatgcttttattataattttttttatagtaataccaattataattgg
aggatttggaaattgattagttcctttaatattaggggctcctgacatagctttcccacg
aataaataatataagattttgacttttacctccttctcttatactattaatctctagaag
tattgtagaaaatggagtaggaacaggatgaactgtttatccccccctctcagctaatat
tgcacatcaaggatcttctgtcgatttagctattttctcattacacctagctggaatttc
ttctattttaggggcaattaattttattacaactattatcaatatacgaattaataattt
atcatttgatcaaatacctttatttgtatgagctgtaggaattacagctttacttttatt
attgtctttaccagttttagctggagctattactatattattaactgaccgaaatcttaa
tacatctttctttgatcctgctggtggaggagatccaattttatatcaacatttattt
>RVcollLD2568_Carcharodus_alceae_Lipari Carcharodus_alceae_Lipari
aactttatattttatttttggtatttgatctggaatagtaggaacatctttaagtttact
tattcgatcagaattaggtactcctggatctttaattggagacgatcaaatttataatac
tattgtaactgcacatgcttttattataattttttttatagtaataccaattataattgg
aggatttggaaattgattagttcctttaatgttaggggctcctgacatagctttcccacg
aataaataatataagattttgacttttacctccttctcttatactattaatctctagaag
tattgtagaaaatggagtaggaacaggatgaactgtttatccccccctctcagctaatat
tgcacatcaaggatcttctgtcgatttagctattttctcattacacctagctggaatttc
ttctattttaggggcaattaattttattacaactattatcaatatacgaattaataattt
atcatttgatcaaatacctttatttgtatgagctgtaggaattacagctttacttttatt
attgtctttaccagttttagctggagctattactatattattaactgaccgaaatcttaa
tacatctttctttgatcctgctggtggaggagatccaattttatatcaacatttattt
>RVcoll14N605_Carcharodus_alceae_Levanzo
aactttatattttatttttggtatttgatctggaatagtaggaacatctttaagtttact
tattcgatcagaattaggtactcctggatctttaattggagacgatcaaatttataatac
tattgtaactgcacatgcttttattataattttttttatagtaataccaattataattgg
aggatttggaaattgattagttcctttaatgttaggggctcctgacatagctttcccacg
aataaataatataagattttgacttttacctccttctcttatactattaatctctagaag
tattgtagaaaatggagtaggaacaggatgaactgtttatccccccctctcagctaatat
tgcacatcaaggatcttctgtcgatttagctattttctcattacacctagctggaatttc
ttctattttaggggcaattaattttattacaactattatcaatatacgaattaataattt
atcatttgatcaaatacctttatttgtatgagctgtaggaattacagctttacttttatt
attgtctttaccagttttagctggagctattactatattattaactgaccgaaatcttaa
tacatctttctttgatcctgctggtggaggagatccaattttatatcaacatttattt
>RVcoll14A097_Gegenes_nostrodamus_Italy Gegenes_nostrodamus_Italy
aacattatatttcatttttggtatttgagcaggaatattaggaacatccttaagattatt
aattcgtactgaattaggtaacccaggatctttaattggagatgatcaaatttataatac
cattgtcacagctcatgcttttattataattttttttatagttatacctattataattgg
aggatttggaaattgattagttcctttaatattaggtgctcctgatatagctttccctcg
aataaataatataagattttgaatactacccccctcactaacattattaatctctagaag
aatcgtagaaaatggtgcaggaactggttgaactgtgtatcccccactttcttctaatat
tgcacatcaaggatcttcagtagatttagcaattttttcacttcatttagcaggaatttc
atctattcttggagcaattaattttattactacaattattaatatacgaattaaaaatct
ttcttttgatcaaatacctttatttgtttgatcagttggaattacagcattattattact
tttatctttacctgttttagctggagctattaccatacttcttacagatcgaaatcttaa
tacttcattttttgaccctgcaggaggtggagatccaattctctatcaacatttattt
>RVcoll15A816_Gegenes_nostrodamus_Italy Gegenes_nostrodamus_Italy
aacattatatttcatttttggtatttgagcaggaatattaggaacatccttaagattatt
aattcgtactgaattaggtaacccaggatctttaattggagatgatcaaatttataatac
cattgtcacagctcatgcttttattataattttttttatagttatacctattataattgg
aggatttggaaattgattagttcctttaatattaggtgctcctgatatagctttccctcg
aataaataatataagattttgaatactacccccctcactaacattattaatctctagaag
aatcgtagaaaatggtgcaggaactggttgaactgtgtatcccccactttcttctaatat
tgcacatcaaggatcttcagtagatttaacaattttttcacttcatttagcaggaatttc
atctattcttggagcaattaattttattactacaattattaatatacgaattaaaaatct
ttcttttgatcaaatacctttatttgtttgatcagttggaattacagcattattattact
tttatctttacctgttttagctggagctattaccatacttcttacagatcgaaatcttaa
tacttcattttttgaccctgcaggaggtggagatccaattctctatcaacatttattt
>RVcoll14V915_Gegenes_nostrodamus_Italy Gegenes_nostrodamus?_Italy
aacattatatttcatttttggtatttgagcaggaatattaggaacatccttaagattatt
aattcgtactgaattaggtaacccaggatctttaattggagatgatcaaatttataatac
cattgtcacagctcatgcttttattataattttttttatagttatacctattataattgg
aggatttggaaattgattagttcctttaatattaggtgctcctgatatagctttccctcg
aataaataatataagattttgaatactacccccctcactaacattattaatctctagaag
aatcgtagaaaatggtgcaggaactggttgaactgtgtatcccccactttcttctaatat
tgcacatcaaggatcttcagtagatttagcaattttttcacttcatttagcaggaatttc
atctattcttggagcaattaattttattactacaattattaatatacgaattaaaaatct
ttcttttgatcaaatacctttatttgtttgatcagttggaattacagcattattattact
tttatctttacctgttttagctggagctattaccatacttcttacagatcgaaatcttaa
tacttcattttttgaccctgcaggaggtggagatccaattctctatcaacatttattt
>LEPSS00239_Gegenes_nostrodamus_SicilyE Gegenes_nostrodamus_SicilyE
aacattatatttcatttttggtatttgagcaggaatattaggaacatccttaagattatt
aattcgtactgaattaggtaacccaggatctttaattggagatgatcaaatttataatac
cattgtcacagctcatgcttttattataattttttttatagttatacctattataattgg
aggatttggaaattgattagttcctttaatattaggtgctcctgatatagctttccctcg
aataaataatataagattttgaatactacccccctcactaacattattaatctctagaag
aatcgtagaaaatggtgcaggaactggttgaactgtgtatcccccactttcttctaatat
tgcacatcaaggatcttcagtagatttagcaattttttcacttcatttagcaggaatttc
atctattcttggagcaattaattttattactacaattattaatatacgaattaaaaatct
ttcttttgatcaaatacctttatttgtttgatcagttggaattacagcattattattact
tttatctttacctgttttagctggagctattaccatacttcttacagatcgaaatcttaa
tacttcattttttgaccctgcaggaggtggagatccaattctctatcaacatttattt
>RVcoll11I026_Gegenes_nostrodamus_SicilyW Gegenes_nostrodamus_SicilyW
aacattatatttcatttttggtatttgagcaggaatattaggaacatccttaagattatt
aattcgtactgaattaggtaacccaggatctttaattggagatgatcaaatttataatac
cattgtcacagctcatgcttttattataattttttttatagttatacctattataattgg
aggatttggaaattgattagttcctttaatattaggtgctcctgatatagctttccctcg
aataaataatataagattttgaatactacccccctcactaacattattaatctctagaag
aatcgtagaaaatggtgcaggaactggttgaactgtgtatcccccactttcttctaatat
tgcacatcaaggatcttcagtagatttagcaattttttcacttcatttagcaggaatttc
atctattcttggagcaattaattttattactacaattattaatatacgaattaaaaatct
ttcttttgatcaaatacctttatttgtttgatcagttggaattacagcattattattact
tttatctttacctgttttagctggagctattaccatacttcttacagatcgaaatcttaa
tacttcattttttgaccctgcaggaggtggagatccaattctctatcaacatttattt
>RVcoll11I025_Gegenes_nostrodamus_SicilyW Gegenes_nostrodamus_SicilyW
aacattatatttcatttttggtatttgagcaggaatattaggaacatccttaagattatt
aattcgtactgaattaggtaacccaggatctttaattggagatgatcaaatttataatac
cattgtcacagctcatgcttttattataattttttttatagttatacctattataattgg
aggatttggaaattgattagttcctttaatattaggtgctcctgatatagctttccctcg
aataaataatataagattttgaatactacccccctcactaacattattaatctctagaag
aatcgtagaaaatggtgcaggaactggttgaactgtgtatcccccactttcttctaatat
tgcacatcaaggatcttcagtagatttagcaattttttcacttcatttagcaggaatttc
atctattcttggagcaattaattttattactacaattattaatatacgaattaaaaatct
ttcttttgatcaaatacctttatttgtttgatcagttggaattacagcattattattact
tttatctttacctgttttagctggagctattaccatacttcttacagatcgaaatcttaa
tacttcattttttgaccctgcaggaggtggagatccaattctctatcaacatttattt
>RVcoll12N385_Gegenes_nostrodamus_Tunisia Gegenes_nostrodamus_Tunisia
aacattatatttcatttttggtatttgagcaggaatattaggaacatccttaagattatt
aattcgtactgaattaggtaacccaggatctttaattggagatgatcaaatttataatac
cattgtcacagctcatgcttttattataattttttttatagttatacctattataattgg
aggatttggaaattgattagttcctttaatattaggtgctcctgatatagctttccctcg
aataaataatataagattttgaatactacccccctcactaacattattaatctctagaag
aatcgtagaaaatggtgcaggaactggttgaactgtgtatcccccactttcttctaatat
tgcacatcaaggatcttcagtagatttagcaattttttcacttcatttagcaggaatttc
atctattcttggagcaattaattttattactacaattattaatatacgaattaaaaatct
ttcttttgatcaaatacctttatttgtttgatcagttggaattacagcattattattact
tttatctttacctgttttagctggagctattaccatacttcttacagatcgaaatcttaa
tacttcattttttgaccctgcaggaggtggagatccaattctctatcaacatttattt
>RVcollLD2569_Gegenes_nostrodamus_Lipari Gegenes_nostrodamus_Lipari
aacattatatttcatttttggtatttgagcaggaatattaggaacatccttaagattatt
aattcgtactgaattaggtaacccaggatctttaattggagatgatcaaatttataatac
cattgtcacagctcatgcttttattataattttttttatagttatacctattataattgg
aggatttggaaattgattagttcctttaatattaggtgctcctgatatagctttccctcg
aataaataatataagattttgaatactacccccctcactaacattattaatctctagaag
aatcgtagaaaatggtgcaggaactggttgaactgtgtatcccccactttcttctaatat
tgcacatcaaggatcttcagtagatttagcaattttttcacttcatttagcaggaatttc
atctattcttggagcaattaattttattactacaattattaatatacgaattaaaaatct
ttcttttgatcaaatacctttatttgtttgatcagttggaattacagcattattattact
tttatctttacctgttttagctggagctattaccatacttcttacagatcgaaatcttaa
tacttcattttttgaccctgcaggaggtggagatccaattctctatcaacatttattt
>RVcoll11H620_Gegenes_nostrodamus_Lampedusa Gegenes_nostrodamus_Lampedusa
aacattatatttcatttttggtatttgagcaggaatattaggaacatccttaagattatt
aattcgtactgaattaggtaacccaggatctttaattggagatgatcaaatttataatac
cattgtcacagctcatgcttttattataattttttttatagttatacctattataattgg
aggatttggaaattgattagttcctttaatattaggtgctcctgatatagctttccctcg
aataaataatataagattttgaatactacccccctcactaacattattaatctctagaag
aatcgtagaaaatggtgcaggaactggttgaactgtgtatcccccactttcttctaatat
tgcacatcaaggatcttcagtagatttagcaattttttcacttcatttagcaggaatttc
atctattcttggagcaattaattttattactacaattattaatatacgaattaaaaatct
ttcttttgatcaaatacctttatttgtttgatcagttggaattacagcattattattact
tttatctttacctgttttagctggagctattaccatacttcttacagatcgaaatcttaa
tacttcattttttgaccctgcaggaggtggagatccaattctctatcaacatttattt
>RVcoll11H621_Gegenes_nostrodamus_Lampedusa
aacattatatttcatttttggtatttgagcaggaatattaggaacatccttaagattatt
aattcgtactgaattaggtaacccaggatctttaattggagatgatcaaatttataatac
cattgtcacagctcatgcttttattataattttttttatagttatacctattataattgg
aggatttggaaattgattagttcctttaatattaggtgctcctgatatagctttccctcg
aataaataatataagattttgaatactacccccctcactaacattattaatctctagaag
aatcgtagaaaatggtgcaggaactggttgaactgtgtatcccccactttcttctaatat
tgcacatcaaggatcttcagtagatttagcaattttttcacttcatttagcaggaatttc
atctattcttggagcaattaattttattactacaattattaatatacgaattaaaaatct
ttcttttgatcaaatacctttatttgtttgatcagttggaattacagcattattattact
tttatctttacctgttttagctggagctattaccatacttcttacagatcgaaatcttaa
tacttcattttttgaccctgcaggaggtggagatccaattctctatcaacatttattt
>RVcoll11H622_Gegenes_nostrodamus_Lampedusa Gegenes_nostrodamus_Lampedusa
aacattatatttcatttttggtatttgagcaggaatattaggaacatccttaagattatt
aattcgtactgaattaggtaacccaggatctttaattggagatgatcaaatttataatac
cattgtcacagctcatgcttttattataattttttttatagttatacctattataattgg
aggatttggaaattgattagttcctttaatattaggtgctcctgatatagctttccctcg
aataaataatataagattttgaatactacccccctcactaacattattaatctctagaag
aatcgtagaaaatggtgcaggaactggttgaactgtgtatcccccactttcttctaatat
tgcacatcaaggatcttcagtagatttagcaattttttcacttcatttagcaggaatttc
atctattcttggagcaattaattttattactacaattattaatatacgaattaaaaatct
ttcttttgatcaaatacctttatttgtttgatcagttggaattacagcattattattact
tttatctttacctgttttagctggagctattaccatacttcttacagatcgaaatcttaa
tacttcattttttgaccctgcaggaggtggagatccaattctctatcaacatttattt
>RVcoll10C618_Gegenes_pumilio_Italy Gegenes_pumilio_Italy
aacactatatttcatttttggtatttgagcaggaatactaggaacatccttaagattatt
aattcgtactgaattaggtaatccaggatctttaattggagatgaccaaatttataatac
tattgttacagctcatgcttttattataattttttttatagttatacctattataattgg
aggatttggaaattgattagttcctttaatactaggtgctcctgatatagctttcccccg
aataaataatataagattttgaatattacccccctcattaacactactaatttctagaag
aattgtagaaaatggtgcaggaactggttgaactgtgtaccccccactttcttctaatat
tgcacatcaaggatcttcagtagatttagcaattttctcacttcatttagcaggaatttc
ttctattcttggagcaattaattttattactacaattattaatatacgaattaaaaatct
ttcttttgatcaaatacctttatttgtttgatcagttggaattacagcattattattact
tttatctttacctgttttagctggagctattactatacttcttacagatcgaaatcttaa
tacttcattttttgatcctgcaggaggtggtgatccaattctttatcaacacttattt
>RVcoll10C619_Gegenes_pumilio_Italy Gegenes_pumilio_Italy
aacactatatttcatttttggtatttgagcaggaatactaggaacatccttaagattatt
aattcgtactgaattaggtaatccaggatctttaattggagatgaccaaatttataatac
tattgttacagctcatgcttttattataattttttttatagttatacctattataattgg
aggatttggaaattgattagttcctttaatactaggtgctcctgatatagctttcccccg
aataaataatataagattttgaatattacccccctcattaacactactaatttctagaag
aattgtagaaaatggtgcaggaactggttgaactgtgtaccccccactttcttctaatat
tgcacatcaaggatcttcagtagatttagcaattttctcacttcatttagcaggaatttc
ttctattcttggagcaattaattttattactacaattattaatatacgaattaaaaatct
ttcttttgatcaaatacctttatttgtttgatcagttggaattacagcattattattact
tttatctttacctgttttagctggagctattactatacttcttacagatcgaaatcttaa
tacttcattttttgatcctgcaggaggtggtgatccaattctttatcaacacttattt
>LEPSS00109_Gegenes_pumilio_Italy Gegenes_pumilio_Italy
aacactatatttcatttttggtatttgagcaggaatactaggaacatccttaagattatt
aattcgtactgaattaggtaatccaggatctttaattggagatgaccaaatttataatac
tattgttacagctcatgcttttattataattttttttatagttatacctattataattgg
aggatttggaaattgattagttcctttaatactaggtgctcccgatatagctttcccccg
aataaataatataagattttgaatattacccccctcattaacactactaatttctagaag
aattgtagaaaatggtgcaggaactggttgaactgtgtaccccccactttcttctaatat
tgcacatcaaggatcttcagtagatttagcaattttctcacttcatttagcaggaatttc
ttctattcttggagcaattaattttattactacaattattaatatacgaattaaaaatct
ttcttttgatcaaatacctttatttgtttgatcagttggaattacagcattattattact
tttatctttacctgttttagctggagctattactatacttcttacagatcgaaatcttaa
tacttcattttttgatcctgcaggaggtggtgatccaattctttatcaacacttattt
>LEPSS00110_Gegenes_pumilio_Italy Gegenes_pumilio_Italy
aacactatatttcatttttggtatttgagcaggaatactaggaacatccttaagattatt
aattcgtactgaattaggtaatccaggatctttaattggagatgaccaaatttataatac
tattgttacagctcatgcttttattataattttttttatagttatacctattataattgg
aggatttggaaattgattagttcctttaatactaggtgctcctgatatagctttcccccg
aataaataatataagattttgaatattacccccctcattaacactactaatttctagaag
aattgtagaaaatggtgcaggaactggttgaactgtgtaccccccactttcttctaatat
tgcacatcaaggatcttcagtagatttagcaattttctcacttcatttagcaggaatttc
ttctattcttggagcaattaattttattactacaattattaatatacgaattaaaaatct
ttcttttgatcaaatacctttatttgtttgatcagttggaattacagcattattattact
tttatctttacctgttttagctggagctattactatacttcttacagatcgaaatcttaa
tacttcattttttgatcctgcaggaggtggtgatccaattctttatcaacacttattt
>RVcoll08R544_Gegenes_pumilio_SicilyE Gegenes_pumilio_SicilyE
aacactatatttcatttttggtatttgagcaggaatactaggaacatccttaagattatt
aattcgtactgaattaggtaatccaggatctttaattggagatgatcaaatttataatac
tattgttacagctcatgcttttattataattttttttatagttatacctattataattgg
aggatttggaaattgattagttcctttaatactaggtgctcctgatatagctttcccccg
aataaataatataagattttgaatattacccccctcattaacactactaatttctagaag
aattgtagaaaatggtgcaggaactggttgaactgtgtaccccccactttcttctaatat
tgcacatcaaggatcttcagtagatttagcaattttctcacttcatttagcaggaatttc
ttctattcttggagcaattaattttattactacaattattaatatacgaattaaaaatct
ttcttttgatcaaatacctttatttgtttgatcagttggaattacagcattattattact
tttatctttacctgttttagctggagctattactatacttcttacagatcgaaatcttaa
tacttcattttttgatcctgcaggaggtggtgatccaattctttatcaacacttattt
>RVcoll08R543_Gegenes_pumilio_SicilyE Gegenes_pumilio_SicilyE
aacactatatttcatttttggtatttgagcaggaatactaggaacatccttaagattatt
aattcgtactgaattaggtaatccaggatctttaattggagatgaccaaatttataatac
tattgttacagctcatgcttttattataattttttttatagttatacctattataattgg
aggatttggaaattgattagttcctttaatactaggtgctcctgatatagctttcccccg
aataaataatataagattttgaatattacccccctcattaacactactaatttctagaag
aattgtagaaaatggtgcaggaactggttgaactgtgtaccccccactttcttctaatat
tgcacatcaaggatcttcagtagatttagcaattttctcacttcatttagcaggaatttc
ttctattcttggagcaattaattttattactacaattattaatatacgaattaaaaatct
ttcttttgatcaaatacctttatttgtttgatcagttggaattacagcattattattact
tttatctttacctgttttagctggagctattactatacttcttacagatcgaaatcttaa
tacttcattttttgatcctgcaggaggtggtgatccaattctttatcaacacttattt
>RVcoll08R547_Gegenes_pumilio_SicilyE Gegenes_pumilio_SicilyE
aacactatatttcatttttggtatttgagcaggaatactaggaacatccttaagattatt
aattcgtactgaattaggtaatccaggatctttaattggagatgaccaaatttataatac
tattgttacagctcatgcttttattataattttttttatagttatacctattataattgg
aggatttggaaattgattagttcctttaatactaggtgctcctgatatagctttcccccg
aataaataatataagattttgaatattacccccctcattaacactactaatttctagaag
aattgtagaaaatggtgcaggaactggttgaactgtgtaccccccactttcttctaatat
tgcacatcaaggatcttcagtagatttagcaattttctcacttcatttagcaggaatttc
ttctattcttggagcaattaattttattactacaattattaatatacgaattaaaaatct
ttcttttgatcaaatacctttatttgtttgatcagttggaattacagcattattattact
tttatctttacctgttttagctggagctattactatacttcttacagatcgaaatcttaa
tacttcattttttgatcctgcaggaggtggtgatccaattctttatcaacacttattt
>RVcoll12M382_Gegenes_pumilio_SicilyW Gegenes_pumilio_SicilyW
aacactatatttcatttttggtatttgagcaggaatactaggaacatccttaagattatt
aattcgtactgaattaggtaatccaggatctttaattggagatgaccaaatttataatac
tattgttacagctcatgcttttattataattttttttatagttatacctattataattgg
aggatttggaaattgattagttcctttaatactaggtgctcctgatatagctttcccccg
aataaataatataagattttgaatattacccccctcattaacactactaatttctagaag
aattgtagaaaatggtgcaggaactggttgaactgtgtaccccccactttcttctaatat
tgcacatcaaggatcttcagtagatttagcaattttctcacttcatttagcaggaatttc
ttctattcttggagcaattaattttattactacaattattaatatacgaattaaaaatct
ttcttttgatcaaatacctttatttgtttgatcagttggaattacagcattattattact
tttatctttacctgttttagctggagctattactatacttcttacagatcgaaatcttaa
tacttcattttttgatcctgcaggaggtggtgatccaattctttatcaacacttattt
>RVcoll11J732_Gegenes_pumilio_SicilyW Gegenes_pumilio_SicilyW
aacactatatttcatttttggtatttgagcaggaatactaggaacatccttaagattatt
aattcgtactgaattaggtaatccaggatctttaattggagatgaccaaatttataatac
tattgttacagctcatgcttttattataattttttttatagttatacctattataattgg
aggatttggaaattgattagttcctttaatactaggtgctcctgatatagctttcccccg
aataaataatataagattttgaatattacccccctcattaacactactaatttctagaag
aattgtagaaaatggtgcaggaactggttgaactgtgtaccccccactttcttctaatat
tgcacatcaaggatcttcagtagatttagcaattttctcacttcatttagcaggaatttc
ttctattcttggagcaattaattttattactacaattattaatatacgaattaaaaatct
ttcttttgatcaaatacctttatttgtttgatcagttggaattacagcattattattact
tttatctttacctgttttagctggagctattactatacttcttacagatcgaaatcttaa
tacttcattttttgatcctgcaggaggtggtgatccaattctttatcaacacttattt
>RVcoll11J733_Gegenes_pumilio_SicilyW Gegenes_pumilio_SicilyW
aacactatatttcatttttggtatttgagcaggaatactaggaacatccttaagattatt
aattcgtactgaattaggtaatccaggatctttaattggagatgaccaaatttataatac
tattgttacagctcatgcttttattataattttttttatagttatacctattataattgg
aggatttggaaattgattagttcctttaatactaggtgctcctgatatagctttcccccg
aataaataatataagattttgaatattacccccctcattaacactactaatttctagaag
aattgtagaaaatggtgcaggaactggttgaactgtgtaccccccactttcttctaatat
tgcacatcaaggatcttcagtagatttagcaattttctcacttcatttagcaggaatttc
ttctattcttggagcaattaattttattactacaattattaatatacgaattaaaaatct
ttcttttgatcaaatacctttatttgtttgatcagttggaattacagcattattattact
tttatctttacctgttttagctggagctattactatacttcttacagatcgaaatcttaa
tacttcattttttgatcctgcaggaggtggtgatccaattctttatcaacacttattt
>RVcoll13T302_Gegenes_pumilio_Tunisia Gegenes_pumilio_Tunisia
aacactatatttcatttttggtatttgagcaggaatactaggaacatccttaagattatt
aattcgtactgaattaggtaatccaggatctttaattggagatgaccaaatttataatac
tattgttacagctcatgcttttattataattttttttatagttatacctattataattgg
aggatttggaaattgattagttcctttaatactaggtgctcctgatatagctttcccccg
aataaataatataagattttgaatattacccccctcattaacactactaatttctagaag
aattgtagaaaatggtgcaggaactggttgaactgtgtaccccccactttcttctaatat
tgcacatcaaggatcttcagtagatttagcaattttctcacttcatttagcaggaatttc
ttctattcttggagcaattaattttattactacaattattaatatacgaattaaaaatct
ttcttttgatcaaatacctttatttgtttgatcagttggaattacagcattattattact
tttatctttacctgttttagctggagctattactatacttcttacagatcgaaatcttaa
tacttcattttttgatcctgcaggaggtggtgatccaattctttatcaacacttattt
>RVcoll13T300_Gegenes_pumilio_Tunisia Gegenes_pumilio_Tunisia
aacactatatttcatttttggtatttgagcaggaatactaggaacatccttaagattatt
aattcgtactgaattaggtaatccaggatctttaattggagatgaccaaatttataatac
tattgttacagctcatgcttttattataattttttttatagttatacctattataattgg
aggatttggaaattgattagttcctttaatactaggtgctcctgatatagctttcccccg
aataaataatataagattttgaatattacccccctcattaacactactaatttctagaag
aattgtagaaaatggtgcaggaactggttgaactgtgtaccccccactttcttctaatat
tgcacatcaaggatcttcagtagatttagcaattttctcacttcatttagcaggaatttc
ttctattcttggagcaattaattttattactacaattattaatatacgaattaaaaatct
ttcttttgatcaaatacctttatttgtttgatcagttggaattacagcattattattact
tttatctttacctgttttagctggagctattactatacttcttacagatcgaaatcttaa
tacttcattttttgatcctgcaggaggtggtgatccaattctttatcaacacttattt
>RVcoll11H867_Gegenes_pumilio_Salina Gegenes_pumilio_Salina
aacactatatttcatttttggtatttgagcaggaatactaggaacatccttaagattatt
aattcgtactgaattaggtaatccaggatctttaattggagatgaccaaatttataatac
tattgttacagctcatgcttttattataattttttttatagttatacctattataattgg
aggatttggaaattgattagttcctttaatactaggtgctcctgatatagctttcccccg
aataaataatataagattttgaatattacccccctcattaacactactaatttctagaag
aattgtagaaaatggtgcaggaactggttgaactgtgtaccccccactttcttctaatat
tgcacatcaaggatcttcagtagatttagcaattttctcacttcatttagcaggaatttc
ttctattcttggagcaattaattttattactacaattattaatatacgaattaaaaatct
ttcttttgatcaaatacctttatttgtttgatcagttggaattacagcattattattact
tttatctttacctgttttagctggagctattactatacttcttacagatcgaaatcttaa
tacttcattttttgatcctgcaggaggtggtgatccaattctttatcaacacttattt
>RVcollLD2401_Gegenes_pumilio_Ustica Gegenes_pumilio_Ustica
aacactatatttcatttttggtatttgagcaggaatactaggaacatccttaagattatt
aattcgtactgaattaggtaatccaggatctttaattggagatgaccaaatttataatac
tattgttacagctcatgcttttattataattttttttatagttatacctattataattgg
aggatttggaaattgattagttcctttaatactaggtgctcctgatatagctttcccccg
aataaataatataagattttgaatattacccccctcattaacactactaatttctagaag
aattgtagaaaatggtgcaggaactggttgaactgtgtaccccccactttcttctaatat
tgcacatcaaggatcttcagtagatttagcaattttctcacttcatttagcaggaatttc
ttctattcttggagcaattaattttattactacaattattaatatacgaattaaaaatct
ttcttttgatcaaatacctttatttgtttgatcagttggaattacagcattattattact
tttatctttacctgttttagctggagctattactatacttcttacagatcgaaatcttaa
tacttcattttttgatcctgcaggaggtggtgatccaattctttatcaacacttattt
>RVcoll14N608_Gegenes_pumilio_Levanzo Gegenes_pumilio_Levanzo
aacactatatttcatttttggtatttgagcaggaatactaggaacatccttaagattatt
aattcgtactgaattaggtaatccaggatctttaattggagatgaccaaatttataatac
tattgttacagctcatgcttttattataattttttttatagttatacctattataattgg
aggatttggaaattgattagttcctttaatactaggtgctcctgatatagctttcccccg
aataaataatataagattttgaatattacccccctcattaacactactaatttctagaag
aattgtagaaaatggtgcaggaactggttgaactgtgtaccccccactttcttctaatat
tgcacatcaaggatcttcagtagatttagcaattttctcacttcatttagcaggaatttc
ttctattcttggagcaattaattttattactacaattattaatatacgaattaaaaatct
ttcttttgatcaaatacctttatttgtttgatcagttggaattacagcattattattact
tttatctttacctgttttagctggagctattactatacttcttacagatcgaaatcttaa
tacttcattttttgatcctgcaggaggtggtgatccaattctttatcaacacttattt
>RVcoll11D138_Gegenes_pumilio_Pantelleria Gegenes_pumilio_Pantelleria
aacactatatttcatttttggtatttgagcaggaatactaggaacatccttaagattatt
aattcgtactgaattaggtaatccaggatctttaattggagatgaccaaatttataatac
tattgttacagctcatgcttttattataattttttttatagttatacctattataattgg
aggatttggaaattgattagttcctttaatactaggtgctcctgatatagctttcccccg
aataaataatataagattttgaatattacccccctcattaacactactaatttctagaag
aattgtagaaaatggtgcaggaactggttgaactgtgtaccccccactttcttctaatat
tgcacatcaaggatcttcagtagatttagcaattttctcacttcatttagcaggtatttc
ttctattcttggagcaattaattttattactacaattattaatatacgaattaaaaatct
ttcttttgatcaaatacctttatttgtttgatcagttggaattacagcattattattact
tttatctttacctgttttagctggagctattactatacttcttacagatcgaaatcttaa
tacttcattttttgatcctgcaggaggtggtgatccaattctttatcaacacttattt
>RVcoll11H658_Gegenes_pumilio_Pantelleria Gegenes_pumilio_Pantelleria
aacactatatttcatttttggtatttgagcaggaatactaggaacatccttaagattatt
aattcgtactgaattaggtaatccaggatctttaattggagatgaccaaatttataatac
tattgttacagctcatgcttttattataattttttttatagttatacctattataattgg
aggatttggaaattgattagttcctttaatactaggtgctcctgatatagctttcccccg
aataaataatataagattttgaatattacccccctcattaacactactaatttctagaag
aattgtagaaaatggtgcaggaactggttgaactgtgtaccccccactttcttctaatat
tgcacatcaaggatcttcagtagatttagcaattttctcacttcatttagcaggtatttc
ttctattcttggagcaattaattttattactacaattattaatatacgaattaaaaatct
ttcttttgatcaaatacctttatttgtttgatcagttggaattacagcattattattact
tttatctttacctgttttagctggagctattactatacttcttacagatcgaaatcttaa
tacttcattttttgatcctgcaggaggtggtgatccaattctttatcaacacttattt
>RVcollLD2721_Gegenes_pumilio_Maltese Gegenes_pumilio_Maltese
aacactatatttcatttttggtatttgagcaggaatactaggaacatccttaagattatt
aattcgtactgaattaggtaatccaggatctttaattggagatgaccaaatttataatac
tattgttacagctcatgcttttattataattttttttatagttatacctattataattgg
aggatttggaaattgattagttcctttaatactaggtgctcctgatatagctttcccccg
aataaataatataagattttgaatattacccccctcattaacactactaatttctagaag
aattgtagaaaatggtgcaggaactggttgaactgtgtaccccccactttcttctaatat
tgcacatcaaggatcttcagtagatttagcaattttctcacttcatttagcaggaatttc
ttctattcttggagcaattaattttattactacaattattaatatacgaattaaaaatct
ttcttttgatcaaatacctttatttgtttgatcagttggaattacagcattattattact
tttatctttacctgttttagctggagctattactatacttcttacagatcgaaatcttaa
tacttcattttttgatcctgcaggaggtggtgatccaattctttatcaacacttattt
>RVcoll10C587_Gegenes_pumilio_Maltese Gegenes_pumilio_Maltese
aacactatatttcatttttggtatttgagcaggaatactaggaacatccttaagattatt
aattcgtactgaattaggtaatccaggatctttaattggagatgaccaaatttataatac
tattgttacagctcatgcttttattataattttttttatagttatacctattataattgg
aggatttggaaattgattagttcctttaatactaggtgctcctgatatagctttcccccg
aataaataatataagattttgaatattacccccctcattaacactactaatttctagaag
aattgtagaaaatggtgcaggaactggttgaactgtgtaccccccactttcttctaatat
tgcacatcaaggatcttcagtagatttagcaattttctcacttcatttagcaggaatttc
ttctattcttggagcaattaattttattactacaattattaatatacgaattaaaaatct
ttcttttgatcaaatacctttatttgtttgatcagttggaattacagcattattattact
tttatctttacctgttttagctggagctattactatacttcttacagatcgaaatcttaa
tacttcattttttgatcctgcaggaggtggtgatccaattctttatcaacacttattt
>RVcollLD2713_Gegenes_pumilio_Maltese Gegenes_pumilio_Maltese
aacactatatttcatttttggtatttgagcaggaatactaggaacatccttaagattatt
aattcgtactgaattaggtaatccaggatctttaattggagatgaccaaatttataatac
tattgttacagctcatgcttttattataattttttttatagttatacctattataattgg
aggatttggaaattgattagttcctttaatactaggtgctcctgatatagctttcccccg
aataaataatataagattttgaatattacccccctcattaacactactaatttctagaag
aattgtagaaaatggtgcaggaactggttgaactgtgtaccccccactttcttctaatat
tgcacatcaaggatcttcagtagatttagcaattttctcacttcatctagcaggaatttc
ttctattcttggagcaattaattttattactacaattattaatatacgaattaaaaatct
ttcttttgatcaaatacctttatttgtttgatcagttggaattacagcattattattact
tttatctttacctgttttagctggagctattactatacttcttacagatcgaaatcttaa
tacttcattttttgatcctgcaggaggtggtgatccaattctttatcaacacttattt
>RVcollLD2714_Gegenes_pumilio_Maltese Gegenes_pumilio_Maltese
aacactatatttcatttttggtatttgagcaggaatactaggaacatccttaagattatt
aattcgtactgaattaggtaatccaggatctttaattggagatgaccaaatttataatac
tattgttacagctcatgcttttattataattttttttatagttatacctattataattgg
aggatttggaaattgattagttcctttaatactaggtgctcctgatatagctttcccccg
aataaataatataagattttgaatattacccccctcattaacactactaatttctagaag
aattgtagaaaatggtgcaggaactggttgaactgtgtaccccccactttcttctaatat
tgcacatcaaggatcttcagtagatttagcaattttctcacttcatttagcaggaatttc
ttctattcttggagcaattaattttattactacaattattaatatacgaattaaaaatct
ttcttttgatcaaatacctttatttgtttgatcagttggaattacagcattattattact
tttatctttacctgttttagctggagctattactatacttcttacagatcgaaatcttaa
tacttcattttttgatcctgcaggaggtggtgatccaattctttatcaacacttattt
>RVcoll12Q580_Aricia_agestis_Italy Aricia_agestis_Italy
aacattatattttatttttggtatttgggcaggaatagtaggaacatccctaagaatttt
aattcgtatggaattaagaattccaggatctttaattggagatgatcaaatttataatac
tattgttacagctcatgcatttattataattttttttatagttatacctattataattgg
aggatttggtaattgattagttcctttaatattaggagcacctgatatagctttccctcg
aataaataatataagattttgattattacctccatcattaatattattaatttcaagaag
aattgtagaaaatggagcaggaacaggatgaacagtctaccccccactttcatctaatat
tgctcatggaggatcatctgtagatttagcaattttttctcttcatttagcaggaatctc
ttcaattttaggagctattaattttattacaactattattaatatacgagtaaataattt
atcatttgaccaaatatcattatttatttgagcagtaggtattactgcattattattact
tttatctttacctgtattagctggagcaattactatattattaactgatcgaaatattaa
tacctcattttttgatcctgctggaggaggagatcctattttatatcaacatttattt
>RVcoll10C504_Aricia_agestis_Italy Aricia_agestis_Italy
aacattatattttatttttggtatttgggcaggaatggtaggaacatctctaagaatttt
aattcgtatggaattaagaattccaggatctttaattggagatgatcaaatttataatac
tattgttacagctcatgcattcattataattttttttatagttatacctattataattgg
aggatttggtaattgattagttcctttaatattaggagcacctgatatagctttccctcg
aataaataatataagattttgattattacccccatcattaatattattaatttcaagaag
agttgtagaaaatggagcaggaacaggatgaacagtctaccccccactttcatctaatat
tgctcatggaggatcatctgtagatttagcaattttttctcttcatttagcaggaatctc
ttcaattttaggagctattaattttattacaactattattaatatacgagtaaataattt
atcatttgaccaaatatcattatttatttgagcagtaggtattactgcattattattact
tttatctttacctgtattagctggagcaattactatattattaactgatcgaaatattaa
tacctcattttttgatcctgctggaggaggagatcctattttatatcaacatttattt
>RVcoll09T582_Aricia_agestis_Italy Aricia_agestis_Italy
aacattatattttatttttggtatttgggcaggaatggtaggaacatctctaagaatttt
aattcgtatggaattaagaattccaggatctttaattggagatgatcaaatttataatac
tattgttacagctcatgcattcattataattttttttatagttatacctattataattgg
aggatttggtaattgattagttcctttaatattaggagcacctgatatagctttccctcg
aataaataatataagattttgattattacccccatcattaatattattaatttcaagaag
aattgtagaaaatggagcaggaacaggatgaacagtctaccccccactttcatctaatat
tgctcatggaggatcatctgtagatttagcaattttttctcttcatttagcaggaatctc
ttcaattttaggagctattaattttattacaactattattaatatacgagtaaataattt
atcatttgaccaaatatcattatttatttgagcagtaggtattactgcattattattact
tttatctttacctgtattagctggagcaattactatattattaactgatcgaaatattaa
tacctcattttttgatcctgctggaggaggagatcctattttatatcaacatttattt
>RVcoll12Q579_Aricia_agestis_Italy Aricia_agestis_Italy
aacattatattttatttttggtatttgggcaggaatggtaggaacatctctaagaatttt
aattcgtatggaattaagaattccgggatctttaattggagatgatcaaatttataatac
tattgttacagctcatgcattcattataattttttttatagttatacctattataattgg
aggatttggtaattgattagttcctttaatattaggagcacctgatatagctttccctcg
aataaataatataagattttgattattacccccatcattaatattattaatttcaagaag
aattgtagaaaatggagcaggaacaggatgaacagtctaccccccactttcatctaatat
tgctcatggaggatcatctgtagatttagcaattttttctcttcatttagcaggaatttc
ttcaattttaggagctattaattttattacaactattattaatatacgagtaaataattt
atcatttgaccaaatatcattatttatttgagcggtaggtattactgcattattattact
tttatctttacctgtattagctggagcaattactatattattaactgatcgaaatattaa
tacctcattttttgatcctgctggaggaggagatcctattttatatcaacatttattt
>RVcoll12M512_Aricia_agestis_Italy Aricia_agestis_Italy
aacattatattttatttttggtatttgggcaggaatagtaggaacatctctaagaatttt
aattcgtatggaattaagaattccaggatctttaattggagatgatcaaatttataatac
tattgttacagctcatgcattcattataattttttttatagttatacctattataattgg
aggatttggtaattgattagttcctttaatattaggagcacctgatatagctttccctcg
aataaataatataagattttgattattacccccatcattaatattattaatttcaagaag
aattgtagaaaatggagcaggaacaggatgaacagtctaccccccactttcatctaatat
tgctcatggaggatcatctgtagatttagcaattttttctcttcatttagcaggaatctc
ttcaattttaggagctattaattttattacaactattattaatatacgagtaaataattt
atcatttgaccaaatatcattatttatttgagcagtaggtattactgcattattattact
tttatctttacctgtattagctggagcaattactatattattaactgatcgaaatattaa
tacctcattttttgatcctgctggaggaggagatcctattttatatcaacatttattt
>LEPSS00045_Aricia_agestis_Italy Aricia_agestis_Italy
aacattatattttatttttggtatttgggcaggaatggtaggaacatctctaagaatttt
aattcgtatggaattaagaattccaggatctttaattggagatgatcaaatttataatac
tattgttacagctcatgcattcattataattttttttatagttatacctattataattgg
aggatttggtaattgattagttcctttaatattaggagcacctgatatagctttccctcg
aataaataatataagattttgattattacccccatcattaatattattaatttcaagaag
aattgtagaaaatggagcaggaacaggatgaacagtctaccccccactttcatctaatat
tgctcatggaggatcatctgtagatttagcaattttttctcttcatttagcaggaatctc
ttcaattttaggagctattaattttattacaactattattaatatacgagtaaataattt
atcatttgatcaaatatcattatttatttgagcagtaggtattactgcattattattact
tttatctttacctgtattagctggagcaattactatattattaactgatcgaaatattaa
tacctcattttttgatcctgctggaggaggagatcctattttatatcaacatttattt
>RVcoll07E047_Aricia_agestis_Italy Aricia_agestis_Italy
-acattatattttatttttggtatttgggcaggaatagtaggaacatctctaagaatttt
aattcgtatggaattaagaattccaggatctttaattggagatgatcaaatttataatac
tattgttacagctcatgcattcattataattttttttatagttatacctattataattgg
aggatttggtaattgattagttcctttaatattaggagcacctgatatagctttccctcg
aataaataatataagattttgattattacccccatcattaatattattaatttcaagaag
aattgtagaaaatggagcaggaacaggatgaacagtctaccccccactttcatctaatat
tgctcatggaggatcatctgtagatttagcaattttttctcttcatttagcaggaatctc
ttcaattttaggagctattaattttattacaactattattaatatacgagtaaataattt
atcatttgaccaaatatcattatttatttgagcagtaggtattactgcattattattact
tttatctttacctgtattagctggagcaattactatattattaactgatcgaaatattaa
tacctcattttttgatcctgctggaggaggagatcctattttatatcaacatttattt
>LEPSS00072_Aricia_agestis_Italy Aricia_agestis_Italy
aacattatattttatttttggtatttgggcaggaatggtaggaacatctctaagaatttt
aattcgtatggaattaagaattccaggatctttaattggagatgatcaaatttataatac
tattgttacagctcatgcattcattataattttttttatagttatacctattataattgg
aggatttggtaattgattagttcctttaatattaggagcacctgatatagctttccctcg
aataaataatataagattttgattattacccccatcattaatattattaatttcaagaag
aattgtagaaaatggagcaggaacaggatgaacagtctaccccccactttcatctaatat
tgctcatggaggatcatctgtagatttagcaattttttctcttcatttagcaggaatttc
ttcaattttaggagctattaattttattacaactattattaatatacgagtaaataattt
atcatttgaccaaatatcattatttatttgagcggtaggtattactgcattattattact
tttatctttacctgtattagctggagcaattactatattattaactgatcgaaatattaa
tacctcattttttgatcctgctggaggaggagatcctattttatatcaacatttattt
>RVcoll15A823_Aricia_agestis_Italy Aricia_agestis_Italy
aacattatattttatttttggtatttgggcaggaatggtaggaacatccctaagaatttt
aattcgtatggaattaagaattccaggatctttaattggagatgatcaaatttataatac
tattgttacagctcatgcattcattataattttttttatagttatacctattataattgg
aggatttggtaattgattagttcctttaatattaggagcacctgatatagctttccctcg
aataaataatataagattttgattattacccccatcattaatattattaatttcaagaag
aattgtagaaaatggagcaggaacaggatgaacagtctaccccccactttcatctaatat
tgctcatggaggatcatctgtagatttagcaattttttctcttcatttagcaggaatctc
ttcaattttaggagctattaattttattacaactattattaatatacgagtaaataattt
atcatttgaccaaatatcattatttatttgagcagtaggtattactgcattattattact
tttatctttacctgtattagctggagcaattactatattattaactgatcgaaatattaa
tacctcattttttgatcctgctggaggaggagatcctattttatatcaacatttattt
>LEPSS00044_Aricia_agestis_Italy Aricia_agestis_Italy
aacattatattttatttttggtatttgggcaggaatggtaggaacatctctaagaatttt
aattcgtatggaattaagaattccaggatctttaattggagatgatcaaatttataatac
tattgttacagctcatgcattcattataattttttttatagttatacctattataattgg
aggatttggtaattgattagttcctttaatattaggagcacctgatatagctttccctcg
aataaataatataagattttgattattacccccatcattaatattattaatttcaagaag
aattgtagaaaatggagcaggaacaggatgaacagtctaccccccactttcatctaatat
tgctcatggaggatcatctgtagatttagcaattttttctcttcatttagcaggaatctc
ttcaattttaggagctattaattttattacaactattattaatatacgagtaaataattt
atcatttgaccaaatatcattatttatttgagcagtaggtattactgcattattattact
tttatctttacctgtattagctggagcaattactatattattaactgatcgaaatattaa
tacctcattttttgatcctgctggaggaggagatcctattttatatcaacatttattt
>LEPSS00043_Aricia_agestis_Italy Aricia_agestis_Italy
aacattatattttatttttggtatttgggcaggaatggtaggaacatctctaagaatttt
aattcgtatggaattaagaattccaggatctttaattggagatgatcaaatttataatac
tattgttacagctcatgcattcattataattttttttatagttatacctattataattgg
aggatttggtaattgattagttcctttaatattaggagcacctgatatagctttccctcg
aataaataatataagattttgattattacccccatcattaatattattaatttcaagaag
aattgtagaaaatggagcaggaacaggatgaacagtctaccccccactttcatctaatat
tgctcatggaggatcatctgtagatttagcaattttttctcttcatttagcaggaatctc
ttcaattttaggagctattaattttattacaactattattaatatacgagtaaataattt
atcatttgaccaaatatcattatttatttgagcagtaggtattactgcattattattact
tttatctttacctgtattagctggagcaattactatattattaactgatcgaaatattaa
tacctcattttttgatcctgctggaggaggagatcctattttatatcaacatttattt
>RVcoll11I276_Aricia_agestis_Italy Aricia_agestis_Italy
aacattatattttatttttggtatttgggcaggaatggtaggaacatctctaagaatttt
aattcgtatggaattaagaattccaggatctttaattggagatgatcaaatttataatac
tattgttacagctcatgcattcattataattttttttatagttatacctattataattgg
aggatttggtaattgattagttcctttaatattaggagcacctgatatagctttccctcg
aataaataatataagattttgattattacccccatcattaatattattaatttcaagaag
aattgtagaaaatggagcaggaacaggatgaacagtctaccccccactttcatctaatat
tgctcatggaggatcatctgtagatttagcaattttttctcttcatttagcaggaatttc
ttcaattttaggagctattaattttattacaactattattaatatacgagtaaataattt
atcatttgaccaaatatcattatttatttgagcggtaggtattactgcattattattact
tttatctttacctgtattagctggagcaattactatattattaactgatcgaaatattaa
tacctcattttttgatcctgctggaggaggagatcctattttatatcaacatttattt
>RVcoll11D385_Aricia_agestis_SicilyE Aricia_agestis_SicilyE
aacattatattttatttttggtatttgagcaggaatagtaggaacatccctaagaatttt
aattcgtatggaattaagaattccaggatctttaattggagatgatcaaatttataatac
tattgttacagctcatgcatttattataattttttttatagttatacctattataattgg
aggatttggtaattgattagttcctttaatattaggagcacctgatatagctttccctcg
aataaataatataagattttgattattacccccatcattaatattattaatttcaagaag
aattgtagaaaatggagcaggaacaggatgaacagtctaccccccactttcatctaatat
tgctcatggaggatcatctgtagatttagcaattttttctcttcatttagcgggaatctc
ttcaattttaggagctattaattttattacaactattattaatatacgagtaaataattt
atcatttgaccaaatatcattatttatttgagcagtaggtattactgcattattattact
tttatctttacctgtattagctggagcaattactatattattaactgatcgaaatattaa
tacctcattttttgatcctgctggaggaggagatcctattttatatcaacatttattt
>RVcoll11D368_Aricia_agestis_SicilyE Aricia_agestis_SicilyE
aacattatattttatttttggtatttgagcaggaatagtaggaacatccctaagaatttt
aattcgtatggaattaagaattccaggatctttaattggagatgatcaaatttataatac
tattgttacagctcatgcatttattataattttttttatagttatacctattataattgg
aggatttggtaattgattagttcctttaatattaggagcacctgatatagctttccctcg
aataaataatataagattttgattattacccccatcattaatattattaatttcaagaag
aattgtagaaaatggagcaggaacaggatgaacagtctaccccccactttcatctaatat
tgctcatggaggatcatctgtagatttagcaattttttctcttcatttagcgggaatctc
ttcaattttaggagctattaattttattacaactattattaatatacgagtaaataattt
atcatttgaccaaatatcattatttatttgagcagtaggtattactgcattattattact
tttatctttacctgtattagctggagcaattactatattattaactgatcgaaatattaa
tacctcattttttgatcctgctggaggaggagatcctattttatatcaacatttattt
>RVcoll11D296_Aricia_agestis_SicilyE Aricia_agestis_SicilyE
aacattatattttatttttggtatttgagcaggaatagtaggaacatccctaagaatttt
aattcgtatggaattaagaattccaggatctttaattggagatgatcaaatttataatac
tattgttacagctcatgcatttattataattttttttatagttatacctattataattgg
aggatttggtaattgattagttcctttaatattaggagcacctgatatagctttccctcg
aataaataatataagattttgattattacccccatcattaatattattaatttcaagaag
aattgtagaaaatggagcaggaacaggatgaacagtctaccccccactttcatctaatat
tgctcatggaggatcatctgtagatttagcaattttttctcttcatttagcgggaatctc
ttcaattttaggagctattaattttattacaactattattaatatacgagtaaataattt
atcatttgaccaaatatcattatttatttgagcagtaggtattactgcattattattact
tttatctttacctgtattagctggagcaattactatattattaactgatcgaaatattaa
tacctcattttttgatcctgctggaggaggagatcctattttatatcaacatttattt
>RVcoll12Q581_Aricia_agestis_SicilyE Aricia_agestis_SicilyE
aacattatattttatttttggtatttgagcaggaatagtaggaacatccctaagaatttt
aattcgtatggaattaagaattccaggatctttaattggagatgatcaaatttataatac
tattgttacagctcatgcatttattataattttttttatagttatacctattataattgg
aggatttggtaattgattagttcctttaatattaggagcacctgatatagctttccctcg
aataaataatataagattttgattattacccccatcattaatattattaatttcaagaag
aattgtagaaaatggagcaggaacaggatgaacagtctaccccccactttcatctaatat
tgctcatggaggatcatctgtagatttagcaattttttctcttcatttagcgggaatctc
ttcaattttaggagctattaattttattacaactattattaatatacgagtaaataattt
atcatttgaccaaatatcattatttatttgagcagtaggtattactgcattattattact
tttatctttacctgtattagctggagcaattactatattattaactgatcgaaatattaa
tacctcattttttgatcctgctggaggaggagatcctattttatatcaacatttattt
>RVcoll11I054_Aricia_agestis_SicilyE Aricia_agestis_SicilyE
aacattatattttatttttggtatttgagcaggaatagtaggaacatccctaagaatttt
aattcgtatggaattaagaattccaggatctttaattggagatgatcaaatttataatac
tattgttacagctcatgcatttattataattttttttatagttatacctattataattgg
aggatttggtaattgattagttcctttaatattaggagcacctgatatagctttccctcg
aataaataatataagattttgattattacccccatcattaatattattaatttcaagaag
aattgtagaaaatggagcaggaacaggatgaacagtctaccccccactttcatctaatat
tgctcatggaggatcatctgtagatttagcaattttttctcttcatttagcgggaatctc
ttcaattttaggagctattaattttattacaactattattaatatacgagtaaataattt
atcatttgaccaaatatcattatttatttgagcagtaggtattactgcattattattact
tttatctttacctgtattagctggagcaattactatattattaactgatcgaaatattaa
tacctcattttttgatcctgctggaggaggagatcctattttatatcaacatttattt
>RVcoll11H946_Aricia_agestis_SicilyE Aricia_agestis_SicilyE
aacattatattttatttttggtatttgagcaggaatagtaggaacatccctaagaatttt
aattcgtatggaattaagaattccaggatctttaattggagatgatcaaatttataatac
tattgttacagctcatgcatttattataattttttttatagttatacctattataattgg
aggatttggtaattgattagttcctttaatattaggagcacctgatatagctttccctcg
aataaataatataagattttgattattacccccatcattaatattattaatttcaagaag
aattgtagaaaatggagcaggaacaggatgaacagtctaccccccactttcatctaatat
tgctcatggaggatcatctgtagatttagcaattttttctcttcatttagcaggaatctc
ttcaattttaggagctattaattttattacaactattattaatatacgagtaaataattt
atcatttgaccaaatatcattatttatttgagcagtaggtattactgcattattattact
tttatctttacctgtattagctggagcaattactatattattaactgatcgaaatattaa
tacctcattttttgatcctgctggaggaggagatcctattttatatcaacatttattt
>RVcoll11H951_Aricia_agestis_SicilyE Aricia_agestis_SicilyE
aacattatattttatttttggtatttgagcaggaatagtaggaacatccctaagaatttt
aattcgtatggaattaagaattccaggatctttaattggagatgatcaaatttataatac
tattgttacagctcatgcatttattataattttttttatagttatacctattataattgg
aggatttggtaattgattagttcctttaatattaggagcacctgatatagctttccctcg
aataaataatataagattttgattattacccccatcattaatattattaatttcaagaag
aattgtagaaaatggagcaggaacaggatgaacagtctaccccccactttcatctaatat
tgctcatggaggatcatctgtagatttagcaattttttctcttcatttagcgggaatctc
ttcaattttaggagctattaattttattacaactattattaatatacgagtaaataattt
atcatttgaccaaatatcattatttatttgagcagtaggtattactgcattattattact
tttatctttacctgtattagctggagcaattactatattattaactgatcgaaatattaa
tacctcattttttgatcctgctggaggaggagatcctattttatatcaacatttattt
>RVcoll11H340_Aricia_agestis_SicilyE Aricia_agestis_SicilyE
aacattatattttatttttggtatttgagcaggaatagtaggaacatccctaagaatttt
aattcgtatggaattaagaattccaggatctttaattggagatgatcaaatttataatac
tattgttacagctcatgcatttattataattttttttatagttatacctattataattgg
aggatttggtaattgattagttcctttaatattaggagcacctgatatagctttccctcg
aataaataatataagattttgattattacccccatcattaatattattaatttcaagaag
aattgtagaaaatggagcaggaacaggatgaacagtctaccccccactttcatctaatat
tgctcatggaggatcatctgtagatttagcaattttttctcttcatttagcgggaatctc
ttcaattttaggagctattaattttattacaactattattaatatacgagtaaataattt
atcatttgaccaaatatcattatttatttgagcagtaggtattactgcattattattact
tttatctttacctgtattagctggagcaattactatattattaactgatcgaaatattaa
tacctcattttttgatcctgctggaggaggagatcctattttatatcaacatttattt
>RVcoll11H342_Aricia_agestis_SicilyE Aricia_agestis_SicilyE
aacattatattttatttttggtatttgagcaggaatagtaggaacatccctaagaatttt
aattcgtatggaattaagaattccaggatctttaattggagatgatcaaatttataatac
tattgttacagctcatgcatttattataattttttttatagttatacctattataattgg
aggatttggtaattgattagttcctttaatattaggagcacctgatatagctttccctcg
aataaataatataagattttgattattacccccatcattaatattattaatttcaagaag
aattgtagaaaatggagcaggaacaggatgaacagtctaccccccactttcatctaatat
tgctcatggaggatcatctgtagatttagcaattttttctcttcatttagcgggaatctc
ttcaattttaggagctattaattttattacaactattattaatatacgagtaaataattt
atcatttgaccaaatatcattatttatttgagcagtaggtattactgcattattattact
tttatctttacctgtattagctggagcaattactatattattaactgatcgaaatattaa
tacctcattttttgatcctgctggaggaggagatcctattttatatcaacatttattt
>RVcoll11J702_Aricia_agestis_SicilyE Aricia_agestis_SicilyE
aacattatattttatttttggtatttgagcaggaatagtaggaacatccctaagaatttt
aattcgtatggaattaagaattccaggatctttaattggagatgatcaaatttataatac
tattgttacagctcatgcatttattataattttttttatagttatacctattataattgg
aggatttggtaattgattagttcctttaatattaggagcacctgatatagctttccctcg
aataaataatataagattttgattattacccccatcattaatattattaatttcaagaag
aattgtagaaaatggagcaggaacaggatgaacagtctaccccccactttcatctaatat
tgctcatggaggatcatctgtagatttagcaattttttctcttcatttagcgggaatctc
ttcaattttaggagctattaattttattacaactattattaatatacgagtaaataattt
atcatttgaccaaatatcattatttatttgagcagtaggtattactgcattattattact
tttatctttacctgtattagctggagcaattactatattattaactgatcgaaatattaa
tacctcattttttgatcctgctggaggaggagatcctattttatatcaacatttattt
>RVcoll11J703_Aricia_agestis_SicilyE Aricia_agestis_SicilyE
aacattatattttatttttggtatttgagcaggaatagtaggaacatccctaagaatttt
aattcgtatggaattaagaattccaggatctttaattggagatgatcaaatttataatac
tattgttacagctcatgcatttattataattttttttatagttatacctattataattgg
aggatttggtaattgattagttcctttaatattaggagcacctgatatagctttccctcg
aataaataatataagattttgattattacccccatcattaatattattaatttcaagaag
aattgtagaaaatggagcaggaacaggatgaacagtctaccccccactttcatctaatat
tgctcatggaggatcatctgtagatttagcaattttttctcttcatttagcaggaatctc
ttcaattttaggagctattaattttattacaactattattaatatacgagtaaataattt
atcatttgaccaaatatcattatttatttgagcagtaggtattactgcattattattact
tttatctttacctgtattagctggagcaattactatattattaactgatcgaaatattaa
tacctcattttttgatcctgctggaggaggagatcctattttatatcaacatttattt
>RVcoll11J704_Aricia_agestis_SicilyE Aricia_agestis_SicilyE
aacattatattttatttttggtatttgagcaggaatagtaggaacatccctaagaatttt
aattcgtatggaattaagaattccaggatctttaattggagatgatcaaatttataatac
tattgttacagctcatgcatttattataattttttttatagttatacctattataattgg
aggatttggtaattgattagttcctttaatattaggagcacctgatatagctttccctcg
aataaataatataagattttgattattacccccatcattaatattattaatttcaagaag
aattgtagaaaatggagcaggaacaggatgaacagtctaccccccactttcatctaatat
tgctcatggaggatcatctgtagatttagcaattttttctcttcatttagcaggaatctc
ttcaattttaggagctattaattttattacaactattattaatatacgagtaaataattt
atcatttgaccaaatatcattatttatttgagcagtaggtattactgcattattattact
tttatctttacctgtattagctggagcaattactatattattaactgatcgaaatattaa
tacctcattttttgatcctgctggaggaggagatcctattttatatcaacatttattt
>RVcoll11I007_Aricia_agestis_SicilyE Aricia_agestis_SicilyE
aacattatattttatttttggtatttgagcaggaatagtaggaacatccctaagaatttt
aattcgtatggaattaagaattccaggatctttaattggagatgatcaaatttataatac
tattgttacagctcatgcatttattataattttttttatagttatacctattataattgg
aggatttggtaattgattagttcctttaatattaggagcacctgatatagctttccctcg
aataaataatataagattttgattattacccccatcattaatattattaatttcaagaag
aattgtagaaaatggagcaggaacaggatgaacagtctaccccccactttcatctaatat
tgctcatggaggatcatctgtagatttagcaattttttctcttcatttagcgggaatctc
ttcaattttaggagctattaattttattacaactattattaatatacgagtaaataattt
atcatttgaccaaatatcattatttatttgagcagtaggtattactgcattattattact
tttatctttacctgtattagctggagcaattactatattattaactgatcgaaatattaa
tacctcattttttgatcctgctggaggaggagatcctattttatatcaacatttattt
>RVcoll12Q584_Aricia_agestis_SicilyE Aricia_agestis_SicilyE
aacattatattttatttttggtatttgagcaggaatagtaggaacatccctaagaatttt
aattcgtatggaattaagaattccaggatctttaattggagatgatcaaatttataatac
tattgttacagctcatgcatttattataattttttttatagttatacctattataattgg
aggatttggtaattgattagttcctttaatattaggagcacctgatatagctttccctcg
aataaataatataagattttgattattacctccatcattaatattattaatttcaagaag
aattgtagaaaatggagcaggaacaggatgaacagtctaccccccactttcatctaatat
tgctcatggaggatcatctgtagatttagcaattttttctcttcatttagcgggaatctc
ttcaattttaggagctattaattttattacaactattattaatatacgagtaaataattt
atcatttgaccaaatatcattatttatttgagcagtaggtattactgcattattattact
tttatctttacctgtattagctggagcaattactatattattaactgatcgaaatattaa
tacctcattttttgatcctgctggaggaggagatcctattttatatcaacatttattt
>RVcoll12Q585_Aricia_agestis_SicilyE Aricia_agestis_SicilyE
aacattatattttatttttggtatttgagcaggaatagtaggaacatccctaagaatttt
aattcgtatggaattaagaattccaggatctttaattggagatgatcaaatttataatac
tattgttacagctcatgcatttattataattttttttatagttatacctattataattgg
aggatttggtaattgattagttcctttaatattaggagcacctgatatagctttccctcg
aataaataatataagattttgattattacccccatcattaatattattaatttcaagaag
aattgtagaaaatggagcaggaacaggatgaacagtctaccccccactttcatctaatat
tgctcatggaggatcatctgtagatttagcaattttttctcttcatttagcaggaatctc
ttcaattttaggagctattaattttattacaactattattaatatacgagtaaataattt
atcatttgaccaaatatcattatttatttgagcagtaggtattactgcattattattact
tttatctttacctgtattagctggagcaattactatattattaactgatcgaaatattaa
tacctcattttttgatcctgctggaggaggagatcctattttatatcaacatttattt
>RVcoll12Q583_Aricia_agestis_SicilyE Aricia_agestis_SicilyE
aacattatattttatttttggtatttgagcaggaatagtaggaacatccctaagaatttt
aattcgtatggaattaagaattccaggatctttaattggagatgatcaaatttataatac
tattgttacagctcatgcatttattataattttttttatagttatacctattataattgg
aggatttggtaattgattagttcctttaatattaggagcacctgatatagctttccctcg
aataaataatataagattttgattattacccccatcattaatattattaatttcaagaag
aattgtagaaaatggagcaggaacaggatgaacagtctaccccccactttcatctaatat
tgctcatggaggatcatctgtagatttagcaattttttctcttcatttagcgggaatctc
ttcaattttaggagctattaattttattacaactattattaatatacgagtaaataattt
atcatttgaccaaatatcattatttatttgagcagtaggtattactgcattattattact
tttatctttacctgtattagctggagcaattactatattattaactgatcgaaatattaa
tacctcattttttgatcctgctggaggaggagatcctattttatatcaacatttattt
>RVcollLD2840_Aricia_agestis_SicilyE Aricia_agestis_SicilyE
aacattatattttatttttggtatttgagcaggaatagtaggaacatccctaagaatttt
aattcgtatggaattaagaattccaggatctttaattggagatgatcaaatttataatac
tattgttacagctcatgcatttattataattttttttatagttatacctattataattgg
aggatttggtaattgattagttcctttaatattaggagcacctgatatagctttccctcg
aataaataatataagattttgattattacccccatcattaatattattaatttcaagaag
aattgtagaaaatggagcaggaacaggatgaacagtctaccccccactttcatctaatat
tgctcatggaggatcatctgtagatttagcaattttttctcttcatttagcgggaatctc
ttcaattttaggagctattaattttattacaactattattaatatacgagtaaataattt
atcatttgaccaaatatcattatttatttgagcagtaggtattactgcattattattact
tttatctttacctgtattagctggagcaattactatattattaactgatcgaaatattaa
tacctcattttttgatcctgctggaggaggagatcctattttatatcaacatttattt
>RVcoll12M384_Aricia_agestis_SicilyW Aricia_agestis_SicilyW
aacattatattttatttttggtatttgagcaggaatagtaggaacatccctaagaatttt
aattcgtatggaattaagaattccaggatctttaattggagatgatcaaatttataatac
tattgttacagctcatgcatttattataattttttttatagttatacctattataattgg
aggatttggtaattgattagttcctttaatattaggagcacctgatatagctttccctcg
aataaataatataagattttgattattacccccatcattaatattattaatttcaagaag
aattgtagaaaatggagcaggaacaggatgaacagtctaccccccactttcatctaatat
tgctcatggaggatcatctgtagatttagcaattttttctcttcatttagcgggaatctc
ttcaattttaggagctattaattttattacaactattattaatatacgagtaaataattt
atcatttgaccaaatatcattatttatttgagcagtaggtattactgcattattattact
tttatctttacctgtattagctggagcaattactatattattaactgatcgaaatattaa
tacctcattttttgatcctgctggaggaggagatcctattttatatcaacatttattt
>RVcollLD2988_Aricia_agestis_SicilyW Aricia_agestis_SicilyW
-acattatattttatttttggtatttgagcaggaatagtaggaacatccctaagaatttt
aattcgtatggaattaagaattccaggatctttaattggagatgatcaaatttataatac
tattgttacagctcatgcatttattataattttttttatagttatacctattataattgg
aggatttggtaattgattagttcctttaatattaggagcacctgatatagctttccctcg
aataaataatataagattttgattattacccccatcattaatattattaatttcaagaag
aattgtagaaaatggagcaggaacaggatgaacagtctaccccccactttcatctaatat
tgctcatggaggatcatctgtagatttagcaattttttctcttcatttagcgggaatctc
ttcaattttaggagctattaattttattacaactattattaatatacgagtaaataattt
atcatttgaccaaatatcattatttatttgagcagtaggtattactgcattattattact
tttatctttacctgtattagctggagcaattactatattattaactgatcgaaatattaa
tacctcattttttgatcctgctggaggaggagatcctattttatatcaacatttattt
>RVcoll11D214_Aricia_agestis_SicilyW Aricia_agestis_SicilyW
aacattatattttatttttggtatttgagcaggaatagtaggaacatccctaagaatttt
aattcgtatggaattaagaattccaggatctttaattggagatgatcaaatttataatac
tattgttacagctcatgcatttattataattttttttatagttatacctattataattgg
aggatttggtaattgattagttcctttaatattaggagcacctgatatagctttccctcg
aataaataatataagattttgattattacccccatcattaatattattaatttcaagaag
aattgtagaaaatggagcaggaacaggatgaacagtctaccccccactttcatctaatat
tgctcatggaggatcatctgtagatttagcaattttttctcttcatttagcgggaatctc
ttcaattttaggagctattaattttattacaactattattaatatacgagtaaataattt
atcatttgaccaaatatcattatttatttgagcagtaggtattactgcattattattact
tttatctttacctgtattagctggagcaattactatattattaactgatcgaaatattaa
tacctcattttttgatcctgctggaggaggagatcctattttatatcaacatttattt
>RVcollLD2968_Aricia_agestis_SicilyW Aricia_agestis_SicilyW
aacattatattttatttttggtatttgagcaggaatagtaggaacatccctaagaatttt
aattcgtatggaattaagaattccaggatctttaattggagatgatcaaatttataatac
tattgttacagctcatgcatttattataattttttttatagttatacctattataattgg
aggatttggtaattgattagttcctttaatattaggagcacctgatatagctttccctcg
aataaataatataagattttgattattacccccatcattaatattattaatttcaagaag
aattgtagaaaatggagcaggaacaggatgaacagtctaccccccactttcatctaatat
tgctcatggaggatcatctgtagatttagcaattttttctcttcatttagcgggaatctc
ttcaattttaggagctattaattttattacaactattattaatatacgagtaaataattt
atcatttgaccaaatatcattatttatttgagcagtaggtattactgcattattattact
tttatctttacctgtattagctggagcaattactatattattaactgatcgaaatattaa
tacctcattttttgatcctgctggaggaggagatcctattttatatcaacatttattt
>RVcollLD2969_Aricia_agestis_SicilyW Aricia_agestis_SicilyW
aacattatattttatttttggtatttgagcaggaatagtaggaacatccctaagaatttt
aattcgtatggaattaagaattccaggatctttaattggagatgatcaaatttataatac
tattgttacagctcatgcatttattataattttttttatagttatacctattataattgg
aggatttggtaattgattagttcctttaatattaggagcacctgatatagctttccctcg
aataaataatataagattttgattattacctccatcattaatattattaatttcaagaag
aattgtagaaaatggagcaggaacaggatgaacagtctaccccccactttcatctaatat
tgctcatggaggatcatctgtagatttagcaattttttctcttcatttagcgggaatctc
ttcaattttaggagctattaattttattacaactattattaatatacgagtaaataattt
atcatttgaccaaatatcattatttatttgagcagtaggtattactgcattattattact
tttatctttacctgtattagctggagcaattactatattattaactgatcgaaatattaa
tacctcattttttgatcctgctggaggaggagatcctattttatatcaacatttattt
>RVcollLD0621_Aricia_agestis_SicilyW Aricia_agestis_SicilyW
-acattatattttatttttggtatttgagcaggaatagtaggaacatccctaagaatttt
aattcgtatggaattaagaattccaggatctttaattggagatgatcaaatttataatac
tattgttacagctcatgcatttattataattttttttatagttatacctattataattgg
aggatttggtaattgattagttcctttaatattaggggcacctgatatagctttccctcg
aataaataatataagattttgattattacccccatcattaatattattaatttcaagaag
aattgtagaaaatggagcaggaacaggatgaacagtctaccccccactttcatctaatat
tgctcatggaggatcatctgtagatttagcaattttttctcttcatttagcgggaatctc
ttcaattttaggagctattaattttattacaactattattaatatacgagtaaataattt
atcatttgaccaaatatcattatttatttgagcagtaggtattactgcattattattact
tttatctttacctgtattagctggagcaattactatattattaactgatcgaaatattaa
tacctcattttttgatcctgctggaggaggagatcctattttatatcaacatttattt
>RVcollLD0622_Aricia_agestis_SicilyW Aricia_agestis_SicilyW
-acattatattttatttttggtatttgagcaggaatagtaggaacatccctaagaatttt
aattcgtatggaattaagaattccaggatctttaattggagatgatcaaatttataatac
tattgttacagctcatgcatttattataattttttttatagttatacctattataattgg
aggatttggtaattgattagttcctttaatattaggagcacctgatatagctttccctcg
aataaataatataagattttgattattacccccatcattaatattattaatttcaagaag
aattgtagaaaatggagcaggaacaggatgaacagtctaccccccactttcatctaatat
tgctcatggaggatcatctgtagatttagcaattttttctcttcatttagcgggaatctc
ttcaattttaggagctattaattttattacaactattattaatatacgagtaaataattt
atcatttgaccaaatatcattatttatttgagcagtaggtattactgcattattattact
tttatctttacctgtattagctggagcaattactatattattaactgatcgaaatattaa
tacctcattttttgatcctgctggaggaggagatcctattttatatcaacatttattt
>RVcoll11D035_Aricia_agestis_SicilyW Aricia_agestis_SicilyW
aacattatattttatttttggtatttgagcaggaatagtaggaacatccctaagaatttt
aattcgtatggaattaagaattccaggatctttaattggagatgatcaaatttataatac
tattgttacagctcatgcatttattataattttttttatagttatacctattataattgg
aggatttggtaattgattagttcctttaatattaggagcacctgatatagctttccctcg
aataaataatataagattttgattattacccccatcattaatattattaatttcaagaag
aattgtagaaaatggagcaggaacaggatgaacagtctaccccccactttcatctaatat
tgctcatggaggatcatctgtagatttagcaattttttctcttcatttagcgggaatctc
ttcaattttaggagctattaattttattacaactattattaatatacgagtaaataattt
atcatttgaccaaatatcattatttatttgagcagtaggtattactgcattattattact
tttatctttacctgtattagctggagcaattactatattattaactgatcgaaatattaa
tacctcattttttgatcctgctggaggaggagatcctattttatatcaacatttattt
>RVcoll08J935_Aricia_cramera_Tunisia Aricia_cramera_Tunisia
aacattatatttcatttttggtatttgagcaggaatagtaggaacatccttaagaatttt
aattcgtatagaattaagaactcctggatctttaattggagatgatcaaatttataacac
tattgttacagctcatgcatttattataattttttttatagttatacctattataattgg
aggatttggtaattgattaattcctttaatattaggagcacctgatatagctttccctcg
aataaataatataagattttgattattacccccatcattaatattattaatttcaagaag
aattgtagaaaatggagcaggaacaggatgaacagtttaccccccactttcatctaatat
tgctcatggaggatcatctgtagatttagcaattttttctcttcatttagctggaatttc
ttcaattttaggagctattaattttattacaactattattaatatacgagtaaataattt
atcatttgaccaaatatcattatttatttgagctgtaggtattactgcattattattact
tttatctttacctgtattagctggagcaattactatattattaactgatcgaaatattaa
tacttcattttttgatcctgctggaggaggagatccaattttatatcaacatttattt
>RVcoll12N247_Aricia_cramera_Tunisia Aricia_cramera_Tunisia
aacattatatttcatttttggtatttgagcaggaatagtaggaacatccttaagaatttt
aattcgtatagaattaagaactcctggatctttaattggagatgatcaaatttataacac
tattgttacagctcatgcatttattataattttttttatagttatacctattataattgg
aggatttggtaattgattaattcctttaatattaggagcacctgatatagctttccctcg
aataaataatataagattttgattattacccccatcattaatattattaatttcaagaag
aattgtagaaaatggagcaggaacaggatgaacagtttaccccccactttcatctaatat
tgctcatggaggatcatctgtagatttagcaattttttctcttcatttagctggaatttc
ttcaattttaggagctattaattttattacaactattattaatatacgagtaaataattt
atcatttgaccaaatatcattatttatttgagctgtaggtattactgcattattattact
tttatctttacctgtattagctggagcaattactatattattaactgatcgaaatattaa
tacttcattttttgatcctgctggaggaggagatccaattttatatcaacatttattt
>RVcoll12N207_Aricia_cramera_Tunisia Aricia_cramera_Tunisia
aacattatatttcatttttggtatttgagcaggaatagtaggaacatccttaagaatttt
aattcgtatagaattaagaactcctggatctttaattggagatgatcaaatttataacac
tattgttacagctcatgcatttattataattttttttatagttatacctattataattgg
aggatttggtaattgattaattcctttaatattaggagcacctgatatagctttccctcg
aataaataatataagattttgattattacccccatcattaatattattaatttcaagaag
aattgtagaaaatggagcaggaacaggatgaacagtttaccccccactttcatctaatat
tgctcatggaggatcatctgtagatttagcaattttttctcttcatttagctggaatttc
ttcaattttaggagctattaattttattacaactattattaatatacgagtaaataattt
atcatttgaccaaatatcattatttatttgagctgtaggtattactgcattattattact
tttatctttacctgtattagctggagcaattactatattattaactgatcgaaatattaa
tacttcattttttgatcctgctggaggaggagatccaattttatatcaacatttattt
>RVcoll08J944_Aricia_cramera_Tunisia Aricia_cramera_Tunisia
aacattatatttcatttttggtatttgagcaggaatagtaggaacatccttaagaatttt
aattcgtatagaattaagaactcctggatctttaattggagatgatcaaatttataacac
tattgttacagctcatgcatttattataattttttttatagttatacctattataattgg
aggatttggtaattgattaattcctttaatattaggagcacctgatatagctttccctcg
aataaataatataagattttgattattacccccatcattaatattattaatttcaagaag
aattgtagaaaatggagcaggaacaggatgaacagtttaccccccactttcatctaatat
tgctcatggaggatcatctgtagatttagcaattttttctcttcatttagctggaatttc
ttcaattttaggagctattaattttattacaactattattaatatacgagtaaataattt
atcatttgaccaaatatcattatttatttgagctgtaggtattactgcattattattact
tttatctttacctgtattagctggagcaattactatattattaactgatcgaaatattaa
tacttcattttttgatcctgctggaggaggagatccaattttatatcaacatttattt
>RVcoll08J946_Aricia_cramera_Tunisia Aricia_cramera_Tunisia
aacattatatttcatttttggtatttgagcaggaatagtaggaacatccttaagaatttt
aattcgtatagaattaagaactcctggatctttaattggagatgatcaaatttataacac
tattgttacagctcatgcatttattataattttttttatagttatacctattataattgg
aggatttggtaattgattaattcctttaatattaggagcacctgatatagctttccctcg
aataaataatataagattttgattattacccccatcattaatattattaatttcaagaag
aattgtagaaaatggagcaggaacaggatgaacagtttaccccccactttcatctaatat
tgctcatggaggatcatctgtagatttagcaattttttctcttcatttagctggaatttc
ttcaattttaggagctattaattttattacaactattattaatatacgagtaaataattt
atcatttgaccaaatatcattatttatttgagctgtaggtattactgcattattattact
tttatctttacctgtattagctggagcaattactatattattaactgatcgaaatattaa
tacttcattttttgatcctgctggaggaggagatccaattttatatcaacatttattt
>RVcoll13T385_Aricia_cramera_Tunisia Aricia_cramera_Tunisia
aacattatatttcatttttggtatttgagcaggaatagtaggaacatccttaagaatttt
aattcgtatagaattaagaactcctggatctttaattggagatgatcaaatttataacac
tattgttacagctcatgcatttattataattttttttatagttatacctattataattgg
aggatttggtaattgattaattcctttaatattaggagcacctgatatagctttccctcg
aataaataatataagattttgattattacccccatcattaatattattaatttcaagaag
aattgtagaaaatggagcaggaacaggatgaacagtttaccccccactttcatctaatat
tgctcatggaggatcatctgtagatttagcaattttttctcttcatttagctggaatttc
ttcaattttaggagctattaattttattacaactattattaatatacgagtaaataattt
atcatttgaccaaatatcattatttatttgagctgtaggtattactgcattattattact
tttatctttacctgtattagctggagcaattactatattattaactgatcgaaatattaa
tacttcattttttgatcctgctggaggaggagatccaattttatatcaacatttattt
>RVcollLD0078_Aricia_cramera_Tunisia Aricia_cramera_Tunisia
-acattatatttcatttttggtatttgagcaggaatagtaggaacatccttaagaatttt
aattcgtatagaattaagaactcctggatctttaattggagatgatcaaatttataacac
tattgttacagctcatgcatttattataattttttttatagttatacctattataattgg
aggatttggtaattgattaattcctttaatattaggagcacctgatatagctttccctcg
aataaataatataagattttgattattacccccatcattaatattattaatttcaagaag
aattgtagaaaatggagcaggaacaggatgaacagtttaccccccactttcatctaatat
tgctcatggaggatcatctgtagatttagcaattttttctcttcatttagctggaatttc
ttcaattttaggagctattaattttattacaactattattaatatacgagtaaataattt
atcatttgaccaaatatcattatttatttgagctgtaggtattactgcattattattact
tttatctttacctgtattagctggagcaattactatattattaactgatcgaaatattaa
tacttcattttttgatcctgctggaggaggagatccaattttatatcaacatttattt
>RVcollLD0081_Aricia_cramera_Tunisia Aricia_cramera_Tunisia
-acattatatttcatttttggtatttgagcaggaatagtaggaacatccttaagaatttt
aattcgtatagaattaagaactcctggatctttaattggagatgatcaaatttataacac
tattgttacagctcatgcatttattataattttttttatagttatacctattataattgg
aggatttggtaattgattaattcctttaatattaggagcacctgatatagctttccctcg
aataaataatataagattttgattattacccccatcattaatattattaatttcaagaag
aattgtagaaaatggagcaggaacaggatgaacagtttaccccccactttcatctaatat
tgctcatggaggatcatctgtagatttagcaattttttctcttcatttagctggaatttc
ttcaattttaggagctattaattttattacaactattattaatatacgagtaaataattt
atcatttgaccaaatatcattatttatttgagctgtaggtattactgcattattattact
tttatctttacctgtattagctggagcaattactatattattaactgatcgaaatattaa
tacttcattttttgatcctgctggaggaggagatccaattttatatcaacatttattt
>RVcoll13T396_Aricia_cramera_Tunisia Aricia_cramera_Tunisia
aacattatatttcatttttggtatttgagcaggaatagtaggaacatccttaagaatttt
aattcgtatagaattaagaactcctggatctttaattggagatgatcaaatttataacac
tattgttacagctcatgcatttattataattttttttatagttatacctattataattgg
aggatttggtaattgattaattcctttaatattaggagcacctgatatagctttccctcg
aataaataatataagattttgattattacccccatcattaatattattaatttcaagaag
aattgtagaaaatggagcaggaacaggatgaacagtttaccccccactttcatctaatat
tgctcatggaggatcatctgtagatttagcaattttttctcttcatttagctggaatttc
ttcaattttaggagctattaattttattacaactattattaatatacgagtaaataattt
atcatttgaccaaatatcattatttatttgagctgtaggtattactgcattattattact
tttatctttacctgtattagctggagcaattactatattattaactgatcgaaatattaa
tacttcattttttgatcctgctggaggaggagatccaattttatatcaacatttattt
>RVcoll14L020_Aricia_cramera_Algeria Aricia_cramera_Algeria
aacattatatttcatttttggtatttgagcaggaatagtaggaacatccttaagaatttt
aattcgtatagaattaagaactcctggatctttaattggagatgatcaaatttataacac
tattgttacagctcatgcatttattataattttttttatagttatacctattataattgg
aggatttggtaattgattaattcctttaatattaggagcacctgatatagctttccctcg
aataaataatataagattttgattattacccccatcattaatattattaatttcaagaag
aattgtagaaaatggagcaggaacaggatgaacagtttaccccccactttcatctaatat
tgctcatggaggatcatctgtagatttagcaattttttctcttcatttagctggaatttc
ttcaattttaggagctattaattttattacaactattattaatatacgagtaaataattt
atcatttgaccaaatatcattatttatttgagctgtaggtattactgcattattattact
tttatctttacctgtattagctggagcaattactatattattaactgatcgaaatattaa
tacttcattttttgatcctgctggaggaggagatccaattttatatcaacatttattt
>RVcoll14L026_Aricia_cramera_Algeria Aricia_cramera_Algeria
aacattatatttcatttttggtatttgagcaggaatagtaggaacatccttaagaatttt
aattcgtatagaattaagaactcctggatctttaattggagatgatcaaatttataacac
tattgttacagctcatgcatttattataattttttttatagttatacctattataattgg
aggatttggtaattgattaattcctttaatattaggagcacctgatatagctttccctcg
aataaataatataagattttgattattacccccatcattaatattattaatttcaagaag
aattgtagaaaatggagcaggaacaggatgaacagtttaccccccactttcatctaatat
tgctcatggaggatcatctgtagatttagcaattttttctcttcatttagctggaatttc
ttcaattttaggagctattaattttattacaactattattaatatacgagtaaataattt
atcatttgaccaaatatcattatttatttgagctgtaggtattactgcattattattact
tttatctttacctgtattagctggagcaattactatattattaactgatcgaaatattaa
tacttcattttttgatcctgctggaggaggagatccaattttatatcaacatttattt
>RVcoll12N581_Aricia_cramera_Algeria Aricia_cramera_Algeria
aacattatatttcatttttggtatttgagcaggaatagtaggaacatccttaagaatttt
aattcgtatagaattaagaactcctggatctttaattggagatgatcaaatttataacac
tattgttacagctcatgcatttattataattttttttatagttatacctattataattgg
aggatttggtaattgattaattcctttaatattaggagcacctgatatagctttccctcg
aataaataatataagattttgattattacccccatcattaatattattaatttcaagaag
aattgtagaaaatggagcaggaacaggatgaacagtttaccccccactttcatctaatat
tgctcatggaggatcatctgtagatttagcaattttttctcttcatttagctggaatttc
ttcaattttaggagctattaattttattacaactattattaatatacgagtaaataattt
atcatttgaccaaatatcattatttatttgagctgtaggtattactgcattattattact
tttatctttacctgtattagctggagcaattactatattattaactgatcgaaatattaa
tacttcattttttgatcctgctggaggaggagatccaattttatatcaacatttattt
>RVcoll12N994_Aricia_cramera_Algeria Aricia_cramera_Algeria
aacattatatttcatttttggtatttgagcaggaatagtaggaacatccttaagaatttt
aattcgtatagaattaagaactcctggatctttaattggagatgatcaaatttataacac
tattgttacagctcatgcatttattataattttttttatagttatacctattataattgg
aggatttggtaattgattaattcctttaatattaggagcacctgatatagctttccctcg
aataaataatataagattttgattattacccccatcattaatattattaatttcaagaag
aattgtagaaaatggagcaggaacaggatgaacagtttaccccccactttcatctaatat
tgctcatggaggatcatctgtagatttagcaattttttctcttcatttagctggaatttc
ttcaattttaggagctattaattttattacaactattattaatatacgagtaaataattt
atcatttgaccaaatatcattatttatttgagctgtaggtattactgcattattattact
tttatctttacctgtattagctggagcaattactatattattaactgatcgaaatattaa
tacttcattttttgatcctgctggaggaggagatccaattttatatcaacatttattt
>RVcoll12N937_Aricia_cramera_Algeria Aricia_cramera_Algeria
aacattatatttcatttttggtatttgagcaggaatagtaggaacatccttaagaatttt
aattcgtatagaattaagaactcctggatctttaattggagatgatcaaatttataacac
tattgttacagctcatgcatttattataattttttttatagttatacctattataattgg
aggatttggtaattgattaattcctttaatattaggagcacctgatatagctttccctcg
aataaataatataagattttgattattacccccatcattaatattattaatttcaagaag
aattgtagaaaatggagcaggaacaggatgaacagtttaccccccactttcatctaatat
tgctcatggaggatcatctgtagatttagcaattttttctcttcatttagctggaatttc
ttcaattttaggagctattaattttattacaactattattaatatacgagtaaataattt
atcatttgaccaaatatcattatttatttgagctgtaggtattactgcattattattact
tttatctttacctgtattagctggagcaattactatattattaactgatcgaaatattaa
tacttcattttttgatcctgctggaggaggagatccaattttatatcaacatttattt
>RVcoll10C676_Aricia_agestis_Lipari Aricia_agestis_Lipari
aacattatattttatttttggtatttgagcaggaatagtaggaacatccctaagaatttt
aattcgtatggaattaagaattccaggatctttaattggagatgatcaaatttataatac
tattgttacagctcatgcatttattataattttttttatagttatacctattataattgg
aggatttggtaattgattagttcctttaatattaggagcacctgatatagctttccctcg
aataaataatataagattttgattattacccccatcattaatattattaatttcaagaag
aattgtagaaaatggagcaggaacaggatgaacagtctaccctccactttcatctaatat
tgctcatggaggatcatctgtagatttagcaattttttctcttcatttagcgggaatctc
ttcaattttaggagctattaattttattacaactattattaatatacgagtaaataattt
atcatttgaccaaatatcattatttatttgagcagtaggtattactgcattattattact
tttatctttacctgtattagctggagcaattactatattattaactgatcgaaatattaa
tacctcattttttgatcctgctggaggaggagatcctattttatatcaacatttattt
>RVcoll09T554_Aricia_agestis_Lipari Aricia_agestis_Lipari
aacattatattttatttttggtatttgagcaggaatagtaggaacatccctaagaatttt
aattcgtatggaattaagaattccaggatctttaattggagatgatcaaatttataatac
tattgttacagctcatgcatttattataattttttttatagttatacctattataattgg
aggatttggtaattgattagttcctttaatattaggagcacctgatatagctttccctcg
aataaataatataagattttgattattacccccatcattaatattattaatttcaagaag
aattgtagaaaatggagcaggaacaggatgaacagtctaccctccactttcatctaatat
tgctcatggaggatcatctgtagatttagcaattttttctcttcatttagcgggaatctc
ttcaattttaggagctattaattttattacaactattattaatatacgagtaaataattt
atcatttgaccaaatatcattatttatttgagcagtaggtattactgcattattattact
tttatctttacctgtattagctggagcaattactatattattaactgatcgaaatattaa
tacctcattttttgatcctgctggaggaggagatcctattttatatcaacatttattt
>RVcoll11H859_Aricia_agestis_Vulcano Aricia_agestis_Vulcano
aacattatattttatttttggtatttgagcaggaatagtaggaacatccctaagaatttt
aattcgtatggaattaagaattccaggatctttaattggagatgatcaaatttataatac
tattgttacagctcatgcatttattataattttttttatagttatacctattataattgg
aggatttggtaattgattagttcctttaatattaggagcacctgatatagctttccctcg
aataaataatataagattttgattattacccccatcattaatattattaatttcaagaag
aattgtagaaaatggagcaggaacaggatgaacagtctaccccccactttcatctaatat
tgctcatggaggatcatctgtagatttagcaattttttctcttcatttagcgggaatctc
ttcaattttaggagctattaattttattacaactattattaatatacgagtaaataattt
atcatttgaccaaatatcattatttatttgagcagtaggtattactgcattattattact
tttatctttacctgtattagctggagcaattactatattattaactgatcgaaatattaa
tacctcattttttgatcctgctggaggaggagatcctattttatatcaacatttattt
>RVcoll11H860_Aricia_agestis_Vulcano Aricia_agestis_Vulcano
aacattatattttatttttggtatttgagcaggaatagtaggaacatccctaagaatttt
aattcgtatggaattaagaattccaggatctttaattggagatgatcaaatttataatac
tattgttacagctcatgcatttattataattttttttatagttatacctattataattgg
aggatttggtaattgattagttcctttaatattaggagcacctgatatagctttccctcg
aataaataatataagattttgattattacccccatcattaatattattaatttcaagaag
aattgtagaaaatggagcaggaacaggatgaacagtctaccctccactttcatctaatat
tgctcatggaggatcatctgtagatttagcaattttttctcttcatttagcgggaatctc
ttcaattttaggagctattaattttattacaactattattaatatacgagtaaataattt
atcatttgaccaaatatcattatttatttgagcagtaggtattactgcattattattact
tttatctttacctgtattagctggagcaattactatattattaactgatcgaaatattaa
tacctcattttttgatcctgctggaggaggagatcctattttatatcaacatttattt
>RVcoll11H861_Aricia_agestis_Vulcano Aricia_agestis_Vulcano
aacattatattttatttttggtatttgagcaggaatagtaggaacatccctaagaatttt
aattcgtatggaattaagaattccaggatctttaattggagatgatcaaatttataatac
tattgttacagctcatgcatttattataattttttttatagttatacctattataattgg
aggatttggtaattgattagttcctttaatattaggagcacctgatatagctttccctcg
aataaataatataagattttgattattacccccatcattaatattattaatttcaagaag
aattgtagaaaatggagcaggaacaggatgaacagtctaccccccactttcatctaatat
tgctcatggaggatcatctgtagatttagcaattttttctcttcatttagcgggaatctc
ttcaattttaggagctattaattttattacaactattattaatatacgagtaaataattt
atcatttgaccaaatatcattatttatttgagcagtaggtattactgcattattattact
tttatctttacctgtattagctggagcaattactatattattaactgatcgaaatattaa
tacctcattttttgatcctgctggaggaggagatcctattttatatcaacatttattt
>RVcoll11H862_Aricia_agestis_Vulcano Aricia_agestis_Vulcano
aacattatattttatttttggtatttgagcaggaatagtaggaacatccctaagaatttt
aattcgtatggaattaagaattccaggatctttaattggagatgatcaaatttataatac
tattgttacagctcatgcatttattataattttttttatagttatacctattataattgg
aggatttggtaattgattagttcctttaatattaggagcacctgatatagctttccctcg
aataaataatataagattttgattattacccccatcattaatattattaatttcaagaag
aattgtagaaaatggagcaggaacaggatgaacagtctaccccccactttcatctaatat
tgctcatggaggatcatctgtagatttagcaattttttctcttcatttagcgggaatctc
ttcaattttaggagctattaattttattacaactattattaatatacgagtaaataattt
atcatttgaccaaatatcattatttatttgagcagtaggtattactgcattattattact
tttatctttacctgtattagctggagcaattactatattattaactgatcgaaatattaa
tacctcattttttgatcctgctggaggaggagatcctattttatatcaacatttattt
>RVcoll11H863_Aricia_agestis_Vulcano Aricia_agestis_Vulcano
aacattatattttatttttggtatttgagcaggaatagtaggaacatccctaagaatttt
aattcgtatggaattaagaattccaggatctttaattggagatgatcaaatttataatac
tattgttacagctcatgcatttattataattttttttatagttatacctattataattgg
aggatttggtaattgattagttcctttaatattaggagcacctgatatagctttccctcg
aataaataatataagattttgattattacccccatcattaatattattaatttcaagaag
aattgtagaaaatggagcaggaacaggatgaacagtctaccccccactttcatctaatat
tgctcatggaggatcatctgtagatttagcaattttttctcttcatttagcgggaatctc
ttcaattttaggagctattaattttattacaactattattaatatacgagtaaataattt
atcatttgaccaaatatcattatttatttgagcagtaggtattactgcattattattact
tttatctttacctgtattagctggagcaattactatattattaactgatcgaaatattaa
tacctcattttttgatcctgctggaggaggagatcctattttatatcaacatttattt
>RVcoll11I116_Celastrina_argiolus_Italy Celastrina_argiolus_Italy
aacattatattttattttcgggatttgagcaggtatattaggaacatcattaagaatctt
aattcgtatagagttaggaacaccgggatcattaattggagatgatcaaatttataatac
tattgtcacagctcatgcttttattataattttttttatagttatacctattataattgg
aggatttggaaattgattaattcctttaatattaggagcacctgatatagcatttcctcg
aataaataatataagattttgattattacctccatctttgatactgttaatttcaagaag
aattgtagaaaatggagcaggaacaggatgaacagtgtaccccccactatcatctaatat
tgcacatagtggatcatctgtagatctagcaattttctcattacatttagcaggtatttc
atcaattttaggagctattaattttattacaactattatcaatatacgagtaaataattt
atcttttgatcaaatatcattatttatttgagcagtaggaattacagcactattacttct
tctttctttacctgttttagctggtgctattactatattattaactgatcgaaatcttaa
tacttcattttttgaccctgctggaggaggagacccaattttatatcaacatttattt
>RVcoll12M506_Celastrina_argiolus_Italy Celastrina_argiolus_Italy
aacattatattttattttcgggatttgagcaggtatattaggaacatcattaagaatctt
aattcgtatagagttaggaacaccgggatcattaattggagatgatcaaatttataatac
tattgtcacagctcatgcttttattataattttttttatagttatacctattataattgg
aggatttggaaattgattaattcctttaatattaggagcacctgatatagcatttcctcg
aataaataatataagattttgattattacctccatctttgatactgttaatttcaagaag
aattgtagaaaatggagcaggaacaggatgaacagtgtaccccccactatcatctaatat
tgcacatagtggatcatctgtagatctagcaattttctcattacatttagcaggtatttc
atcaattttaggagctattaattttattacaactattatcaatatacgagtaaataattt
atcttttgatcaaatatcattatttatttgagcagtaggaattacagcactattacttct
tctttctttacctgttttagctggtgctattactatattattaactgatcgaaatcttaa
tacttcattttttgaccctgctggaggaggagacccaattttatatcaacatttattt
>RVcoll11D514_Celastrina_argiolus_Italy Celastrina_argiolus_Italy
aacattatattttattttcgggatttgagcaggtatattaggaacatcattaagaatctt
aattcgtatagagttaggaacaccgggatcattaattggagatgatcaaatttataatac
tattgtcacagctcatgcttttattataattttttttatagttatacctattataattgg
aggatttggaaattgattaattcctttaatattaggagcacctgatatagcatttcctcg
aataaataatataagattttgattattacctccatctttgatactgttaatttcaagaag
aattgtagaaaatggagcaggaacaggatgaacagtgtaccccccactatcatctaatat
tgcacatagtggatcatctgtagatctagcaattttctcattacatttagcaggtatttc
atcaattttaggagctattaattttattacaactattatcaatatacgagtaaataattt
atcttttgatcaaatatcattatttatttgagcagtaggaattacagcactattacttct
tctttctttacctgttttagctggtgctattactatattattaactgatcgaaatcttaa
tacttcattttttgaccctgctggaggaggagacccaattttatatcaacatttattt
>LEPSS00075_Celastrina_argiolus_Italy Celastrina_argiolus_Italy
aacattatattttattttcgggatttgagcaggtatattaggaacatcattaagaatctt
aattcgtatagagttaggaacaccgggatcattaattggagatgatcaaatttataatac
tattgtcacagctcatgcttttattataattttttttatagttatacctattataattgg
aggatttggaaattgattaattcctttaatattaggagcacctgatatagcatttcctcg
aataaataatataagattttgattattacctccatctttgatactgttaatttcaagaag
aattgtagaaaatggagcaggaacaggatgaacagtgtaccccccactatcatctaatat
tgcacatagtggatcatctgtagatctagcaattttctcattacatttagcaggtatttc
atcaattttaggagctattaattttattacaactattatcaatatacgagtaaataattt
atcttttgatcaaatatcattatttatttgagcagtaggaattacagcactattacttct
tctttctttacctgttttagctggtgctattactatattattaactgatcgaaatcttaa
tacttcattttttgaccctgctggaggaggagacccaattttatatcaacatttattt
>LEPSS00076_Celastrina_argiolus_Italy Celastrina_argiolus_Italy
aacattatattttattttcgggatttgagcaggtatattaggaacatcattaagaatctt
aattcgtatagagttaggaacaccaggatcattaattggagatgatcaaatttataatac
tattgtcacagctcatgcttttattataattttttttatagttatacctattataattgg
aggatttggaaattgattaattcctttaatattaggagcacctgatatagcatttcctcg
aataaataatataagattttgattattacctccatctttgatactgttaatttcaagaag
aattgtagaaaatggagcaggaacaggatgaacagtgtaccccccactatcatctaatat
tgcacatagtggatcatctgtagatctagcaattttctcattacatttagcaggtatttc
atcaattttaggagctattaattttattacaactattatcaatatacgagtaaataactt
atcttttgatcaaatatcattatttatttgagcagtaggaattacagcactattacttct
tctttctttacctgttttagctggtgctattactatattattaactgatcgaaatcttaa
tacttcattttttgaccctgctggaggaggagacccaattttatatcaacatttattt
>RVcoll14A679_Celastrina_argiolus_Italy Celastrina_argiolus_Italy
aacattatattttattttcgggatttgagcaggtatattaggaacatcattaagaatctt
aattcgtatagagttaggaacaccgggatcattaattggagatgatcaaatttataatac
tattgtcacagctcatgcttttattataattttttttatagttatacctattataattgg
aggatttggaaattgattaattcctttaatattaggagcacctgatatagcatttcctcg
aataaataatataagattttgattattacctccatctttgatactgttaatttcaagaag
aattgtagaaaatggagcaggaacaggatgaacagtgtaccccccactatcatctaatat
tgcacatagtggatcatctgtagatctagcaattttctcattacatttagcaggtatttc
atcaattttaggagctattaattttattacaactattatcaatatacgagtaaataattt
atcttttgatcaaatatcattatttatttgagcagtaggaattacagcactattacttct
tctttctttacctgttttagctggtgctattactatattattaactgatcgaaatcttaa
tacttcattttttgaccctgctggaggaggagacccaattttatatcaacatttattt
>RVcoll11D387_Celastrina_argiolus_SicilyE Celastrina_argiolus_SicilyE
aacattatattttattttcgggatttgagcaggtatattaggaacatcattaagaatctt
aattcgtatagagttaggaacaccgggatcattaattggagatgatcaaatttataatac
tattgtcacagctcatgcttttattataattttttttatagttatgcctattataattgg
aggatttggaaattgattaattcctttaatattaggagcacctgatatagcatttcctcg
aataaataatataagattttgattattacctccatctttgatactgttaatttcaagaag
aattgtagaaaatggagcaggaacaggatgaacagtgtaccccccactatcatctaatat
tgcacatagtggatcatctgtagatctagcaattttctcattacatttagcaggtatttc
atcaattttaggagctattaattttattacaactattatcaatatacgagtaaataattt
atcttttgatcaaatatcattatttatttgagcagtaggaattacagcactattacttct
tctttctttacctgttttagctggtgctattactatattattaactgatcgaaatcttaa
tacttcattttttgaccctgctggaggaggagacccaattttatatcaacatttattt
>RVcoll12Q973_Celastrina_argiolus_SicilyE Celastrina_argiolus_SicilyE
aacattatattttattttcgggatttgagcaggtatattaggaacatcattaagaatctt
aattcgtatagagttaggaacaccgggatcattaattggagatgatcaaatttataatac
tattgtcacagctcatgcttttattataattttttttatagttatacctattataattgg
aggatttggaaattgattaattcctttaatattaggagcacctgatatagcatttcctcg
aataaataatataagattttgattattacctccatctttgatactgttaatttcaagaag
aattgtagaaaatggagcaggaacaggatgaacagtgtaccccccactatcatctaatat
tgcacatagtggatcatctgtagatctagcaattttctcattacatttagcaggtatttc
atcaattttaggagctattaattttattacaactattatcaatatacgagtaaataattt
atcttttgatcaaatatcattatttatttgagcagtaggaattacagcactattacttct
tctttctttacctgttttagctggtgctattactatattattaactgatcgaaatcttaa
tacttcattttttgaccctgctggaggaggagacccaattttatatcaacatttattt
>RVcoll11D436_Celastrina_argiolus_SicilyE Celastrina_argiolus_SicilyE
aacattatattttattttcgggatttgagcaggtatattaggaacatcattaagaatctt
aattcgtatagagttaggaacaccgggatcattaattggagatgatcaaatttataatac
tattgtcacagctcatgcttttattataattttttttatagttatgcctattataattgg
aggatttggaaattgattaattcctttaatattaggagcacctgatatagcatttcctcg
aataaataatataagattttgattattacctccatctttgatactgttaatttcaagaag
aattgtagaaaatggagcaggaacaggatgaacagtgtaccccccactatcatctaatat
tgcacatagtggatcatctgtagatctagcaattttctcattacatttagcaggtatttc
atcaattttaggagctattaattttattacaactattatcaatatacgagtaaataattt
atcttttgatcaaatatcattatttatttgagcagtaggaattacagcactattacttct
tctttctttacctgttttagctggtgctattactatattattaactgatcgaaatcttaa
tacttcattttttgaccctgctggaggaggagacccaattttatatcaacatttattt
>RVcoll11D238_Celastrina_argiolus_SicilyW Celastrina_argiolus_SicilyW
aacattatattttattttcgggatttgagcaggtatattaggaacatcattaagaatctt
aattcgtatagagttaggaacaccgggatcattaattggagatgatcaaatttataatac
tattgtcacagctcatgcttttattataattttttttatagttatacctattataattgg
aggatttggaaattgattaattcctttaatattaggagcacctgatatagcatttcctcg
aataaataatataagattttgattattacctccatctttgatactgttaatttcaagaag
aattgtagaaaatggagcaggaacaggatgaacagtgtaccccccactatcatctaatat
tgcacatagtggatcatctgtagatctagcaattttctcattacatttagcaggtatttc
atcaattttaggagctattaattttattacaactattatcaatatacgagtaaataattt
atcttttgatcaaatatcattatttatttgagcagtaggaattacagcactattacttct
tctttctttacctgttttagctggtgctattactatattattaactgatcgaaatcttaa
tacttcattttttgaccctgctggaggaggagacccaattttatatcaacatttattt
>RVcoll11H535_Celastrina_argiolus_SicilyW Celastrina_argiolus_SicilyW
aacattatattttattttcgggatttgagcaggtatattaggaacatcattaagaatctt
aattcgtatagagttaggaacaccgggatcattaattggagatgatcaaatttataatac
tattgtcacagctcatgcttttattataattttttttatagttatacctattataattgg
aggatttggaaattgattaattcctttaatattaggagcacctgatatagcatttcctcg
aataaataatataagattttgattattacctccatctttgatactgttaatttcaagaag
aattgtagaaaatggagcaggaacaggatgaacagtgtaccccccactatcatctaatat
tgcacatagtggatcatctgtagatctagcaattttctcattacatttagcaggtatttc
atcaattttaggagctattaattttattacaactattatcaatatacgagtaaataattt
atcttttgatcaaatatcattatttatttgagcagtaggaattacagcactattacttct
tctttctttacctgttttagctggtgctattactatattattaactgatcgaaatcttaa
tacttcattttttgaccctgctggaggaggagacccaattttatatcaacatttattt
>RVcoll11D029_Celastrina_argiolus_SicilyW Celastrina_argiolus_SicilyW
aacattatattttattttcgggatttgagcaggtatattaggaacatcattaagaatctt
aattcgtatagagttaggaacaccgggatcattaattggagatgatcaaatttataatac
tattgtcacagctcatgcttttattataattttttttatagttatgcctattataattgg
aggatttggaaattgattaattcctttaatattaggagcacctgatatagcatttcctcg
aataaataatataagattttgattattacctccatctttgatactgttaatttcaagaag
aattgtagaaaatggagcaggaacaggatgaacagtgtaccccccactatcatctaatat
tgcacatagtggatcatctgtagatctagcaattttctcattacatttagcaggtatttc
atcaattttaggagctattaattttattacaactattatcaatatacgagtaaataattt
atcttttgatcaaatatcattatttatttgagcagtaggaattacagcactattacttct
tctttctttacctgttttagctggtgctattactatattattaactgatcgaaatcttaa
tacttcattttttgaccctgctggaggaggagacccaattttatatcaacatttattt
>RVcoll12N287_Celastrina_argiolus_Tunisia Celastrina_argiolus_Tunisia
aacattatattttattttcgggatttgagcaggtatattaggaacatcattaagaatctt
aattcgtatagagttaggaacaccgggatcattaattggagatgatcaaatttataatac
tattgtcacagctcatgcttttattataattttttttatagttatacctattataattgg
aggatttggaaattgattaattcctttaatattaggagcacctgatatagcatttcctcg
aataaataatataagattttgattattacctccatctttgatactgttaatttcaagaag
aattgtagaaaatggagcaggaacaggatgaacagtgtaccccccactatcatctaatat
tgcacatagtggatcatctgtagatctagcaattttctcattacatttagcaggtatttc
atcaattttaggagctattaattttattacaactattatcaatatacgagtaaataattt
atcttttgatcaaatatcattatttatttgagcagtaggaattacagcactattacttct
tctttctttacctgttttagctggtgctattactatattattaactgatcgaaatcttaa
tacttcattttttgaccctgctggaggaggagacccaattttatatcaacatttattt
>RVcoll12N497_Celastrina_argiolus_Tunisia Celastrina_argiolus_Tunisia
aacattatattttattttcgggatttgagcaggtatattaggaacatcattaagaatctt
aattcgtatagagttaggaacaccgggatcattaattggagatgatcaaatttataatac
tattgtcacagctcatgcttttattataattttttttatagttatacctattataattgg
aggatttggaaattgattaattcctttaatattaggagcacctgatatagcatttcctcg
aataaataatataagattttgattattacctccatctttgatactgttaatttcaagaag
aattgtagaaaatggagcaggaacaggatgaacagtgtaccccccactatcatctaatat
tgcacatagtggatcatctgtagatctagcaattttctcattacatttagcaggtatttc
atcaattttaggagctattaattttattacaactattatcaatatacgagtaaataattt
atcttttgatcaaatatcattatttatttgagcagtaggaattacagcactattacttct
tctttctttacctgttttagctggtgctattactatattattaactgatcgaaatcttaa
tacttcattttttgaccctgctggaggaggagacccaattttatatcaacatttattt
>RVcoll12N547_Celastrina_argiolus_Tunisia Celastrina_argiolus_Tunisia
aacattatattttattttcgggatttgagcaggtatattaggaacatcattaagaatctt
aattcgtatagagttaggaacaccgggatcattaattggagatgatcaaatttataatac
tattgtcacagctcatgcttttattataattttttttatagttatacctattataattgg
aggatttggaaattgattaattcctttaatattaggagcacctgatatagcatttcctcg
aataaataatataagattttgattattacctccatctttgatactgttaatttcaagaag
aattgtagaaaatggagcaggaacaggatgaacagtgtaccccccactatcatctaatat
tgcacatagtggatcatctgtagatctagcaattttctcattacatttagcaggtatttc
atcaattttaggagctattaattttattacaactattatcaatatacgagtaaataattt
atcttttgatcaaatatcattatttatttgagcagtaggaattacagcactattacttct
tctttctttacctgttttagctggtgctattactatattattaactgatcgaaatcttaa
tacttcattttttgaccctgctggaggaggagacccaattttatatcaacatttattt
>RVcoll13T397_Celastrina_argiolus_Tunisia Celastrina_argiolus_Tunisia
aacattatattttattttcgggatttgagcaggtatattaggaacatcattaagaatctt
aattcgtatagagttaggaacaccgggatcattaattggagatgatcaaatttataatac
tattgtcacagctcatgcttttattataattttttttatagttatacctattataattgg
aggatttggaaattgattaattcctttaatattaggagcacctgatatagcatttcctcg
aataaataatataagattttgattattacctccatctttgatactgttaatttcaagaag
aattgtagaaaatggagcaggaacaggatgaacagtgtaccccccactatcatctaatat
tgcacatagtggatcatctgtagatctagcaattttctcattacatttagcaggtatttc
atcaattttaggagctattaattttattacaactattatcaatatacgagtaaataattt
atcttttgatcaaatatcattatttatttgagcagtaggaattacagcactattacttct
tctttctttacctgttttagctggtgctattactatattattaactgatcgaaatcttaa
tacttcattttttgaccctgctggaggaggagacccaattttatatcaacatttattt
>RVcoll12N602_Celastrina_argiolus_Algeria Celastrina_argiolus_Algeria
aacattatattttattttcgggatttgagcaggtatattaggaacatcattaagaatctt
aattcgtatagagttaggaacaccgggatcattaattggagatgatcaaatttataatac
tattgtcacagctcatgcttttattataattttttttatagttatacctattataattgg
aggatttggaaattgattaattcctttaatattaggagcacctgatatagcatttcctcg
aataaataatataagattttgattattacctccatctttgatactgttaatttcaagaag
aattgtagaaaatggagcaggaacaggatgaacagtgtaccccccactatcatctaatat
tgcacatagtggatcatctgtagatctagcaattttctcattacatttagcaggtatttc
atcaattttaggagctattaattttattacaactattatcaatatacgagtaaataattt
atcttttgatcaaatatcattatttatttgagcagtaggaattacagcactattacttct
tctttctttacctgttttagctggtgctattactatattattaactgatcgaaatcttaa
tacttcattttttgaccctgctggaggaggagacccaattttatatcaacatttattt
>RVcoll12N635_Celastrina_argiolus_Algeria Celastrina_argiolus_Algeria
aacattatattttattttcgggatttgagcaggtatattaggaacatcattaagaatctt
aattcgtatagagttaggaacaccgggatcattaattggagatgatcaaatttataatac
tattgtcacagctcatgcttttattataattttttttatagttatacctattataattgg
aggatttggaaattgattaattcctttaatattaggagcacctgatatagcatttcctcg
aataaataatataagattttgattattacctccatctttgatactgttaatttcaagaag
aattgtagaaaatggagcaggaacaggatgaacagtgtaccccccactatcatctaatat
tgcacatagtggatcatctgtagatctagcaattttctcattacatttagcaggtatttc
atcaattttaggagctattaattttattacaactattatcaatatacgagtaaataattt
atcttttgatcaaatatcattatttatttgagcagtaggaattacagcactattacttct
tctttctttacctgttttagctggtgctattactatattattaactgatcgaaatcttaa
tacttcattttttgaccctgctggaggaggagacccaattttatatcaacatttattt
>RVcoll12N929_Celastrina_argiolus_Algeria Celastrina_argiolus_Algeria
aacattatattttattttcgggatttgagcaggtatattaggaacatcattaagaatctt
aattcgtatagagttaggaacaccgggatcattaattggagatgatcaaatttataatac
tattgtcacagctcatgcttttattataattttttttatagttatacctattataattgg
aggatttggaaattgattaattcctttaatattaggagcacctgatatagcatttcctcg
aataaataatataagattttgattattacctccatctttgatactgttaatttcaagaag
aattgtagaaaatggagcaggaacaggatgaacagtgtaccccccactatcatctaatat
tgcacatagtggatcatctgtagatctagcaattttctcattacatttagcaggtatttc
atcaattttaggagctattaattttattacaactattatcaatatacgagtaaataattt
atcttttgatcaaatatcattatttatttgagcagtaggaattacagcactattacttct
tctttctttacctgttttagctggtgctattactatattattaactgatcgaaatcttaa
tacttcattttttgaccctgctggaggaggagacccaattttatatcaacatttattt
>RVcoll14N725_Celastrina_argiolus_Stromboli Celastrina_argiolus_Stromboli
aacattatattttattttcgggatttgagcaggtatattaggaacatcattaagaatctt
aattcgtatagagttaggaacaccgggatcattaattggagatgatcaaatttataatac
tattgtcacagctcatgcttttattataattttttttatagttatacctattataattgg
aggatttggaaattgattaattcctttaatattaggagcacctgatatagcatttcctcg
aataaataatataagattttgattattacctccatctttgatactgttaatttcaagaag
aattgtagaaaatggagcaggaacaggatgaacagtgtaccccccactatcatctaatat
tgcacatagtggatcatctgtagatctagcaattttctcattacatttagcaggtatttc
atcaattttaggagctattaattttattacaactattatcaatatacgagtaaataattt
atcttttgatcaaatatcattatttatttgagcagtaggaattacagcactattacttct
tctttctttacctgttttagctggtgctattactatattattaactgatcgaaatcttaa
tacttcattttttgaccctgctggaggaggagacccaattttatatcaacatttattt
>RVcollLD2574_Celastrina_argiolus_Stromboli Celastrina_argiolus_Stromboli
aacattatattttattttcgggatttgagcaggtatattaggaacatcattaagaatctt
aattcgtatagagttaggaacaccgggatcattaattggagatgatcaaatttataatac
tattgtcacagctcatgcttttattataattttttttatagttatacctattataattgg
aggatttggaaattgattaattcctttaatattaggagcacctgatatagcatttcctcg
aataaataatataagattttgattattacctccatctttgatactgttaatttcaagaag
aattgtagaaaatggagcaggaacaggatgaacagtgtaccccccactatcatctaatat
tgcacatagtggatcatctgtagatctagcaattttctcattacatttagcaggtatttc
atcaattttaggagctattaattttattacaactattatcaatatacgagtaaataattt
atcttttgatcaaatatcattatttatttgagcagtaggaattacagcactattacttct
tctttctttacctgttttagctggtgctattactatattattaactgatcgaaatcttaa
tacttcattttttgaccctgctggaggaggagacccaattttatatcaacatttattt
>RVcollLD2558_Celastrina_argiolus_Lipari Celastrina_argiolus_Lipari
aacattatattttattttcgggatttgagcaggtatattaggaacatcattaagaatctt
aattcgtatagagttaggaacaccgggatcattaattggagatgatcaaatttataatac
tattgtcacagctcatgcttttattataattttttttatagttatacctattataattgg
aggatttggaaattgattaattcctttaatattaggagcacctgatatagcatttcctcg
aataaataatataagattttgattattacctccatctttgatactgttaatttcaagaag
aattgtagaaaatggagcaggaacaggatgaacagtgtaccccccactatcatctaatat
tgcacatagtggatcatctgtagatctagcaattttctcattacatttagcaggtatttc
atcaattttaggagctattaattttattacaactattatcaatatacgagtaaataattt
atcttttgatcaaatatcattatttatttgagcagtaggaattacagcactattacttct
tctttctttacctgttttagctggtgctattactatattattaactgatcgaaatcttaa
tacttcattttttgaccctgctggaggaggagacccaattttatatcaacatttattt
>RVcoll14N636_Celastrina_argiolus_Vulcano Celastrina_argiolus_Vulcano
aacattatattttattttcgggatttgagcaggtatattaggaacatcattaagaatctt
aattcgtatagagttaggaacaccgggatcattaattggagatgatcaaatttataatac
tattgtcacagctcatgcttttattataattttttttatagttatgcctattataattgg
aggatttggaaattgattaattcctttaatattaggagcacctgatatagcatttcctcg
aataaataatataagattttgattattacctccatctttgatactgttaatttcaagaag
aattgtagaaaatggagcaggaacaggatgaacagtgtaccccccactatcatctaatat
tgcacatagtggatcatctgtagatctagcaattttctcattacatttagcaggtatttc
atcaattttaggagctattaattttattacaactattatcaatatacgagtaaataattt
atcttttgatcaaatatcattatttatttgagcagtaggaattacagcactattacttct
tctttctttacctgttttagctggtgctattactatattattaactgatcgaaatcttaa
tacttcattttttgaccctgctggaggaggagacccaattttatatcaacatttattt
>RVcoll11H806_Celastrina_argiolus_Vulcano
---------------------gatttgagcaggtatattaggaacatcattaagaatctt
aattcgtatagagttaggaacaccgggatcattaattggagatgatcaaatttataatac
tattgtcacagctcatgcttttattataattttttttatagttatacctattataattgg
aggatttggaaattgattaattcctttaatattaggagcacctgatatagcatttcctcg
aataaataatataagattttgattattacctccatctttgatactgttaatttcaagaag
aattgtagaaaatggagcaggaacaggatgaacagtgtaccccccactatcatctaatat
tgcacatagtggatcatctgtagatctagcaattttctcattacatttagcaggtatttc
atcaattttaggagctattaattttattacaactattatcaatatacgagtaaataattt
atcttttgatcaaatatcattatttatttgagcagtaggaattacagcactattacttct
tctttctttacctgttttagctggtgctattactatattattaactgatcgaaatcttaa
tacttcattttttgaccctgctggaggaggagacccaattttatatcaacatttattt
>RVcoll11H807_Celastrina_argiolus_Vulcano Celastrina_argiolus_Vulcano
aacattatattttattttcgggatttgagcgggtatattaggaacatcattaagaatctt
aattcgtatagagttaggaacaccgggatcattaattggagatgatcaaatttataatac
tattgtcacagctcatgcttttattataattttttttatagttatacctattataattgg
aggatttggaaattgattaattcctttaatattaggagcacctgatatagcatttcctcg
aataaataatataagattttgattattacctccatctttgatactgttaatttcaagaag
aattgtagaaaatggagcaggaacaggatgaacagtgtaccccccactatcatctaatat
tgcacatagtggatcatctgtagatctagcaattttctcattacatttagcaggtatttc
atcaattttaggagctattaattttattacaactattatcaatatacgagtaaataattt
atcttttgatcaaatatcattatttatttgagcagtaggaattacagcactattacttct
tctttctttacctgttttagctggtgctattactatattattaactgatcgaaatcttaa
tacttcattttttgaccctgctggaggaggagacccaattttatatcaacatttattt
>RVcoll11H808_Celastrina_argiolus_Vulcano Celastrina_argiolus_Vulcano
aacattatattttattttcgggatttgagcaggtatattaggaacatcattaagaatctt
aattcgtatagagttaggaacaccgggatcattaattggagatgatcaaatttataatac
tattgtcacagctcatgcttttattataattttttttatagttatacctattataattgg
aggatttggaaattgattaattcctttaatattaggagcacctgatatagcatttcctcg
aataaataatataagattttgattattacctccatctttgatactgttaatttcaagaag
aattgtagaaaatggagcaggaacaggatgaacagtgtaccccccactatcatctaatat
tgcacatagtggatcatctgtagatctagcaattttctcattacatttagcaggtatttc
atcaattttaggagctattaattttattacaactattatcaatatacgagtaaataattt
atcttttgatcaaatatcattatttatttgagcagtaggaattacagcactattacttct
tctttctttacctgttttagctggtgctattactatattattaactgatcgaaatcttaa
tacttcattttttgaccctgctggaggaggagacccaattttatatcaacatttattt
>RVcoll11H870_Celastrina_argiolus_Salina Celastrina_argiolus_Salina
aacattatattttattttcgggatttgagcaggtatattaggaacatcattaagaatctt
aattcgtatagagttaggaacaccgggatcattaattggagatgatcaaatttataatac
tattgtcacagctcatgcttttattataattttttttatagttatacctattataattgg
aggatttggaaattgattaattcctttaatattaggagcacctgatatagcatttcctcg
aataaataatataagattttgattattacctccatctttgatactgttaatttcaagaag
aattgtagaaaatggagcaggaacaggatgaacagtgtaccccccactatcatctaatat
tgcacatagtggatcatctgtagatctagcaattttctcattacatttagcaggtatttc
atcaattttaggagctattaattttattacaactattatcaatatacgagtaaataattt
atcttttgatcaaatatcattatttatttgagcagtaggaattacagcactattacttct
tctttctttacctgttttagctggtgctattactatattattaactgatcgaaatcttaa
tacttcattttttgaccctgctggaggaggagacccaattttatatcaacatttattt
>RVcoll11H871_Celastrina_argiolus_Salina Celastrina_argiolus_Salina
aacattatattttattttcgggatttgagcaggtatattaggaacatcattaagaatctt
aattcgtatagagttaggaacaccgggatcattaattggagatgatcaaatttataatac
tattgtcacagctcatgcttttattataattttttttatagttatacctattataattgg
aggatttggaaattgattaattcctttaatattaggagcacctgatatagcatttcctcg
aataaataatataagattttgattattacctccatctttgatactgttaatttcaagaag
aattgtagaaaatggagcaggaacaggatgaacagtgtaccccccactatcatctaatat
tgcacatagtggatcatctgtagatctagcaattttctcattacatttagcaggtatttc
atcaattttaggagctattaattttattacaactattatcaatatacgagtaaataattt
atcttttgatcaaatatcattatttatttgagcagtaggaattacagcactattacttct
tctttctttacctgttttagctggtgctattactatattattaactgatcgaaatcttaa
tacttcattttttgaccctgctggaggaggagacccaattttatatcaacatttattt
>RVcoll11D113_Celastrina_argiolus_Pantelleria Celastrina_argiolus_Pantelleria
aacattatattttattttcgggatttgagcaggtatattaggaacatcattaagaatctt
aattcgtatagagttaggaacaccgggatcattaattggagatgatcaaatttataatac
tattgtcacagctcatgcttttattataattttttttatagttatacctattataattgg
aggatttggaaattgattaattcctttaatattaggagcacctgatatagcatttcctcg
aataaataatataagattttgattattacctccatctttgatactgttaatttcaagaag
aattgtagaaaatggagcaggaacaggatgaacagtgtaccccccactatcatctaatat
tgcacatagtggatcatctgtagatctagcaattttctcattacatttagcaggtatttc
atcaattttaggagctattaattttattacaactattatcaatatacgagtaaataattt
atcttttgatcaaatatcattatttatttgagcagtaggaattacagcactattacttct
tctttctttacctgttttagctggtgctattactatattattaactgatcgaaatcttaa
tacttcattttttgaccctgctggaggaggagacccaattttatatcaacatttattt
>RVcoll11H657_Celastrina_argiolus_Pantelleria Celastrina_argiolus_Pantelleria
aacattatattttattttcgggatttgagcaggtatattaggaacatcattaagaatctt
aattcgtatagagttaggaacaccgggatcattaattggagatgatcaaatttataatac
tattgtcacagctcatgcttttattataattttttttatagttatacctattataattgg
aggatttggaaattgattaattcctttaatattaggagcacctgatatagcatttcctcg
aataaataatataagattttgattattacctccatctttgatactgttaatttcaagaag
aattgtagaaaatggagcaggaacaggatgaacagtgtaccccccactatcatctaatat
tgcacatagtggatcatctgtagatctagcaattttctcattacatttagcaggtatttc
atcaattttaggagctattaattttattacaactattatcaatatacgagtaaataattt
atcttttgatcaaatatcattatttatttgagcagtaggaattacagcactattacttct
tctttctttacctgttttagctggtgctattactatattattaactgatcgaaatcttaa
tacttcattttttgaccctgctggaggaggagacccaattttatatcaacatttattt
>RVcoll11D152_Celastrina_argiolus_Pantelleria Celastrina_argiolus_Pantelleria
aacattatattttattttcgggatttgagcaggtatattaggaacatcattaagaatctt
aattcgtatagagttaggaacaccgggatcattaattggagatgatcaaatttataatac
tattgtcacagctcatgcttttattataattttttttatagttatacctattataattgg
aggatttggaaattgattaattcctttaatattaggagcacctgatatagcatttcctcg
aataaataatataagattttgattattacctccatctttgatactgttaatttcaagaag
aattgtagaaaatggagcaggaacaggatgaacagtgtaccccccactatcatctaatat
tgcacatagtggatcatctgtagatctagcaattttctcattacatttagcaggtatttc
atcaattttaggagctattaattttattacaactattatcaatatacgagtaaataattt
atcttttgatcaaatatcattatttatttgagcagtaggaattacagcactattacttct
tctttctttacctgttttagctggtgctattactatattattaactgatcgaaatcttaa
tacttcattttttgaccctgctggaggaggagacccaattttatatcaacatttattt
>RVcoll10C584_Celastrina_argiolus_Maltese Celastrina_argiolus_Maltese
aacattatattttattttcgggatttgagcaggtatattaggaacatcattaagaatctt
aattcgtatagagttaggaacaccgggatcattaattggagatgatcaaatttataatac
tattgtcacagctcatgcttttattataattttttttatagttatgcctattataattgg
aggatttggaaattgattaattcctttaatattaggagcacctgatatagcatttcctcg
aataaataatataagattttgattattacctccatctttgatactgttaatttcaagaag
aattgtagaaaatggagcaggaacaggatgaacagtgtaccccccactatcatctaatat
tgcacatagtggatcatctgtagatctagcaattttctcattacatttagcaggtatttc
atcaattttaggagctattaattttattacaactattatcaatatacgagtaaataattt
atcttttgatcaaatatcattatttatttgagcagtaggaattacagcactattacttct
tctttctttacctgttttagctggtgctattactatattattaactgatcgaaatcttaa
tacttcattttttgaccctgctggaggaggagacccaattttatatcaacatttattt
>RVcoll10C585_Celastrina_argiolus_Maltese Celastrina_argiolus_Maltese
aacattatattttattttcgggatttgagcaggtatattaggaacatcattaagaatctt
aattcgtatagagttaggaacaccaggatcattaattggagatgatcaaatttataatac
tattgtcacagctcatgcttttattataattttttttatagttatacctattataattgg
aggatttggaaattgattaattcctttaatattaggagcacctgatatagcatttcctcg
aataaataatataagattttgattattacctccatctttgatactgttaatttcaagaag
aattgtagaaaatggagcaggaacaggatgaacagtgtaccccccactatcatctaatat
tgcacatagtggatcatctgtagatctagcaattttctcattacatttagcaggtatttc
atcaattttaggagctattaattttattacaactattatcaatatacgagtaaataattt
atcttttgatcaaatatcattatttatttgagcagtaggaattacagcactattacttct
tctttctttacctgttttagctggtgctattactatattattaactgatcgaaatcttaa
tacttcattttttgaccctgctggaggaggagacccaattttatatcaacatttattt
>RVcoll10C583_Celastrina_argiolus_Maltese Celastrina_argiolus_Maltese
aacattatattttattttcgggatttgagcaggtatattaggaacatcattaagaatctt
aattcgtatagagttaggaacaccaggatcattaattggagatgatcaaatttataatac
tattgtcacagctcatgcttttattataattttttttatagttatacctattataattgg
aggatttggaaattgattaattcctttaatattaggagcacctgatatagcatttcctcg
aataaataatataagattttgattattacctccatctttgatactgttaatttcaagaag
aattgtagaaaatggagcaggaacaggatgaacagtgtaccccccactatcatctaatat
tgcacatagtggatcatctgtagatctagcaattttctcattacatttagcaggtatttc
atcaattttaggagctattaattttattacaactattatcaatatacgagtaaataattt
atcttttgatcaaatatcattatttatttgagcagtaggaattacagcactattacttct
tctttctttacctgttttagctggtgctattactatattattaactgatcgaaatcttaa
tacttcattttttgaccctgctggaggaggagacccaattttatatcaacatttattt
>RVcollLD2733_Celastrina_argiolus_Maltese Celastrina_argiolus_Maltese
aacattatattttattttcgggatttgagcaggtatattaggaacatcattaagaatctt
aattcgtatagagttaggaacaccaggatcattaattggagatgatcaaatttataatac
tattgtcacagctcatgcttttattataattttttttatagttatacctattataattgg
aggatttggaaattgattaattcctttaatattaggagcacctgatatagcatttcctcg
aataaataatataagattttgattattacctccatctttgatactgttaatttcaagaag
aattgtagaaaatggagcaggaacaggatgaacagtgtaccccccactatcatctaatat
tgcacatagtggatcatctgtagatctagcaattttctcattacatttagcaggtatttc
atcaattttaggagctattaattttattacaactattatcaatatacgagtaaataattt
atcttttgatcaaatatcattatttatttgagcagtaggaattacagcactattacttct
tctttctttacctgttttagctggtgctattactatattattaactgatcgaaatcttaa
tacttcattttttgaccctgctggaggaggagacccaattttatatcaacatttattt
>RVcoll11E111_Celastrina_argiolus_Maltese Celastrina_argiolus_Maltese
aacattatattttattttcgggatttgagcaggtatattaggaacatcattaagaatctt
aattcgtatagagttaggaacaccgggatcattaattggagatgatcaaatttataatac
tattgtcacagctcatgcttttattataattttttttatagttatacctattataattgg
aggatttggaaattgattaattcctttaatattaggagcacctgatatagcatttcctcg
aataaataatataagattttgattattacctccatctttgatactgttaatttcaagaag
aattgtagaaaatggagcaggaacaggatgaacagtgtaccccccactatcatctaatat
tgcacatagtggatcatctgtagatctagcaattttctcattacatttagcaggtatttc
atcaattttaggagctattaattttattacaactattatcaatatacgagtaaataattt
atcttttgatcaaatatcattatttatttgagcagtaggaattacagcactattacttct
tctttctttacctgttttagctggtgctattactatattattaactgatcgaaatcttaa
tacttcattttttgaccctgctggaggaggagacccaattttatatcaacatttattt
>RVcoll11E112_Celastrina_argiolus_Maltese Celastrina_argiolus_Maltese
aacattatattttattttcgggatttgagcaggtatattaggaacatcattaagaatctt
aattcgtatagagttaggaacaccgggatcattaattggagatgatcaaatttataatac
tattgtcacagctcatgcttttattataattttttttatagttatacctattataattgg
aggatttggaaattgattaattcctttaatattaggagcacctgatatagcatttcctcg
aataaataatataagattttgattattacctccatctttgatactgttaatttcaagaag
aattgtagaaaatggagcaggaacaggatgaacagtgtaccccccactatcatctaatat
tgcacatagtggatcatctgtagatctagcaattttctcattacatttagcaggtatttc
atcaattttaggagctattaattttattacaactattatcaatatacgagtaaataattt
atcttttgatcaaatatcattatttatttgagcagtaggaattacagcactattacttct
tctttctttacctgttttagctggtgctattactatattattaactgatcgaaatcttaa
tacttcattttttgaccctgctggaggaggagacccaattttatatcaacatttattt
>RVcoll11I154_Lampides_boeticus_Italy Lampides_boeticus_Italy
aacattatattttatttttggaatttgagcaggaatattgggaacatcattaagaatttt
aattcgaatagaattaggaactccaggatctttaattggtgatgatcaaatttataatac
tattgtaacagctcatgcttttattataattttttttatagttatacctattataattgg
tggatttggaaactgattaatcccattaatattaggagcacctgatatagctttcccacg
aataaataatataagattttgattattacctccgtcattaatattactaatttcaagaag
aattgtagaaaatggagcaggaacaggatgaacagtgtaccccccactttcatctaatat
tgcacatggaggttcatctgttgatttagcaattttttcattacacttagctggtatttc
ttcaattttgggagctattaattttattactactattattaatatacgagtaaataattt
atcatttgatcaaatatcattatttatttgagctgttggtattacagcattattattatt
attatctttacctgttttagcgggagctattactatattattaactgatcgaaatcttaa
tacttctttttttgatcctgctggaggaggagatccaatcttatatcaacatttattt
>RVcoll12Q935_Lampides_boeticus_Italy Lampides_boeticus_Italy
aacattatattttatttttggaatttgagcaggaatattgggaacatcattaagaatttt
aattcgaatagagttaggaactccaggatctttaattggtgatgatcaaatttataatac
tattgtaacagctcatgcttttattataattttttttatagttatacctattataattgg
tggatttggaaactgattaatcccattaatattaggagcacctgatatagctttcccacg
aataaataatataagattttgattattacctccgtcattaatattactaatttcaagaag
aattgtagaaaatggagcaggaacaggatgaacagtgtaccccccactttcatctaatat
tgcacatggaggttcatctgttgatttagcaattttttcattacacttagctggtatttc
ttcaattttgggagctattaattttattactactattattaatatacgagtaaataattt
atcatttgatcaaatatcattatttatttgagctgttggtattacagcattattattatt
attatctttacctgttttagcgggagctattactatattattaactgatcgaaatcttaa
tacttctttttttgatcctgctggaggaggagatccaatcttatatcaacatttattt
>RVcoll14A711_Lampides_boeticus_Italy Lampides_boeticus_Italy
aacattatattttatttttggaatttgagcaggaatattgggaacatcattaagaatttt
aattcgaatagagttaggaactccaggatctttaattggtgatgatcaaatttataatac
tattgtaacagctcatgcttttattataattttttttatagttatacctattataattgg
tggatttggaaactgattaatcccattaatattaggagcacctgatatagctttcccacg
aataaataatataagattttgattattacctccgtcattaatattactaatttcaagaag
aattgtagaaaatggagcaggaacaggatgaacagtgtaccccccactttcatctaatat
tgcacatggaggttcatctgttgatttagcaattttttcattacacttagctggtatttc
ttcaattttgggagctattaattttattactactattattaatatacgagtaaataattt
atcatttgatcaaatatcattatttatttgagctgttggtattacagcattattattatt
attatctttacctgttttagcgggagctattactatattattaactgatcgaaatcttaa
tacttctttttttgatcctgctggaggaggagatccaatcttatatcaacatttattt
>LEPSS00077_Lampides_boeticus_Italy Lampides_boeticus_Italy
aacattatattttatttttggaatttgagcaggaatattgggaacatcattaagaatttt
aattcgaatagagttaggaactccaggatctttaattggtgatgatcaaatttataatac
tattgtaacagctcatgcttttattataattttttttatagttatacctattataattgg
tggatttggaaactgattaatcccattaatattaggagcacctgatatagctttcccacg
aataaataatataagattttgattattacccccgtcattaatattactaatttcaagaag
aattgtagaaaatggagcaggaacaggatgaacagtgtaccccccactttcatctaatat
tgcacatggaggttcatctgttgatttagcaattttttcattacacttagctggtatttc
ttcaattttgggagctattaattttattactactattattaatatacgagtaaataattt
atcatttgatcaaatatcattatttatttgagctgttggtattacagcattattattatt
attatctttacctgttttagcgggagctattactatattattaactgatcgaaatcttaa
tacttctttttttgatcctgctggaggaggagatccaatcttatatcaacatttattt
>LEPSS00078_Lampides_boeticus_Italy Lampides_boeticus_Italy
aacattatattttatttttggaatttgagcaggaatattgggaacatcattaagaatttt
aattcgaatagagttaggaactccaggatctttaattggtgatgatcaaatttataatac
tattgtaacagctcatgcttttattataattttttttatagttatacctattataattgg
tggatttggaaactgattaatcccattaatattaggagcacctgatatagctttcccacg
aataaataatataagattttgattattacctccgtcattaatattactaatttcaagaag
aattgtagaaaatggagcaggaacaggatgaacagtgtaccccccactttcatctaatat
tgcacatggaggttcatctgttgatttagcaattttttcattacacttagctggtatttc
ttcaattttgggagctattaattttattactactattattaatatacgagtaaataattt
atcatttgatcaaatatcattatttatttgagctgttggtattacagcattattattatt
attatctttacctgttttagcgggagctattactatattattaactgatcgaaatcttaa
tacttctttttttgatcctgctggaggaggagatccaatcttatatcaacatttattt
>RVcoll12Q594_Lampides_boeticus_SicilyE Lampides_boeticus_SicilyE
aacattatattttatttttggaatttgagcaggaatattgggaacatcattaagaatttt
aattcgaatagagttaggaactccaggatctttaattggtgatgatcaaatttataatac
tattgtaacagctcatgcttttattataattttttttatagttatacctattataattgg
tggatttggaaactgattaatcccattaatattaggagcacctgatatagctttcccacg
aataaataatataagattttgattattacctccgtcattaatattactaatttcaagaag
aattgtagaaaatggagcaggaacaggatgaacagtgtaccccccactttcatctaatat
tgcacatggaggttcatctgttgatttagcaattttttcattacacttagctggtatttc
ttcaattttgggagctattaattttattactactattattaatatacgagtaaataattt
atcatttgatcaaatatcattatttatttgagctgttggtattacagcattattattatt
attatctttacctgttttagcgggagctattactatattattaactgatcgaaatcttaa
tacttctttttttgatcctgctggaggaggagatccaatcttatatcaacatttattt
>RVcoll11J687_Lampides_boeticus_SicilyE Lampides_boeticus_SicilyE
aacattatattttatttttggaatttgagcaggaatattgggaacatcattaagaatttt
aattcgaatagagttaggaactccaggatctttaattggtgatgatcaaatttataatac
tattgtaacagctcatgcttttattataattttttttatagttatacctattataattgg
tggatttggaaactgattaatcccattaatattaggagcacctgatatagctttcccacg
aataaataatataagattttgattattacctccgtcattaatattactaatttcaagaag
aattgtagaaaatggagcaggaacaggatgaacagtgtaccccccactttcatctaatat
tgcacatggaggttcatctgttgatttagcaattttttcattacacttagctggtatttc
ttcaattttgggagctattaattttattactactattattaatatacgagtaaataattt
atcatttgatcaaatatcattatttatttgagctgttggtattacagcattattattatt
attatctttacctgttttagcgggagctattactatattattaactgatcgaaatcttaa
tacttctttttttgatcctgctggaggaggagatccaatcttatatcaacatttattt
>RVcoll11H311_Lampides_boeticus_SicilyE Lampides_boeticus_SicilyE
aacattatattttatttttggaatttgagcaggaatattgggaacatcattaagaatttt
aattcgaatagagttaggaactccaggatctttaattggtgatgatcaaatttataatac
tattgtaacagctcatgcttttattataattttttttatagttatacctattataattgg
tggatttggaaactgattaatcccattaatattaggagcacctgatatagctttcccacg
aataaataatataagattttgattattacctccgtcattaatattactaatttcaagaag
aatcgtagaaaatggagcaggaacaggatgaacagtgtaccccccactttcatctaatat
tgcacatggaggttcatctgttgatttagcaattttttcattacacttagctggtatttc
ttcaattttgggagctattaattttattactactattattaatatacgagtaaataattt
atcatttgatcaaatatcattatttatttgagctgttggtattacagcattattattatt
attatctttacctgttttagcgggagctattactatattattaactgatcgaaatcttaa
tacttctttttttgatcctgctggaggaggagatccaatcttatatcaacatttattt
>RVcoll11H286_Lampides_boeticus_SicilyE Lampides_boeticus_SicilyE
aacattatattttatttttggaatttgagcaggaatattgggaacatcattaagaatttt
aattcgaatagagttaggaactccaggatctttaattggtgatgatcaaatttataatac
tattgtaacagctcatgcttttattataattttttttatagttatacctattataattgg
tggatttggaaactgattaatcccattaatattaggagcacctgatatagctttcccacg
aataaataatataagattttgattattacctccgtcattaatattactaatttcaagaag
aattgtagaaaatggagcaggaacaggatgaacagtgtaccccccactttcatctaatat
tgcacatggaggttcatctgttgatttagcaattttttcattacacttagctggtatttc
ttcaattttgggagctattaattttattactactattattaatatacgagtaaataattt
atcatttgatcaaatatcattatttatttgagctgttggtattacagcattattattatt
attatctttacctgttttagcgggagctattactatattattaactgatcgaaatcttaa
tacttctttttttgatcctgctggaggaggagatccaatcttatatcaacatttattt
>RVcoll12R029_Lampides_boeticus_SicilyE Lampides_boeticus_SicilyE
aacattatattttatttttggaatttgagcaggaatattgggaacatcattaagaatttt
aattcgaatagagttaggaactccaggatctttaattggtgatgatcaaatttataatac
tattgtaacagctcatgcttttattataattttttttatagttatacctattataattgg
tggatttggaaactgattaatcccattaatattaggagcacctgatatagctttcccacg
aataaataatataagattttgattattacctccgtcattaatattactaatttcaagaag
aattgtagaaaatggagcaggaacaggatgaacagtgtaccccccactttcatctaatat
tgcacatggaggttcatctgttgatttagcaatcttttcattacacttagctggtatttc
ttcaattttgggagctattaattttattactactattattaatatacgagtaaataattt
atcatttgatcaaatatcattatttatttgagctgttggtattacagcattattattatt
attatctttacctgttttagcgggagctattactatattattaactgatcgaaatcttaa
tacttctttttttgatcctgctggaggaggagatccaatcttatatcaacatttattt
>RVcoll11J740_Lampides_boeticus_SicilyW Lampides_boeticus_SicilyW
aacattatattttatttttggaatttgagcaggaatattgggaacatcattaagaatttt
aattcgaatagagttaggaactccaggatctttaattggtgatgatcaaatttataatac
tattgtaacagctcatgcttttattataattttttttatagttatacctattataattgg
tggatttggaaactgattaatcccattaatattaggagcacctgatatagctttcccacg
aataaataatataagattttgattattacctccgtcattaatattactaatttcaagaag
aattgtagaaaatggagcaggaacaggatgaacagtgtaccccccactttcatctaatat
tgcacatggaggttcatctgttgatttagcaattttttcattacacttagctggtatttc
ttcaattttgggagctattaattttattactactattattaatatacgagtaaataattt
atcatttgatcaaatatcattatttatttgagctgttggtattacagcattattattatt
attatctttacctgttttagcgggagctattactatattattaactgatcgaaatcttaa
tacttctttttttgatcctgctggaggaggagatccaatcttatatcaacatttattt
>RVcoll12N405_Lampides_boeticus_Tunisia Lampides_boeticus_Tunisia
aacattatattttatttttggaatttgagcaggaatattgggaacatcattaagaatttt
aattcgaatagagttaggaactccaggatctttaattggtgatgatcaaatttataatac
tattgtaacagctcatgcttttattataattttttttatagttatacctattataattgg
tggatttggaaactgattaatcccattaatattaggagcacctgatatagctttcccacg
aataaataatataagattttgattattacctccgtcattaatattactaatttcaagaag
aattgtagaaaatggagcaggaacaggatgaacagtgtaccccccactttcatctaatat
tgcacatggaggttcatctgttgatttagcaattttttcattacacttagctggtatttc
ttcaattttgggagctattaattttattactactattattaatatacgagtaaataattt
atcatttgatcaaatatcattatttatttgagctgttggtattacagcattattattatt
attatctttacctgttttagcgggagctattactatattattaactgatcgaaatcttaa
tacttctttttttgatcctgctggaggaggagatccaatcttatatcaacatttattt
>RVcoll12N407_Lampides_boeticus_Tunisia Lampides_boeticus_Tunisia
aacattatattttatttttggaatttgagcaggaatattgggaacatcattaagaatttt
aattcgaatagagttaggaactccaggatctttaattggtgatgatcaaatttataatac
tattgtaacagctcatgcttttattataattttttttatagttatacctattataattgg
tggatttggaaactgattaatcccattaatattaggagcacctgatatagctttcccacg
aataaataatataagattttgattattacctccgtcattaatattactaatttcaagaag
aattgtagaaaatggagcaggaacaggatgaacagtgtaccccccactttcatctaatat
tgcacatggaggttcatctgttgatttagcaattttttcattacacttagctggtatttc
ttcaattttaggagctattaattttattactactattattaatatacgagtaaataattt
atcatttgatcaaatatcattatttatttgagctgttggtattacagcattattattatt
attatctttacctgttttagcgggagctattactatattattaactgatcgaaatcttaa
tacttctttttttgatcctgctggaggaggagatccaatcttatatcaacatttattt
>RVcoll12N369_Lampides_boeticus_Tunisia Lampides_boeticus_Tunisia
aacattatattttatttttggaatttgagcaggaatattgggaacatcattaagaatttt
aattcgaatagaattaggaactccaggatctttaattggtgatgatcaaatttataatac
tattgtaacagctcatgcttttattataattttttttatagttatacctattataattgg
tggatttggaaactgattaatcccattaatattaggagcacctgatatagctttcccacg
aataaataatataagattttgattattacctccgtcattaatattactaatttcaagaag
aattgtagaaaatggagcaggaacaggatgaacagtgtaccccccactttcatctaatat
tgcacatggaggttcatctgttgatttagcaattttttcattacacttagctggtatttc
ttcaattttgggagctattaattttattactactattattaatatacgagtaaataattt
atcatttgatcaaatatcattatttatttgagctgttggtattacagcattattattatt
attatctttacctgttttagcgggagctattactatattattaactgatcgaaatcttaa
tacttctttttttgatcctgctggaggaggagatccaatcttatatcaacatttattt
>RVcoll12N331_Lampides_boeticus_Tunisia Lampides_boeticus_Tunisia
aacattatattttatttttggaatttgagcaggaatattgggaacatcattaagaatttt
aattcgaatagagttaggaactccaggatctttaattggtgatgatcaaatttataatac
tattgtaacagctcatgcttttattataattttttttatagttatacctattataattgg
tggatttggaaactgattaatcccattaatattaggagcacctgatatagctttcccacg
aataaataatataagattttgattattacctccgtcattaatattactaatttcaagaag
aattgtagaaaatggagcaggaacaggatgaacagtgtaccccccactttcatctaatat
tgcacatggaggttcatctgttgatttagcaattttttcattacacttagctggtatttc
ttcaattttgggagctattaattttattactactattattaatatacgagtaaataattt
atcatttgatcaaatatcattatttatttgagctgttggtattacagcattattattatt
attatctttacctgttttagcgggagctattactatattattaactgatcgaaatcttaa
tacttctttttttgatcctgctggaggaggagatccaatcttatatcaacatttattt
>RVcoll12N256_Lampides_boeticus_Tunisia Lampides_boeticus_Tunisia
aacattatattttatttttggaatttgagcaggaatattgggaacatcattaagaatttt
aattcgaatagagttaggaactccaggatctttaattggtgatgatcaaatttataatac
tattgtaacagctcatgcttttattataattttttttatagttatacctattataattgg
tggatttggaaactgattaatcccattaatattaggagcacctgatatagctttcccacg
aataaataatataagattttgattattacctccgtcattaatattactaatttcaagaag
aattgtagaaaatggagcaggaacaggatgaacagtgtaccccccactttcatctaatat
tgcacatggaggttcatctgttgatttagcaattttttcattacacttagctggtatttc
ttcaattttgggagctattaattttattactactattattaatatacgagtaaataattt
atcatttgatcaaatatcattatttatttgagctgttggtattacagcattattattatt
attatctttacctgttttagcgggagctattactatattattaactgatcgaaatcttaa
tacttctttttttgatcctgctggaggaggagatccaatcttatatcaacatttattt
>RVcoll13T603_Lampides_boeticus_Tunisia Lampides_boeticus_Tunisia
aacattatattttatttttggaatttgagcaggaatattgggaacatcattaagaatttt
aattcgaatagagttaggaactccaggatctttaattggtgatgatcaaatttataatac
tattgtaacagctcatgcttttattataattttttttatagttatacctattataattgg
tggatttggaaactgattaatcccattaatattaggagcacctgatatagctttcccacg
aataaataatataagattttgattattacctccgtcattaatattactaatttcaagaag
aattgtagaaaatggagcaggaacaggatgaacagtgtaccccccactttcatctaatat
tgcacatggaggttcatctgttgatttagcaattttttcattacacttagctggtatttc
ttcaattttgggagctattaattttattactactattattaatatacgagtaaataattt
atcatttgatcaaatatcattatttatttgagctgttggtattacagcattattattatt
attatctttacctgttttagcgggagctattactatattattaactgatcgaaatcttaa
tacttctttttttgatcctgctggaggaggagatccaatcttatatcaacatttattt
>RVcoll13S949_Lampides_boeticus_Tunisia Lampides_boeticus_Tunisia
aacattatattttatttttggaatttgagcaggaatattgggaacatcattaagaatttt
aattcgaatagagttaggaactccaggatctttaattggtgatgatcaaatttataatac
tattgtaacagctcatgcttttattataattttttttatagttatacctattataattgg
tggatttggaaactgattaatcccattaatattaggagcacctgatatagctttcccacg
aataaataatataagattttgattattacctccgtcattaatattactaatttcaagaag
aattgtagaaaatggagcaggaacaggatgaacagtgtaccccccactttcatctaatat
tgcacatggaggttcatctgttgatttagcaattttttcattacacttagctggtatttc
ttcaattttgggagctattaattttattactactattattaatatacgagtaaataattt
atcatttgatcaaatatcattatttatttgagctgttggtattacagcattattattatt
attatctttacctgttttagcgggagctattactatattattaactgatcgaaatcttaa
tacttctttttttgatcctgctggaggaggagatccaatcttatatcaacatttattt
>RVcoll14L081_Lampides_boeticus_Algeria Lampides_boeticus_Algeria
aacattatattttatttttggaatttgagcaggaatattaggaacatcattaagaatttt
aattcgaatagagttaggaactccaggatctttaattggtgatgatcaaatttataatac
tattgtaacagctcatgcttttattataattttttttatagttatacctattataattgg
tggatttggaaactgattaatcccattaatattaggagcacctgatatagctttcccacg
aataaataatataagattttgattattacctccgtcattaatattactaatttcaagaag
aattgtagaaaatggagcaggaacaggatgaacagtgtaccccccactttcatctaatat
tgcacatggaggttcatctgttgatttagcaattttttcattacacttagctggtatttc
ttcaattttgggagctattaattttattactactattattaatatacgagtaaataattt
atcatttgatcaaatatcattatttatttgagctgttggtattacagcattattattatt
attatctttacctgttttagcgggagctattactatattattaactgatcgaaatcttaa
tacttctttttttgatcctgctggaggaggagatccaatcttatatcaacatttattt
>RVcoll14L130_Lampides_boeticus_Algeria Lampides_boeticus_Algeria
aacattatattttatttttggaatttgagcaggaatattgggaacatcattaagaatttt
aattcgaatagagttaggaactccaggatctttaattggtgatgatcaaatttataatac
tattgtaacagctcatgcttttattataattttttttatagttatacctattataattgg
tggatttggaaactgattaatcccattaatattaggagcacctgatatagctttcccacg
aataaataatataagattttgattattacctccgtcattaatattactaatttcaagaag
aattgtagaaaatggagcaggaacaggatgaacagtgtaccccccactttcatctaatat
tgcacatggaggttcatctgttgatttagcaattttttcattacacttagctggtatttc
ttcaattttgggagctattaattttattactactattattaatatacgagtaaataattt
atcatttgatcaaatatcattatttatttgagctgttggtattacagcattattattatt
attatctttacctgttttagcgggagctattactatattattaactgatcgaaatcttaa
tacttctttttttgatcctgctggaggaggagatccaatcttatatcaacatttattt
>RVcoll12N897_Lampides_boeticus_Algeria Lampides_boeticus_Algeria
aacattatattttatttttggaatttgagcaggaatattgggaacatcattaagaatttt
aattcgaatagagttaggaactccaggatctttaattggtgatgatcaaatttataatac
tattgtaacagctcatgcttttattataattttttttatagttatacctattataattgg
tggatttggaaactgattaatcccattaatattaggagcacctgatatagctttcccacg
aataaataatataagattttgattattacctccgtcattaatattactaatttcaagaag
aattgtagaaaatggagcaggaacaggatgaacagtgtaccccccactttcatctaatat
tgcacatggaggttcatctgttgatttagcaattttttcattacacttagctggtatttc
ttcaattttgggagctattaattttattactactattattaatatacgagtaaataattt
atcatttgatcaaatatcattatttatttgagctgttggtattacagcattattattatt
attatctttacctgttttagcgggagctattactatattattaactgatcgaaatcttaa
tacttctttttttgatcctgctggaggaggagatccaatcttatatcaacatttattt
>RVcoll10C683_Lampides_boeticus_Stromboli Lampides_boeticus_Stromboli
aacattatattttatttttggaatttgagcaggaatattgggaacatcattaagaatttt
aattcgaatagagttaggaactccaggatctttaattggtgatgatcaaatttataatac
tattgtaacagctcatgcttttattataattttttttatagttatacctattataattgg
tggatttggaaactgattaatcccattaatattaggagcacctgatatagctttcccacg
aataaataatataagattttgattattacctccgtcattaatattactaatttcaagaag
aattgtagaaaatggagcaggaacaggatgaacagtgtaccccccactttcatctaatat
tgcacatggaggttcatctgttgatttagcaattttttcattacacttagctggtatttc
ttcaattttgggagctattaattttattactactattattaatatacgagtaaataattt
atcatttgatcaaatatcattatttatttgagctgttggtattacagcattattattatt
attatctttacctgttttagcgggagctattactatattattaactgatcgaaatcttaa
tacttctttttttgatcctgctggaggaggagatccaatcttatatcaacatttgttt
>RVcoll10C679_Lampides_boeticus_Lipari Lampides_boeticus_Lipari
aacattatattttatttttggaatttgagcaggaatattgggaacatcattaagaatttt
aattcgaatagagttaggaactccaggatctttaattggtgatgatcaaatttataatac
tattgtaacagctcatgcttttattataattttttttatagttatacctattataattgg
tggatttggaaactgattaatcccattaatattaggagcacctgatatagctttcccacg
aataaataatataagattttgattattacctccgtcattaatattactaatttcaagaag
aattgtagaaaatggagcaggaacaggatgaacagtgtaccccccactttcatctaatat
tgcacatggaggttcatctgttgatttagcaattttttcattacacttagctggtatttc
ttcaattttgggagctattaattttattactactattattaatatacgagtaaataattt
atcatttgatcaaatatcattatttatttgagctgttggtattacagcattattattatt
attatctttacctgttttagcgggagctattactatattattaactgatcgaaatcttaa
tacttctttttttgatcctgctggaggaggagatccaatcttatatcaacatttattt
>RVcollLD2566_Lampides_boeticus_Lipari Lampides_boeticus_Lipari
aacattatattttatttttggaatttgagcaggaatattgggaacatcattaagaatttt
aattcgaatagagttaggaactccaggatctttaattggtgatgatcaaatttataatac
tattgtaacagctcatgcttttattataattttttttatagttatacctattataattgg
tggatttggaaactgattaatcccattaatattaggagcacctgatatagctttcccacg
aataaataatataagattttgattattacctccgtcattaatattactaatttcaagaag
aattgtagaaaatggagcaggaacaggatgaacagtgtaccccccactttcatctaatat
tgcacatggaggttcatctgttgatttagcaattttttcattacacttagctggtatttc
ttcaattttgggagctattaattttattactactattattaatatacgagtaaataattt
atcatttgatcaaatatcattatttatttgagctgttggtattacagcattattattatt
attatctttacctgttttagcgggagctattactatattattaactgatcgaaatcttaa
tacttctttttttgatcctgctggaggaggagatccaatcttatatcaacatttattt
>RVcollLD2567_Lampides_boeticus_Lipari Lampides_boeticus_Lipari
aacattatattttatttttggaatttgagcaggaatattgggaacatcattaagaatttt
aattcgaatagagttaggaactccaggatctttaattggtgatgatcaaatttataatac
tattgtaacagctcatgcttttattataattttttttatagttatacctattataattgg
tggatttggaaactgattaatcccattaatattaggagcacctgatatagctttcccacg
aataaataatataagattttgattattacctccgtcattaatattactaatttcaagaag
aattgtagaaaatggagcaggaacaggatgaacagtgtaccccccactttcatctaatat
tgcacatggaggttcatctgttgatttagcaattttttcattacacttagctggtatttc
ttcaattttaggagctattaattttattactactattattaatatacgagtaaataattt
atcatttgatcaaatatcattatttatttgagctgttggtattacagcattattattatt
attatctttacctgttttagcgggagctattactatattattaactgatcgaaatcttaa
tacttctttttttgatcctgctggaggaggagatccaatcttatatcaacatttattt
>RVcoll14N643_Lampides_boeticus_Vulcano Lampides_boeticus_Vulcano
------------------------ttgagcaggaatattgggaacatcattaagaatttt
aattcgaatagagttaggaactccaggatctttaattggtgatgatcaaatttataatac
tattgtaacagctcatgcttttattataattttttttatagttatacctattataattgg
tggatttggaaactgattaatcccattaatattaggagcacctgatatagctttcccacg
tataaataatataagattttgattattacctccgtcattaatattactaatttcaagaag
aattgtagaaaatggagcaggaacaggatgaacagtgtaccccccactttcatctaatat
tgcacatggcggttcatctgttgatttagcaattttttcattacacttagctggtatttc
ttcaattttgggagctattaattttattactactattattaatatacgagtaaataattt
atcatttgatcaaatatcattatttatttgagctgttggtattacagcattattattatt
attatctttacctgttttagcgggagctattactatattattaactgatcgaaatcttaa
tacttctttttttgatcctgctggaggaggagatccaatcttatatcaacatttattt
>RVcollLD2394_Lampides_boeticus_Ustica Lampides_boeticus_Ustica
aacattatattttatttttggaatttgagcaggaatattgggaacatcattaagaatttt
aattcgaatagagttaggaactccaggatctttaattggtgatgatcaaatttataatac
tattgtaacagctcatgcttttattataattttttttatagttatacctattataattgg
tggatttggaaattgattaatcccattaatattaggagcacctgatatagctttcccacg
aataaataatataagattttgattattacctccgtcattaatattactaatttcaagaag
aattgtagaaaatggagcaggaacaggatgaacagtgtaccccccactttcatctaatat
tgcacatggaggttcatctgttgatttagcaattttttcattgcacttagctggtatttc
ttcaattttgggagctattaattttattactactattattaatatacgagtaaataattt
atcatttgatcaaatatcattatttatttgagctgttggtattacagcattattattatt
attatctttacctgttttagcgggagctattactatattattaactgatcgaaatcttaa
tacttctttttttgatcctgctggaggaggagatccaatcttatatcaacatttattt
>RVcoll11H692_Lampides_boeticus_Levanzo Lampides_boeticus_Levanzo
-acattatattttatttttggaatttgagcaggaatattgggaacatcattaagaatttt
aattcgaatagagttaggaactccaggatctttaattggtgatgatcaaatttataatac
tattgtaacagctcatgcttttattataattttttttatagttatacctattataattgg
tggatttggaaactgattaatcccattaatattaggagcacctgatatagctttcccacg
aataaataatataagattttgattattacctccgtcattaatattactaatttcaagaag
aattgtagaaaatggagcaggaacaggatgaacagtgtaccccccactttcatctaatat
tgcacatggaggttcatctgttgatttagcaattttttcattacacttagctggtatttc
ttcaattttgggagctattaattttattactactattattaatatacgagtaaataattt
atcatttgatcaaatatcattatttatttgagctgttggtattacagcattattattatt
attatctttacctgttttagcgggagctattactatattattaactgatcgaaatcttaa
tacttctttttttgatcctgctggaggaggagatccaatcttatatcaacatttattt
>RVcoll11H693_Lampides_boeticus_Levanzo Lampides_boeticus_Levanzo
aacattatattttatttttggaatttgagcaggaatattgggaacatcattaagaatttt
aattcgaatagagttaggaactccaggatctttaattggtgatgatcaaatttataatac
tattgtaacagctcatgcttttattataattttttttatagttatacctattataattgg
tggatttggaaactgattaatcccattaatattaggagcacctgatatagctttcccacg
aataaataatataagattttgattattacctccgtcattaatattactaatttcaagaag
aattgtagaaaatggagcaggaacaggatgaacagtgtaccccccactttcatctaatat
tgcacatggaggttcatctgttgatttagcaattttttcattacacttagctggtatttc
ttcaattttgggagctattaattttattactactattattaatatacgagtaaataattt
atcatttgatcaaatatcattatttatttgagctgttggtattacagcattattattatt
attatctttacctgttttagcgggagctattactatattattaactgatcgaaatcttaa
tacttctttttttgatcctgctggaggaggagatccaatcttatatcaacatttattt
>RVcoll11H691_Lampides_boeticus_Levanzo Lampides_boeticus_Levanzo
aacattatattttatttttggaatttgagcaggaatattgggaacatcattaagaatttt
aattcgaatagagttaggaactccaggatctttaattggtgatgatcaaatttataatac
tattgtaacagctcatgcttttattataattttttttatagttatacctattataattgg
tggatttggaaactgattaatcccattaatattaggagcacctgatatagctttcccacg
aataaataatataagattttgattattacctccgtcattaatattactaatttcaagaag
aattgtagaaaatggagcaggaacaggatgaacagtgtaccccccactttcatctaatat
tgcacatggaggttcatctgttgatttagcaattttttcattacacttagctggtatttc
ttcaattttgggagctattaattttattactactattattaatatacgagtaaataattt
atcatttgatcaaatatcattatttatttgagctgttggtattacagcattattattatt
attatctttacctgttttagcgggagctattactatattattaactgatcgaaatcttaa
tacttctttttttgatcctgctggaggaggagatccaatcttatatcaacatttattt
>RVcoll11H661_Lampides_boeticus_Pantelleria Lampides_boeticus_Pantelleria
---------------------gatttgagcaggaatattgggaacatcattaagaatttt
aattcgaatagagttaggaactccaggatctttaattggtgatgatcaaatttataatac
tattgtaacagctcatgcttttattataattttttttatagttatacctattataattgg
tggatttggaaactgattaatcccattaatattaggagcacctgatatagctttcccacg
aataaataatataagattttgattattacctccgtcattaatattactaatttcaagaag
aattgtagaaaatggagcaggaacaggatgaacagtgtaccccccactttcatctaatat
tgcacatggaggttcatctgttgatttagcaattttttcattacacttagctggtatttc
ttcaattttgggagctattaattttattactactattattaatatacgagtaaataattt
atcatttgatcaaatatcattatttatttgagctgttggtattacagcattattattatt
attatctttacctgttttagcgggagctattactatattattaactgatcgaaatcttaa
tacttctttttttgatcctgctggaggaggagatccaatcttatatcaacatttattt
>RVcoll11H662_Lampides_boeticus_Pantelleria Lampides_boeticus_Pantelleria
aacattatattttatttttggaatttgagcaggaatattgggaacatcattaagaatttt
aattcgaatagagttaggaactccaggatctttaattggtgatgatcaaatttataatac
tattgtaacagctcatgcttttattataattttttttatagttatacctattataattgg
tggatttggaaactgattaatcccattaatattaggagcacctgatatagctttcccacg
aataaataatataagattttgattattacctccgtcattaatattactaatttcaagaag
aattgtagaaaatggagcaggaacaggatgaacagtgtaccccccactttcatctaatat
tgcacatggaggttcatctgttgatttagcaattttttcattacacttagctggtatttc
ttcaattttgggagctattaattttattactactattattaatatacgagtaaataattt
atcatttgatcaaatatcattatttatttgagctgttggtattacagcattattattatt
attatctttacctgttttagcgggagctattactatattattaactgatcgaaatcttaa
tacttctttttttgatcctgctggaggaggagatccaatcttatatcaacatttattt
>RVcoll11H663_Lampides_boeticus_Pantelleria Lampides_boeticus_Pantelleria
aacattatattttatttttggaatttgagcaggaatattgggaacatcattaagaatttt
aattcgaatagagttaggaactccaggatctttaattggtgatgatcaaatttataatac
tattgtaacagctcatgcttttattataattttttttatagttatacctattataattgg
tggatttggaaactgattaatcccattaatattaggagcacctgatatagctttcccacg
aataaataatataagattttgattattacctccgtcattaatattactaatttcaagaag
aattgtagaaaatggagcaggaacaggatgaacagtgtaccccccactttcatctaatat
tgcacatggaggttcatctgttgatttagcaattttttcattacacttagctggtatttc
ttcaattttgggagctattaattttattactactattattaatatacgagtaaataattt
atcatttgatcaaatatcattatttatttgagctgttggtattacagcattattattatt
attatctttacctgttttagcgggagctattactatattattaactgatcgaaatcttaa
tacttctttttttgatcctgctggaggaggagatccaatcttatatcaacatttattt
>RVcoll11H665_Lampides_boeticus_Pantelleria Lampides_boeticus_Pantelleria
aacattatattttatttttggaatttgagcaggaatattgggaacatcattaagaatttt
aattcgaatagagttaggaactccaggatctttaattggtgatgatcaaatttataatac
tattgtaacagctcatgcttttattataattttttttatagttatacctattataattgg
tggatttggaaactgattaatcccattaatattaggagcacctgatatagctttcccacg
aataaataatataagattttgattattacctccgtcattaatattactaatttcaagaag
aattgtagaaaatggagcaggaacaggatgaacagtgtaccccccactttcatctaatat
tgcacatggaggttcatctgttgatttagcaattttttcattacacttagctggtatttc
ttcaattttgggagctattaattttattactactattattaatatacgagtaaataattt
atcatttgatcaaatatcattatttatttgagctgttggtattacagcattattattatt
attatctttacctgttttagcgggagctattactatattattaactgatcgaaatcttaa
tacttctttttttgatcctgctggaggaggagatccaatcttatatcaacatttattt
>RVcoll11H612_Lampides_boeticus_Lampedusa Lampides_boeticus_Lampedusa
aacattatattttatttttggaatttgagcaggaatattgggaacatcattaagaatttt
aattcgaatagagttaggaactccaggatctttaattggtgatgatcaaatttataatac
tattgtaacagctcatgcttttattataattttttttatagttatacctattataattgg
tggatttggaaactgattaatcccattaatattaggagcacctgatatagctttcccacg
aataaataatataagattttgattattacctccgtcattaatattactaatttcaagaag
aattgtagaaaatggagcaggaacaggatgaacagtgtaccccccactttcatctaatat
tgcacatggaggttcatctgttgatttagcaattttttcattacacttagctggtatttc
ttcaattttgggagctattaattttattactactattattaatatacgagtaaataattt
atcatttgatcaaatatcattatttatttgagctgttggtattacagcattattattatt
attatctttacctgttttagcgggagctattactatattattaactgatcgaaatcttaa
tacttctttttttgatcctgctggaggaggagatccaatcttatatcaacatttattt
>RVcoll10C588_Lampides_boeticus_Maltese Lampides_boeticus_Maltese
aacattatattttatttttggaatttgagcaggaatattgggaacatcattaagaatttt
aattcgaatagagttaggaactccaggatctttaattggtgatgatcaaatttataatac
tattgtaacagctcatgcttttattataattttttttatagttatacctattataattgg
tggatttggaaactgattaatcccattaatattaggagcacctgatatagctttcccacg
aataaataatataagattttgattattacctccgtcattaatattactaatttcaagaag
aattgtagaaaatggagcaggaacaggatgaacagtgtaccccccactttcatctaatat
tgcacatggaggttcatctgttgatttagcaattttttcattacacttagctggtatttc
ttcaattttgggagctattaattttattactactattattaatatacgagtaaataattt
atcatttgatcaaatatcattatttatttgagctgttggtattacagcattattattatt
attatctttacctgttttagcgggagctattactatattattaactgatcgaaatcttaa
tacttctttttttgatcctgctggaggaggagacccaatcttatatcaacatttattt
>RVcoll10C589_Lampides_boeticus_Maltese Lampides_boeticus_Maltese
aacattatattttatttttggaatttgagcaggaatattgggaacatcattaagaatttt
aattcgaatagagttaggaactccaggatctttaattggtgatgatcaaatttataatac
tattgtaacagctcatgcttttattataattttttttatagttatacctattataattgg
tggatttggaaactgattaatcccattaatattaggagcacctgatatagctttcccacg
aataaataatataagattttgattattacctccgtcattaatattactaatttcaagaag
aattgtagaaaatggagcaggaacaggatgaacagtgtaccccccactttcatctaatat
tgcacatggaggttcatctgttgatttagcaattttttcattacacttagctggtatttc
ttcaattttgggagctattaattttattactactattattaatatacgagtaaataattt
atcatttgatcaaatatcattatttatttgagctgttggtattacagcattattattatt
attatctttacctgttttagcgggagctattactatattattaactgatcgaaatcttaa
tacttctttttttgatcctgctggaggaggagatccaatcttatatcaacatttattt
>RVcoll11E131_Lampides_boeticus_Maltese Lampides_boeticus_Maltese
aacattatattttatttttggaatttgagcaggaatattaggaacatcattaagaatttt
aattcgaatagaattaggaactccaggatctttaattggtgatgatcaaatttataatac
tattgtaacagctcatgcttttattataattttttttatagttatacctattataattgg
cggatttggaaactgattaatcccattaatattaggagcacctgatatagctttcccacg
aataaataatataagattttgattattacctccatcattgatattactaatttcaagaag
aattgtagaaaatggagcaggaacaggatgaacagtgtaccccccactttcatctaatat
tgcacatggaggttcctctgttgatttagcaattttttcattgcacttagctggtatttc
ttcaattttaggagctattaatttcattactactattattaatatacgagtaaataattt
atcatttgatcaaatatcattatttatttgagctgttggtattacagcattattattatt
attatctttacctgttttagcaggagctattactatattattaactgatcgaaatcttaa
tacttctttttttgatcctgctggaggaggggatccaatcttatatcaacatttattt
>RVcoll11E132_Lampides_boeticus_Maltese Lampides_boeticus_Maltese
aacattatattttatttttggaatttgagcaggaatattgggaacatcattaagaatttt
aattcgaatagagttaggaactccaggatctttaattggtgatgatcaaatttataatac
tattgtaacagctcatgcttttattataattttttttatagttatacctattataattgg
tggatttggaaactgattaatcccattaatattaggagcacctgatatagctttcccacg
aataaataatataagattttgattattacctccgtcattaatattactaatttcaagaag
aattgtagaaaatggagcaggaacaggatgaacagtgtaccccccactttcatctaatat
tgcacatggaggttcatctgttgatttagcaattttttcattacacttagctggtatttc
ttcaattttgggagctattaattttattactactattattaatatacgagtaaataattt
atcatttgatcaaatatcattatttatttgagctgttggtattacagcattattattatt
attatctttacctgttttagcgggagctattactatattattaactgatcgaaatcttaa
tacttctttttttgatcctgctggaggaggagatccaatcttatatcaacatttattt
>RVcoll11E133_Lampides_boeticus_Maltese Lampides_boeticus_Maltese
aacattatattttatttttggaatttgagcaggaatattgggaacatcattaagaatttt
aattcgaatagagttaggaactccaggatctttaattggtgatgatcaaatttataatac
tattgtaacagctcatgcttttattataattttttttatagttatacctattataattgg
tggatttggaaactgattaatcccattaatattaggagcacctgatatagctttcccacg
aataaataatataagattttgattattacctccgtcattaatattactaatttcaagaag
aattgtagaaaatggagcaggaacaggatgaacagtgtaccccccactttcatctaatat
tgcacatggaggttcatctgttgatttagcaattttttcattacacttagctggtatttc
ttcaattttgggagctattaattttattactactattattaatatacgagtaaataattt
atcatttgatcaaatatcattatttatttgagctgttggtattacagcattattattatt
attatctttacctgttttagcgggagctattactatattattaactgatcgaaatcttaa
tacttctttttttgatcctgctggaggaggagatccaatcttatatcaacatttattt
>RVcoll11E134_Lampides_boeticus_Maltese Lampides_boeticus_Maltese
aacattatattttatttttggaatttgagcaggaatattgggaacatcattaagaatttt
aattcgaatagagttaggaactccaggatctttaattggtgatgatcaaatttataatac
tattgtaacagctcatgcttttattataattttttttatagttatacctattataattgg
tggatttggaaactgattaatcccattaatattaggagcacctgatatagctttcccacg
aataaataatataagattttgattattacctccgtcattaatattactaatttcaagaag
aattgtagaaaatggagcaggaacaggatgaacagtgtaccccccactttcatctaatat
tgcacatggaggttcatctgttgatttagcaattttttcattacacttagctggtatttc
ttcaattttaggagctattaattttattactactattattaatatacgagtaaataattt
atcatttgatcaaatatcattatttatttgagctgttggtattacagcattattattatt
attatctttacctgttttagcgggagctattactatattattaactgatcgaaatcttaa
tacttctttttttgatcctgctggaggaggagatccaatcttatatcaacatttattt
>RVcoll10C615_Leptotes_pirithous_Italy Leptotes_pirithous_Italy
aactttatattttatttttggaatttgaagaggaatattaggaacttcattaagaatttt
aattcgaatagaattaggaacaccaggatcttttattggtgatgatcaaatttataatac
aatcgtcacagctcatgcttttattataattttttttatagttatacctattataattgg
aggatttggaaattgattagtgcctttaatattaggagcccctgatatagcttttccacg
aataaataacataagattttgattattacctccatcccttatattattaatttcaagaag
aattgtagaaaatggagcaggaacaggatgaacagtgtatcccccactatcatctaatat
tgctcatggaggatcttctgtagatttagctattttttctttacatttagctggaatttc
ttcaattttaggtgctattaattttattacaactattattaatatacgagttaataattt
atcttttgaccaaatatctttatttatttgagccgttggaattacagcattattactatt
attatctttacctgtattagcaggagctattactatattattaacagatcgaaatttaaa
tacttcattttttgaccctgccggaggaggagatccaattttatatcaacatttattt
>LEPSS00279_Leptotes_pirithous_Italy Leptotes_pirithous_Italy
aactttatattttatttttggaatttgaagaggaatattaggaacttcattaagaatttt
aattcgaatagaattaggaacaccaggatcttttattggtgatgatcaaatttataatac
aatcgtcacagctcatgcttttattataattttttttatagttatacctattataattgg
aggatttggaaattgattagtgcctttaatattaggagcccctgatatagcttttccacg
aataaataacataagattttgattattacctccatcccttatattattaatttcaagaag
aattgtagaaaatggagcaggaacaggatgaacagtgtatcccccactatcatctaatat
tgctcatggaggatcttctgtagatttagctattttttctttacatttagctggaatttc
ttcaattttaggtgctattaattttattacaactattattaatatacgagttaataattt
atcttttgaccaaatatctttatttatttgagccgttggaattacagcattattactatt
attatctttacctgtattagcaggagctattactatattattaacagatcgaaatttaaa
tacttcattttttgaccctgccggaggaggagatccaattttatatcaacatttattt
>RVcoll07E046_Leptotes_pirithous_Italy Leptotes_pirithous_Italy
aactttatattttatttttggaatttgaagaggaatattaggaacttcattaagaatttt
aattcgaatagaattaggaacaccaggatcttttattggtgatgatcaaatttataatac
aatcgtcacagctcatgcttttattataattttttttatagttatacctattataattgg
aggatttggaaattgattagtgcctttaatattaggagcccctgatatagcttttccacg
aatgaataacataagattttgattattacctccatcccttatattattaatttcaagaag
aattgtagaaaacggagcaggaacaggatgaacagtgtatcccccactatcatctaatat
tgctcatggaggatcttctgtagatttagctattttttctttacatttagctggaatttc
ttcaattttaggtgctattaattttattacaactattattaatatacgagttaataattt
atcttttgaccaaatatctttatttatttgagccgttggaattacagcattattactatt
attatctttacctgtattagcaggagctattactatattattaacagatcgaaatttaaa
tacttcattttttgaccctgccggaggaggagatccaattttatatcaacatttattt
>LEPSS00098_Leptotes_pirithous_Italy Leptotes_pirithous_Italy
aactttatattttatttttggaatttgaagaggaatattaggaacttcattaagaatttt
aattcgaatagaattaggaacaccaggatcttttattggtgatgatcaaatttataatac
aatcgtcacagctcatgcttttattataattttttttatagttatacctattataattgg
aggatttggaaattgattagtgcctttaatattaggagcccctgatatagcttttccacg
aataaataacataagattttgattattacctccatcccttatattattaatttcaagaag
aattgtagaaaatggagcaggaacaggatgaacagtgtatcccccactatcatctaatat
tgctcatggaggatcttctgtagatttagctattttttctttacatttagctggaatttc
ttcaattttaggtgctattaattttattacaactattattaatatacgagttaataattt
atcttttgaccaaatatctttatttatttgagccgttggaattacagcattattactatt
attatctttacctgtattagcaggagctattactatattattaacagatcgaaatttaaa
tacttcattttttgaccctgccggaggaggagatccaattttatatcaacatttattt
>LEPSS00099_Leptotes_pirithous_Italy Leptotes_pirithous_Italy
aactttatattttatttttggaatttgaagaggaatattaggaacttcattaagaatttt
aattcgaatagaattaggaacaccaggatcttttattggtgatgatcaaatttataatac
aatcgtcacagctcatgcttttattataattttttttatagttatacctattataattgg
aggatttggaaattgattagtgcctttaatattaggagcccctgatatagcttttccacg
aataaataacataagattttgattattacctccatcccttatattattaatttcaagaag
aattgtagaaaatggagcaggaacaggatgaacagtgtatcccccactatcatctaatat
tgctcatggaggatcttctgtagatttagctattttttctttacatttagctggaatttc
ttcaattttaggtgctattaattttattacaactattattaatatacgagttaataattt
atcttttgaccaaatatctttatttatttgagccgttggaattacagcattattactatt
attatctttacctgtattagcaggagctattactatattattaacagatcgaaatttaaa
tacttcattttttgaccctgccggaggaggagatccaattttatatcaacatttattt
>RVcoll14A708_Leptotes_pirithous_Italy Leptotes_pirithous_Italy
aactttatattttatttttggaatttgaagaggaatattaggaacttcattaagaatttt
aattcgaatagaattaggaacaccaggatcttttattggtgatgatcaaatttataatac
aatcgtcacagctcatgcttttattataattttttttatagttatacctattataattgg
aggatttggaaattgattagtgcctttaatattaggagcccctgatatagcttttccacg
aataaataacataagattttgattattacctccatcccttatattattaatttcaagaag
aattgtagaaaatggagcaggaacaggatgaacagtgtatcccccactatcatctaatat
tgctcatggaggatcttctgtagatttagctattttttctttacatttagctggaatttc
ttcaattttaggtgctattaattttattacaactattattaatatacgagttaataattt
atcttttgaccaaatatctttatttatttgagccgttggaattacagcattattactatt
attatctttacctgtattagcaggagctattactatattattaacagatcgaaatttaaa
tacttcattttttgaccctgccggaggaggagatccaattttatatcaacatttattt
>RVcoll14A709_Leptotes_pirithous_Italy Leptotes_pirithous_Italy
aactttatattttatttttggaatttgaagaggaatattaggaacttcattaagaatttt
aattcgaatagaattaggaacaccaggatcttttattggtgatgatcaaatttataatac
aatcgtcacagctcatgcttttattataattttttttatagttatacctattataattgg
aggatttggaaattgattagtgcctttaatattaggagcccctgatatagcttttccacg
aataaataacataagattttgattattacctccatcccttatattattaatttcaagaag
aattgtagaaaatggagcaggaacaggatgaacagtgtatcccccactatcatctaatat
tgctcatggaggatcttctgtagatttagctattttttctttacatttagctggaatttc
ttcaattttaggtgctattaattttattacaactattattaatatacgagttaataattt
atcttttgaccaaatatctttatttatttgagccgttggaattacagcattattactatt
attatctttacctgtattagcaggagctattactatattattaacagatcgaaatttaaa
tacttcattttttgaccctgccggaggaggagatccaattttatatcaacatttattt
>RVcoll14A710_Leptotes_pirithous_Italy Leptotes_pirithous_Italy
aactttatattttatttttggaatttgaagaggaatattaggaacttcattaagaatttt
aattcgaatagaattaggaacaccaggatcttttattggtgatgatcaaatttataatac
aatcgtcacagctcatgcttttattataattttttttatagttatacctattataattgg
aggatttggaaattgattagtgcctttaatattaggagcccctgatatagcttttccacg
aataaataacataagattttgattattacctccatcccttatattattaatttcaagaag
aattgtagaaaatggagcaggaacaggatgaacagtgtatcccccactatcatctaatat
tgctcatggaggatcttctgtagatttagctattttttctttacatttagctggaatttc
ttcaattttaggtgctattaattttattacaactattattaatatacgagttaataattt
atcttttgaccaaatatctttatttatttgagccgttggaattacagcattattactatt
attatctttacctgtattagcaggagctattactatattattaacagatcgaaatttaaa
tacttcattttttgaccctgccggaggaggagatccaattttatatcaacatttattt
>RVcoll12Q593_Leptotes_pirithous_SicilyE Leptotes_pirithous_SicilyE
aactttatattttatttttggaatttgaagaggaatattaggaacttcattaagaatttt
aattcgaatagaattaggaacaccaggatcttttattggtgatgatcaaatttataatac
aatcgtcacagctcatgcttttattataattttttttatagttatacctattataattgg
aggatttggaaattgattagtgcctttaatattaggagcccctgatatagcttttccacg
aataaataacataagattttgattattacctccatcccttatattattaatttcaagaag
aattgtagaaaatggagcaggaacaggatgaacagtgtatcccccactatcatctaatat
tgctcatggaggatcttctgtagatttagctattttttctttacatttagctggaatttc
ttcaattttaggtgctattaattttattacaactattattaatatacgagttaataattt
atcttttgaccaaatatctttatttatttgagccgttggaattacagcattattactatt
attatctttacctgtattagcaggagctattactatattattaacagatcgaaatttaaa
tacttcattttttgaccctgccggaggaggagatccaattttatatcaacatttattt
>RVcoll12N392_Leptotes_pirithous_Tunisia Leptotes_pirithous_Tunisia
aactttatattttatttttggaatttgaagaggaatattaggaacttcattaagaatttt
aattcgaatagaattaggaacaccaggatcttttattggtgatgatcaaatttataatac
aatcgtcacagctcatgcttttattataattttttttatagttatacctattataattgg
aggatttggaaattgattagtgcctttaatattaggagcccctgatatagcttttccacg
aataaataacataagattttgattattacctccatcccttatattattaatttcaagaag
aattgtagaaaatggagcaggaacaggatgaacagtgtatcccccactatcatctaatat
tgctcatggaggatcttctgtagatttagctattttttctttacatttagctggaatttc
ttcaattttaggtgctattaattttattacaactattattaatatgcgagttaataattt
atcttttgaccaaatatctttatttatttgagccgttggaattacagcattattactatt
attatctttacctgtattagcaggagctattactatattattaacagatcgaaatttaaa
tacttcattttttgaccctgccggaggaggagatccaattttatatcaacatttattt
>RVcoll12N309_Leptotes_pirithous_Tunisia Leptotes_pirithous_Tunisia
aactttatattttatttttggaatttgaagaggaatattaggaacttcattaagaatttt
aattcgaatagaattaggaacaccaggatcttttattggtgatgatcaaatttataatac
aatcgtcacagctcatgcttttattataattttttttatagttatacctattataattgg
aggatttggaaattgattagtgcctttaatattaggagcccctgatatagcttttccacg
aataaataacataagattttgattattacctccatcccttatattattaatttcaagaag
aattgtagaaaatggagcaggaacaggatgaacagtgtatcccccactatcatctaatat
tgctcatggaggatcttctgtagatttagctattttttctttacatttagctggaatttc
ttcaattttaggtgctattaattttattacaactattattaatatgcgagttaataattt
atcttttgaccaaatatctttatttatttgagccgttggaattacagcattattactatt
attatctttacctgtattagcaggagctattactatattattaacagatcgaaatttaaa
tacttcattttttgaccctgccggaggaggagatccaattttatatcaacatttattt
>RVcoll08J915_Leptotes_pirithous_Tunisia Leptotes_pirithous_Tunisia
aactttatattttatttttggaatttgaagaggaatattaggaacttcattaagaatttt
aattcgaatagaattaggaacaccaggatcttttattggtgatgatcaaatttataatac
aatcgtcacagctcatgcttttattataattttttttatagttatacctattataattgg
aggatttggaaattgattagtgcctttaatattaggagcccctgatatagcttttccacg
aataaataacataagattttgattattacctccatcccttatattattaatttcaagaag
aattgtagaaaatggagcaggaacaggatgaacagtgtatcccccactatcatctaatat
tgctcatggaggatcttctgtagatttagctattttttctttacatttagctggaatttc
ttcaattttaggtgctattaattttattacaactattattaatatgcgagttaataattt
atcttttgaccaaatatctttatttatttgagccgttggaattacagcattattactatt
attatctttacctgtattagcaggagctattactatattattaacagatcgaaatttaaa
tacttcattttttgaccctgccggaggaggagatccaattttatatcaacatttattt
>RVcoll13T622_Leptotes_pirithous_Tunisia Leptotes_pirithous_Tunisia
aactttatattttatttttggaatttgaagaggaatattaggaacttcattaagaatttt
aattcgaatagaattaggaacaccaggatcttttattggtgatgatcaaatttataatac
aatcgtcacagctcatgcttttattataattttttttatagttatacctattataattgg
aggatttggaaattgattagtgcctttaatattaggagcccctgatatagcttttccacg
aataaataacataagattttgattattacctccatcccttatattattaatttcaagaag
aattgtagaaaatggagcaggaacaggatgaacagtgtatcccccactatcatctaatat
tgctcatggaggatcttctgtagatttagctattttttctttacatttagctggaatttc
ttcaattttaggtgctattaattttattacaactattattaatatacgagttaataattt
atcttttgaccaaatatctttatttatttgagccgttggaattacagcattattactatt
attatctttacctgtattagcaggagctattactatattattaacagatcgaaatttaaa
tacttcattttttgaccctgccggaggaggagatccaattttatatcaacatttattt
>RVcoll12N541_Leptotes_pirithous_Tunisia Leptotes_pirithous_Tunisia
aactttatattttatttttggaatttgaagaggaatattaggaacttcattaagaatttt
aattcgaatagaattaggaacaccaggatcttttattggtgatgatcaaatttataatac
aatcgtcacagctcatgcttttattataattttttttatagttatacctattataattgg
aggatttggaaattgattagtgcctttaatattaggagcccctgatatagcttttccacg
aatgaataacataagattttgattattacctccatcccttatattattaatttcaagaag
aattgtagaaaatggagcaggaacaggatgaacagtgtatcccccactatcatctaatat
tgctcatggaggatcttctgtagatttagctattttttctttacatttagctggaatttc
ttcaattttaggtgctattaattttattacaactattattaatatacgagttaataattt
atcttttgaccaaatatctttatttatttgagccgttggaattacagcattattactatt
attatctttacctgtattagcaggagctattactatattattaacagatcgaaatttaaa
tacttcattttttgaccctgccggaggaggagatccaattttatatcaacatttattt
>RVcoll13S923_Leptotes_pirithous_Tunisia Leptotes_pirithous_Tunisia
aactttatattttatttttggaatttgaagaggaatattaggaacttcattaagaatttt
aattcgaatagaattaggaacaccaggatcttttattggtgatgatcaaatttataatac
aatcgtcacagctcatgcttttattataattttttttatagttatacctattataattgg
aggatttggaaattgattagtgcctttaatattaggagcccctgatatagcttttccacg
aataaataacataagattttgattattacctccatcccttatattattaatttcaagaag
aattgtagaaaatggagcaggaacaggatgaacagtgtatcccccactatcatctaatat
tgctcatggaggatcttctgtagatttagctattttttctttacatttagctggaatttc
ttcaattttaggtgctattaattttattacaactattattaatatgcgagttaataattt
atcttttgaccaaatatctttatttatttgagccgttggaattacagcattattactatt
attatctttacctgtattagcaggagctattactatattattaacagatcgaaatttaaa
tacttcattttttgaccctgccggaggaggagatccaattttatatcaacatttattt
>RVcoll12N576_Leptotes_pirithous_Algeria Leptotes_pirithous_Algeria
aactttatattttatttttggaatttgaagaggaatattaggaacttcattaagaatttt
aattcgaatagaattaggaacaccaggatcttttattggtgatgatcaaatttataatac
aatcgtcacagctcatgcttttattataattttttttatagttatacctattataattgg
aggatttggaaattgattagtgcctttaatattaggagcccctgatatagcttttccacg
aataaataacataagattttgattattacctccatcccttatattattaatttcaagaag
aattgtagaaaatggagcaggaacaggatgaacagtgtatcccccactatcatctaatat
tgctcatggaggatcttctgtagatttagctattttttctttacatttagctggaatttc
ttcaattttaggtgctattaattttattacaactattattaatatgcgagttaataattt
atcttttgaccaaatatctttatttatttgagccgttggaattacagcattattactatt
attatctttacctgtattagcaggagctattactatattattaacagatcgaaatttaaa
tacttcattttttgaccctgccggaggaggagatccaattttatatcaacatttattt
>RVcoll14N723_Leptotes_pirithous_Stromboli Leptotes_pirithous_Stromboli
aactttatattttatttttggaatttgaagaggaatattaggaacttcattaagaatttt
aattcgaatagaattaggaacaccaggatcttttattggtgatgatcaaatttataatac
aatcgtcacagctcatgcttttattataattttttttatagttatacctattataattgg
aggatttggaaattgattagtgcctttaatattaggagcccctgatatagcttttccacg
aataaataacataagattttgattattacctccatcccttatattattaatttcaagaag
aattgtagaaaatggagcaggaacaggatgaacagtgtatcccccactatcatctaatat
tgctcatggaggatcttctgtagatttagctattttttctttacatttagctggaatttc
ttcaattttaggtgctattaattttattacaactattattaatatgcgagttaataattt
atcttttgaccaaatatctttatttatttgagccgttggaattacagcattattactatt
attatctttacctgtattagcaggagctattactatattattaacagatcgaaatttaaa
tacttcattttttgaccctgccggaggaggagatccaattttatatcaacatttattt
>RVcoll14N639_Leptotes_pirithous_Vulcano Leptotes_pirithous_Vulcano
aactttatattttatttttggaatttgaagaggaatattaggaacttcattaagaatttt
aattcgaatagaattaggaacaccaggatcttttattggtgatgatcaaatttataatac
aatcgtcacagctcatgcttttattataattttttttatagttatacctattataattgg
aggatttggaaattgattagtgcctttaatattaggagcccctgatatagcttttccacg
aataaataacataagattttgattattacctccatcccttatattattaatttcaagaag
aattgtagaaaatggagcaggaacaggatgaacagtgtatcccccactatcatctaatat
tgctcatggaggatcttctgtagatttagctattttttctttacatttagctggaatttc
ttcaattttaggtgctattaattttattacaactattattaatatacgagttaataattt
atcttttgaccaaatatctttatttatttgagccgttggaattacagcattattactatt
attatctttacctgtattagcaggagctattactatattattaacagatcgaaatttaaa
tacttcattttttgaccctgccggaggaggagatccaattttatatcaacatttattt
>RVcoll14N669_Leptotes_pirithous_Salina Leptotes_pirithous_Salina
aactttatattttatttttggaatttgaagaggaatattaggaacttcattaagaatttt
aattcgaatagaattaggaacaccaggatcttttattggtgatgatcaaatttataatac
aatcgtcacagctcatgcttttattataattttttttatagttatacctattataattgg
aggatttggaaattgattagtgcctttaatattaggagcccctgatatagcttttccacg
aataaataacataagattttgattattacctccatcccttatattattaatttcaagaag
aattgtagaaaatggagcaggaacaggatgaacagtgtatcccccactatcatctaatat
tgctcatggaggatcttctgtagatttagctattttttctttacatttagctggaatttc
ttcaattttaggtgctattaattttattacaactattattaatatgcgagttaataattt
atcttttgaccaaatatctttatttatttgagccgttggaattacagcattattactatt
attatctttacctgtattagcaggagctattactatattattaacagatcgaaatttaaa
tacttcattttttgaccctgccggaggaggagatccaattttatatcaacatttattt
>RVcoll14W001_Leptotes_pirithous_Ustica Leptotes_pirithous_Ustica
aactttatattttatttttggaatttgaagaggaatattaggaacttcattaagaatttt
aattcgaatagaattaggaacaccaggatcttttattggtgatgatcaaatttataatac
aatcgtcacagctcatgcttttattataattttttttatagttatacctattataattgg
aggatttggaaattgattagtgcctttaatattaggagcccctgatatagcttttccacg
aataaataacataagattttgattattacctccatcccttatattattaatttcaagaag
aattgtagaaaatggagcaggaacaggatgaacagtgtatcccccactatcatctaatat
tgctcatggaggatcttctgtagatttagctattttttctttacatttagctggaatttc
ttcaattttaggtgctattaattttattacaactattattaatatgcgagttaataattt
atcttttgaccaaatatctttatttatttgagccgttggaattacagcattattactatt
attatctttacctgtattagcaggagctattactatattattaacagatcgaaatttaaa
tacttcattttttgaccctgccggaggaggagatccaattttatatcaacatttattt
>RVcoll14N602_Leptotes_pirithous_Levanzo Leptotes_pirithous_Levanzo
aactttatattttatttttggaatttgaagaggaatattaggaacttcattaagaatttt
aattcgaatagaattaggaacaccaggatcttttattggtgatgatcaaatttataatac
aatcgtcacagctcatgcttttattataattttttttatagttatacctattataattgg
aggatttggaaattgattagtgcctttaatattaggagcccctgatatagcttttccacg
aataaataacataagattttgattattacctccatcccttatattattaatttcaagaag
aattgtagaaaatggagcaggaacaggatgaacagtgtatcccccactatcatctaatat
tgctcatggaggatcttctgtagatttagctattttttctttacatttagctggaatttc
ttcaattttaggtgctattaattttattacaactattattaatatgcgagttaataattt
atcttttgaccaaatatctttatttatttgagccgttggaattacagcattattactatt
attatctttacctgtattagcaggagctattactatattattaacagatcgaaatttaaa
tacttcattttttgaccctgccggaggaggagatccaattttatatcaacatttattt
>RVcoll11D169_Leptotes_pirithous_Marettimo Leptotes_pirithous_Marettimo
aactttatattttatttttggaatttgaagaggaatattaggaacttcattaagaatttt
aattcgaatagaattaggaacaccaggatcttttattggtgatgatcaaatttataatac
aatcgtcacagctcatgcttttattataattttttttatagttatacctattataattgg
aggatttggaaattgattagtgcctttaatattaggagcccctgatatagcttttccacg
aataaataacataagattttgattattacctccatcccttatattattaatttcaagaag
aattgtagaaaatggagcaggaacaggatgaacagtgtatcccccactatcatctaatat
tgctcatggaggatcttctgtagatttagctattttttctttacatttagctggaatttc
ttcaattttaggtgctattaattttattacaactattattaatatgcgagttaataattt
atcttttgaccaaatatctttatttatttgagccgttggaattacagcattattactatt
attatctttacctgtattagcaggagctattactatattattaacagatcgaaatttaaa
tacttcattttttgaccctgccggaggaggagatccaattttatatcaacatttattt
>RVcoll11D170_Leptotes_pirithous_Marettimo Leptotes_pirithous_Marettimo
-----------------------------gaggaatattaggaacttcattaagaatttt
aattcgaatagaattaggaacaccaggatcttttattggtgatgatcaaatttataatac
aatcgtcacagctcatgcttttattataattttttttatagttatacctattataattgg
aggatttggaaattgattagtgcctttaatattaggagcccctgatatagcttttccacg
aataaataacataagattttgattattacctccatcccttatattattaatttcaagaag
aattgtagaaaatggagcaggaacaggatgaacagtgtatcccccactatcatctaatat
tgctcatggaggatcttctgtagatttagctattttttctttacatttagctggaatttc
ttcaattttaggtgctattaattttattacaactattattaatatgcgagttaataattt
atcttttgaccaaatatctttatttatttgagccgttggaattacagcattattactatt
attatctttacctgtattagcaggagctattactatattattaacagatcgaaatttaaa
tacttcattttttgaccctgccggaggaggagatccaattttatatcaacatttattt
>RVcoll11D180_Leptotes_pirithous_Marettimo Leptotes_pirithous_Marettimo
aactttatattttatttttggaatttgaagaggaatattaggaacttcattaagaatttt
aattcgaatagaattaggaacaccaggatcttttattggtgatgatcaaatttataatac
aatcgtcacagctcatgcttttattataattttttttatagttatacctattataattgg
aggatttggaaattgattagtgcctttaatattaggagcccctgatatagcttttccacg
aataaataacataagattttgattattacctccatcccttatattattaatttcaagaag
aattgtagaaaatggagcaggaacaggatgaacagtgtatcccccactatcatctaatat
tgctcatggaggatcttctgtagatttagctattttttctttacatttagctggaatttc
ttcaattttaggtgctattaattttattacaactattattaatatgcgagttaataattt
atcttttgaccaaatatctttatttatttgagccgttggaattacagcattattactatt
attatctttacctgtattagcaggagctattactatattattaacagatcgaaatttaaa
tacttcattttttgaccctgccggaggaggagatccaattttatatcaacatttattt
>RVcoll11D139_Leptotes_pirithous_Pantelleria Leptotes_pirithous_Pantelleria
aactttatattttatttttggaatttgaagaggaatattaggaacttcattaagaatttt
aattcgaatagaattaggaacaccaggatcttttattggtgatgatcaaatttataatac
aatcgtcacagctcatgcttttattataattttttttatagttatacctattataattgg
aggatttggaaattgattagtgcctttaatattaggagcccctgatatagcttttccacg
aataaataacataagattttgattattacctccatcccttatattattaatttcaagaag
aattgtagaaaatggagcaggaacaggatgaacagtgtatcccccactatcatctaatat
tgctcatggaggatcttctgtagatttagctattttttctttacatttagctggaatttc
ttcaattttaggtgctattaattttattacaactattattaatatgcgagttaataattt
atcttttgaccaaatatctttatttatttgagccgttggaattacagcattattactatt
attatctttacctgtattagcaggagctattactatattattaacagatcgaaatttaaa
tacttcattttttgaccctgccggaggaggagatccaattttatatcaacatttattt
>RVcoll11D140_Leptotes_pirithous_Pantelleria Leptotes_pirithous_Pantelleria
aactttatattttatttttggaatttgaagaggaatattaggaacttcattaagaatttt
aattcgaatagaattaggaacaccaggatcttttattggtgatgatcaaatttataatac
aatcgtcacagctcatgcttttattataattttttttatagttatacctattataattgg
aggatttggaaattgattagtgcctttaatattaggagcccctgatatagcttttccacg
aataaataacataagattttgattattacctccatcccttatattattaatttcaagaag
aattgtagaaaatggagcaggaacaggatgaacagtgtatcccccactatcatctaatat
tgctcatggaggatcttctgtagatttagctattttttctttacatttagctggaatttc
ttcaattttaggtgctattaattttattacaactattattaatatgcgagttaataattt
atcttttgaccaaatatctttatttatttgagccgttggaattacagcattattactatt
attatctttacctgtattagcaggagctattactatattattaacagatcgaaatttaaa
tacttcattttttgaccctgccggaggaggagatccaattttatatcaacatttattt
>RVcoll11H611_Leptotes_pirithous_Lampedusa Leptotes_pirithous_Lampedusa
aactttatattttatttttggaatttgaagaggaatattaggaacttcattaagaatttt
aattcgaatagaattaggaacaccaggatcttttattggtgatgatcaaatttataatac
aatcgtcacagctcatgcttttattataattttttttatagttatacctattataattgg
aggatttggaaattgattagtgcctttaatattaggagcccctgatatagcttttccacg
aataaataacataagattttgattattacctccatcccttatattattaatttcaagaag
aattgtagaaaatggagcaggaacaggatgaacagtgtatcccccactatcatctaatat
tgctcatggaggatcttctgtagatttagctattttttctttacatttagctggaatttc
ttcaattttaggtgctattaattttattacaactattattaatatgcgagttaataattt
atcttttgaccaaatatctttatttatttgagccgttggaattacagcattattactatt
attatctttacctgtattagcaggagctattactatattattaacagatcgaaatttaaa
tacttcattttttgaccctgccggaggaggagatccaattttatatcaacatttattt
>RVcoll11H616_Leptotes_pirithous_Lampedusa Leptotes_pirithous_Lampedusa
----ttatattttatttttggaatttgaagaggaatattaggaacttcattaagaatttt
aattcgaatagaattaggaacaccaggatcttttattggtgatgatcaaatttataatac
aatcgtcacagctcatgcttttattataattttttttatagttatacctattataattgg
aggatttggaaattgattagtgcctttaatattaggagcccctgatatagcttttccacg
aataaataacataagattttgattattacctccatcccttatattattaatttcaagaag
aattgtagaaaatggagcaggaacaggatgaacagtgtatcccccactatcatctaatat
tgctcatggaggatcttctgtagatttagctattttttctttacatttagctggaatttc
ttcaattttaggtgctattaattttattacaactattattaatatgcgagttaataattt
atcttttgaccaaatatctttatttatttgagccgttggaattacagcattattactatt
attatctttacctgtattagcaggagctattactatattattaacagatcgaaatttaaa
tacttcattttttgaccctgccggaggaggagatccaattttatatcaacatttattt
>RVcoll10C603_Leptotes_pirithous_Maltese Leptotes_pirithous_Maltese
aactttatattttatttttggaatttgaagaggaatattaggaacttcattaagaatttt
aattcgaatagaattaggaacaccaggatcttttattggtgatgatcaaatttataatac
aatcgtcacagctcatgcttttattataattttttttatagttatacctattataattgg
aggatttggaaattgattagtgcctttaatattaggagcccctgatatagcttttccacg
aataaataacataagattttgattattacctccatcccttatattattaatttcaagaag
aattgtagaaaatggagcaggaacaggatgaacagtgtatcccccactatcatctaatat
tgctcatggaggatcttctgtagatttagctattttttctttacatttagctggaatttc
ttcaattttaggtgctattaattttattacaactattattaatatgcgagttaataattt
atcttttgaccaaatatctttatttatttgagccgttggaattacagcattattactatt
attatctttacctgtattagcaggagctattactatattattaacagatcgaaatttaaa
tacttcattttttgaccctgccggaggaggagatccaattttatatcaacatttattt
>RVcoll10C604_Leptotes_pirithous_Maltese Leptotes_pirithous_Maltese
aactttatattttatttttggaatttgaagaggaatattaggaacttcattaagaatttt
aattcgaatagaattaggaacaccaggatcttttattggtgatgatcaaatttataatac
aatcgtcacagctcatgcttttattataattttttttatagttatacctattataattgg
aggatttggaaattgattagtgcctttaatattaggagcccctgatatagcttttccacg
aataaataacataagattttgattattacctccatcccttatattattaatttcaagaag
aattgtagaaaatggagcaggaacaggatgaacagtgtatcccccactatcatctaatat
tgctcatggaggatcttctgtagatttagctattttttctttacatttagctggaatttc
ttcaattttaggtgctattaattttattacaactattattaatatgcgagttaataattt
atcttttgaccaaatatctttatttatttgagccgttggaattacagcattattactatt
attatctttacctgtattagcaggagctattactatattattaacagatcgaaatttaaa
tacttcattttttgaccctgccggaggaggagatccaattttatatcaacatttattt
>RVcoll10C605_Leptotes_pirithous_Maltese Leptotes_pirithous_Maltese
aactttatattttatttttggaatttgaagaggaatattaggaacttcattaagaatttt
aattcgaatagaattaggaacaccaggatcttttattggtgatgatcaaatttataatac
aatcgtcacagctcatgcttttattataattttttttatagttatacctattataattgg
aggatttggaaattgattagtgcctttaatattaggagcccctgatatagcttttccacg
aataaataacataagattttgattattacctccatcccttatattattaatttcaagaag
aattgtagaaaatggagcaggaacaggatgaacagtgtatcccccactatcatctaatat
tgctcatggaggatcttctgtagatttagctattttttctttacatttagctggaatttc
ttcaattttaggtgctattaattttattacaactattattaatatgcgagttaataattt
atcttttgaccaaatatctttatttatttgagccgttggaattacagcattattactatt
attatctttacctgtattagcaggagctattactatattattaacagatcgaaatttaaa
tacttcattttttgaccctgccggaggaggagatccaattttatatcaacatttattt
>RVcoll12R417_Leptotes_pirithous_Maltese Leptotes_pirithous_Maltese
aactttatattttatttttggaatttgaagaggaatattaggaacttcattaagaatttt
aattcgaatagaattaggaacaccaggatcttttattggtgatgatcaaatttataatac
aatcgtcacagctcatgcttttattataattttttttatagttatacctattataattgg
aggatttggaaattgattagtgcctttaatattaggagcccctgatatagcttttccacg
aataaataacataagattttgattattacctccatcccttatattattaatttcaagaag
aattgtagaaaatggagcaggaacaggatgaacagtgtatcccccactatcatctaatat
tgctcatggaggatcttctgtagatttagctattttttctttacatttagctggaatttc
ttcaattttaggtgctattaattttattacaactattattaatatgcgagttaataattt
atcttttgaccaaatatctttatttatttgagccgttggaattacagcattattactatt
attatctttacctgtattagcaggagctattactatattattaacagatcgaaatttaaa
tacttcattttttgaccctgccggaggaggagatccaattttatatcaacatttattt
>RVcoll12Q926_Lycaena_phlaeas_Italy Lycaena_phlaeas_Italy
aactttatattttatttttggaatttgagcaggaatagtaggaacctccttaagaatttt
aattcgtcttgaattaggtactccaggatctttaattggtgatgatcaaatttataatac
tattgtaactgcacatgccttcattataattttttttatggttatacctattataattgg
aggatttggtaattgacttgttcctttaatattaggagcacctgatatagcttttcctcg
aataaataatataagattttgattattgcctccatctttattattattaatttcaagaag
aattgttgaaaatggagcaggaacaggatgaacagtttatcccccactttcatctaatat
tgctcatagaggatcttctgttgatttagctattttttctttacatttagcaggtatttc
ttcaattctaggagctattaattttattacaactattattaatatacgaattaataattt
atcctttgatcaaatatcattatttatttgagctgtaggaattacagctttattattatt
attatctttacctgttttagctggagctattacaatattattaactgaccgtaatttaaa
tacatctttttttgaccctgcaggaggaggagatccaattttatatcaacatttattt
>RVcoll12Q927_Lycaena_phlaeas_Italy Lycaena_phlaeas_Italy
aactttatattttatttttggaatttgagcaggaatagtaggaacctccttaagaatttt
aattcgtcttgaattaggtactccaggatctttaattggtgatgatcaaatttataatac
tattgtaactgcacatgccttcattataattttttttatggttatacctattataattgg
aggatttggtaattgacttgttcctttaatattaggagcacctgatatagcttttcctcg
aataaataatataagattttgattattgcctccatctttattattattaatttcaagaag
aattgttgaaaatggagcaggaacaggatgaacagtttatcccccactttcatctaatat
tgctcatagaggatcttctgttgatttagctattttttctttacatttagcaggtatttc
ttcaattctaggagctattaattttattacaactattattaatatacgaattaataattt
atcctttgatcaaatatcattatttatttgagctgtaggaattacagctttattattatt
attatctttacctgttttagctggagctattacaatattattaactgaccgtaatttaaa
tacatctttttttgaccctgcaggaggaggagatccaattttatatcaacatttattt
>RVcoll11I125_Lycaena_phlaeas_Italy Lycaena_phlaeas_Italy
aactttatattttatttttggaatttgagcaggaatagtaggaacctccttaagaatttt
aattcgtcttgaattaggtactccaggatctttaattggtgatgatcaaatttataatac
tattgtaactgcacatgccttcattataattttttttatggttatacctattataattgg
aggatttggtaattgacttgttcctttaatattaggagcacctgatatagcttttcctcg
aataaataatataagattttgattattgcctccatctttattattattaatttcaagaag
aattgttgaaaatggagcaggaacaggatgaacagtttatcccccactttcatctaatat
tgctcatagaggatcttctgttgatttagctattttttctttacatttagcaggtatttc
ttcaattctaggagctattaattttattacaactattattaatatacgaattaataattt
atcctttgatcaaatatcattatttatttgagctgtaggaattacagctttattattatt
attatctttacctgttttagctggagctattacaatattattaactgaccgtaatttaaa
tacatctttttttgaccctgcaggaggaggagatccaattttatatcaacatttattt
>RVcoll14A731_Lycaena_phlaeas_Italy Lycaena_phlaeas_Italy
aactttatattttatttttggaatttgagcaggaatagtaggaacctccttaagaatttt
aattcgtcttgaattaggtactccaggatctttaattggtgatgatcaaatttataatac
tattgtaactgcacatgccttcattataattttttttatggttatacctattataattgg
aggatttggtaattgacttgttcctttaatattaggagcacctgatatagcttttcctcg
aataaataatataagattttgattattgcctccatctttattattattaatttcaagaag
aattgttgaaaatggagcaggaacaggatgaacagtttatcccccactttcatctaatat
tgctcatagaggatcttctgttgatttagctattttttctttacatttagcaggtatttc
ttcaattctaggagctattaattttattacaactattattaatatacgaattaataattt
atcctttgatcaaatatcattatttatttgagctgtaggaattacagctttattattatt
attatctttacctgttttagctggagctattacaatattattaactgaccgtaatttaaa
tacatctttttttgaccctgcaggaggaggagatccaattttatatcaacatttattt
>LEPSS00054_Lycaena_phlaeas_Italy Lycaena_phlaeas_Italy
aactttatattttatttttggaatttgagcaggaatagtaggaacctccttaagaatttt
aattcgtcttgaattaggtactccaggatctttaattggtgatgatcaaatttataatac
tattgtaactgcacatgccttcattataattttttttatggttatacctattataattgg
aggatttggtaattgacttgttcctttaatattaggagcacctgatatagcttttcctcg
aataaataatataagattttgattattgcctccatctttattattattaatttcaagaag
aattgttgaaaatggagcaggaacaggatgaacagtttatcccccactttcatctaatat
tgctcatagaggatcttctgttgatttagctattttttctttacatttagcaggtatttc
ttcaattctaggagctattaattttattacaactattattaatatacgaattaataattt
atcctttgatcaaatatcattatttatttgagctgtaggaattacagctttattattatt
attatctttacctgttttagctggagctattacaatattattaactgaccgtaatttaaa
tacatctttttttgaccctgcaggaggaggagatccaattttatatcaacatttattt
>LEPSS00055_Lycaena_phlaeas_Italy Lycaena_phlaeas_Italy
aactttatattttatttttggaatttgagcaggaatagtaggaacctccttaagaatttt
aattcgtcttgaattaggtactccaggatctttaattggtgatgatcaaatttataatac
tattgtaactgcacatgccttcattataattttttttatggttatacctattataattgg
aggatttggtaattgacttgttcctttaatattaggagcacctgatatagcttttcctcg
aataaataatataagattttgattattgcctccatctttattattattaatttcaagaag
aattgttgaaaatggagcaggaacaggatgaacagtttatcccccactttcatctaatat
tgctcatagaggatcttctgttgatttagctattttttctttacatttagcaggtatttc
ttcaattctaggagctattaattttattacaactattattaatatacgaattaataattt
atcctttgatcaaatatcattatttatttgagctgtaggaattacagctttattattatt
attatctttacctgttttagctggagctattacaatattattaactgaccgtaatttaaa
tacatctttttttgaccctgcaggaggaggagatccaattttatatcaacatttattt
>LEPSS00198_Lycaena_phlaeas_Italy Lycaena_phlaeas_Italy
aactttatattttatttttggaatttgagcaggaatagtaggaacctccttaagaatttt
aattcgtcttgaattaggtactccaggatctttaattggtgatgatcaaatttataatac
tattgtaactgcacatgccttcattataattttttttatggttatacctattataattgg
aggatttggtaattgacttgttcctttaatattaggagcacctgatatagcttttcctcg
aataaataatataagattttgattattgcctccatctttattattattaatttcaagaag
aattgttgaaaatggagcaggaacaggatgaacagtttatcccccactttcatctaatat
tgctcatagaggatcttctgttgatttagctattttttctttacatttagcaggtatttc
ttcaattctaggagctattaattttattacaactattattaatatacgaattaataattt
atcctttgatcaaatatcattatttatttgagctgtaggaattacagctttattattatt
attatctttacctgttttagctggagctattacaatattattaactgaccgtaatttaaa
tacatctttttttgaccctgcaggaggaggagatccaattttatatcaacatttattt
>LEPSS00197_Lycaena_phlaeas_Italy Lycaena_phlaeas_Italy
aactttatattttatttttggaatttgagcaggaatagtaggaacctccttaagaatttt
aattcgtcttgaattaggtactccaggatctttaattggtgatgatcaaatttataatac
tattgtaactgcacatgccttcattataattttttttatggttatacctattataattgg
aggatttggtaattgacttgttcctttaatattaggagcacctgatatagcttttcctcg
aataaataatataagattttgattattgcctccatctttattattattaatttcaagaag
aattgttgaaaatggagcaggaacaggatgaacagtttatcccccactttcatctaatat
tgctcatagaggatcttctgttgatttagctattttttctttacatttagcaggtatttc
ttcaattctaggagctattaattttattacaactattattaatatacgaattaataattt
atcctttgatcaaatatcattatttatttgagctgtaggaattacagctttattattatt
attatctttacctgttttagctggagctattacaatattattaactgaccgtaatttaaa
tacatctttttttgaccctgcaggaggaggagatccaattttatatcaacatttattt
>RVcoll11D360_Lycaena_phlaeas_SicilyE Lycaena_phlaeas_SicilyE
aactttatattttatttttggaatttgagcaggaatagtaggaacctccttaagaatttt
aattcgtcttgaattaggtactccaggatctttaattagtgatgatcaaatttataacac
tattgtaactgcacatgccttcattataattttttttatggttatacctattataattgg
aggatttggtaattgacttgttcctttaatattaggagcacctgatatagcttttcctcg
aataaataatataagattttgattattgcctccatctttattattattaatttcaagaag
aattgttgaaaatggagcaggaacaggatgaacagtttatcccccactttcatctaatat
tgctcatagaggatcttctgttgatttagctattttttctttacatttagcaggtatttc
ttcaattctaggagctattaattttattacaactattattaatatacgaattaataattt
atcctttgatcaaatatcattatttatttgagctgtaggaattacagctttattattatt
attatctttacctgttttagctggagctattacaatattattaactgaccgtaatttaaa
tacatctttttttgaccctgcagggggaggagatccaattt-----------------
>RVcoll12M340_Lycaena_phlaeas_SicilyE Lycaena_phlaeas_SicilyE
aactttatattttatttttggaatttgagcaggaatagtaggaacctccttaagaatttt
aattcgtcttgaattaggtactccaggatctttaattagtgatgatcaaatttataacac
tattgtaactgcacatgccttcattataattttttttatggttatacctattataattgg
aggatttggtaattgacttgttcctttaatattaggagcacctgatatagcttttcctcg
aataaataatataagattttgattattgcctccatctttattattattaatttcaagaag
aattgttgaaaatggagcaggaacaggatgaacagtttatcccccactttcatctaatat
tgctcatagaggatcttctgttgatttagctattttttctttacatttagcaggtatttc
ttcaattctaggagctattaattttattacaactattattaatatacgaattaataattt
atcctttgatcaaatatcattatttatttgagctgtaggaattacagctttattattatt
attatctttacctgttttagctggagctattacaatattattaactgaccgtaatttaaa
tacatctttttttgaccctgcagggggaggagatccaattttatatcaacatttattt
>RVcoll11H746_Lycaena_phlaeas_SicilyE Lycaena_phlaeas_SicilyE
aactttatattttatttttggaatttgagcaggaatagtaggaacctccttaagaatttt
aattcgtcttgaattaggtactccaggatctttaattagtgatgatcaaatttataacac
tattgtaactgcacatgccttcattataattttttttatggttatacctattataattgg
aggatttggtaattgacttgttcctttaatattaggagcacctgatatagcttttcctcg
aataaataatataagattttgattattgcctccatctttattattattaatttcaagaag
aattgttgaaaatggagcaggaacaggatgaacagtttatcccccactttcatctaatat
tgctcatagaggatcttctgttgatttagctattttttctttacatttagcaggtatttc
ttcaattctaggagctattaattttattacaactattattaatatacgaattaataattt
atcctttgatcaaatatcattatttatttgagctgtaggaattacagctttattattatt
attatctttacctgttttagctggagctattacaatattattaactgaccgtaatttaaa
tacatctttttttgaccctgcagggggaggagatccaattttatatcaacatttattt
>RVcoll11D435_Lycaena_phlaeas_SicilyE Lycaena_phlaeas_SicilyE
aactttatattttatttttggaatttgagcaggaatagtaggaacctccttaagaatttt
aattcgtcttgaattaggtactccaggatctttaattagtgatgatcaaatttataacac
tattgtaactgcacatgccttcattataattttttttatggttatacctattataattgg
aggatttggtaattgacttgttcctttaatattaggagcacctgatatagcttttcctcg
aataaataatataagattttgattattgcctccatctttattattattaatttcaagaag
aattgttgaaaatggagcaggaacaggatgaacagtttatcccccactttcatctaatat
tgctcatagaggatcttctgttgatttagctattttttctttacatttagcaggtatttc
ttcaattctaggagctattaattttattacaactattattaatatacgaattaataattt
atcctttgatcaaatatcattatttatttgagctgtaggaattacagctttattattatt
attatctttacctgttttagctggagctattacaatattattaactgaccgtaatttaaa
tacatctttttttgaccctgcagggggaggagatccaatttta---------------
>RVcollLD2983_Lycaena_phlaeas_SicilyW Lycaena_phlaeas_SicilyW
aactttatattttatttttggaatttgagcaggaatagtaggaacctccttaagaatttt
aattcgtcttgaattaggtactccaggatctttaattagtgatgatcaaatttataacac
tattgtaactgcacatgccttcattataattttttttatggttatacctattataattgg
aggatttggtaattgacttgttcctttaatattaggagcacctgatatagcttttcctcg
aataaataatataagattttgattattgcctccatctttattattattaatttcaagaag
aattgttgaaaatggagcaggaacaggatgaacagtttatcccccactttcatctaatat
tgctcatagaggatcttctgttgatttagctattttttctttacatttagcaggtatttc
ttcaattctaggagctattaattttattacaactattattaatatacgaattaataattt
atcctttgatcaaatatcattatttatttgagctgtaggaattacagctttattattatt
attatctttacctgttttagctggagctattacaatattattaactgaccgtaatttaaa
tacatctttttttgaccctgcagggggaggagatccaattttatatcaacatttattt
>RVcoll12R162_Lycaena_phlaeas_SicilyW Lycaena_phlaeas_SicilyW
aactttatattttatttttggaatttgagcaggaatagtaggaacctccttaagaatttt
aattcgtcttgaattaggtactccaggatctttaattagtgatgatcaaatttataacac
tattgtaactgcacatgccttcattataattttttttatggttatacctattataattgg
aggatttggtaattgacttgttcctttaatattaggagcacctgatatagcttttcctcg
aataaataatataagattttgattattgcctccatctttattattattaatttcaagaag
aattgttgaaaatggagcaggaacaggatgaacagtttatcccccactttcatctaatat
tgctcatagaggatcttctgttgatttagctattttttctttacatttagcaggtatttc
ttcaattctaggagctattaattttattacaactattattaatatacgaattaataattt
atcctttgatcaaatatcattatttatttgagctgtaggaattacagctttattattatt
attatctttacctgttttagctggagctattacaatattattaactgaccgtaatttaaa
tacatctttttttgaccctgcagggggaggagatccaattttatatcaacatttattt
>RVcoll11H543_Lycaena_phlaeas_SicilyW Lycaena_phlaeas_SicilyW
aactttatattttatttttggaatttgagcaggaatagtaggaacctccttaagaatttt
aattcgtcttgaattaggtactccaggatctttaattagtgatgatcaaatttataacac
tattgtaactgcacatgccttcattataattttttttatggttatacctattataattgg
aggatttggtaattgacttgttcctttaatattaggagcacctgatatagcttttcctcg
aataaataatataagattttgattattgcctccatctttattattattaatttcaagaag
aattgttgaaaatggagcaggaacaggatgaacagtttatcccccactttcatctaatat
tgctcatagaggatcttctgttgatttagctattttttctttacatttagcaggtatttc
ttcaattctaggagctattaattttattacaactattattaatatacgaattaataattt
atcctttgatcaaatatcattatttatttgagctgtaggaattacagctttattattatt
attatctttacctgttttagctggagctattacaatattattaactgaccgtaatttaaa
tacatctttttttgaccctgcagggggaggagatccaattttatatcaacatttattt
>RVcoll11D032_Lycaena_phlaeas_SicilyW Lycaena_phlaeas_SicilyW
aactttatattttatttttggaatttgagcaggaatagtaggaacctccttaagaatttt
aattcgtcttgaattaggtactccaggatctttaattagtgatgatcaaatttataacac
tattgtaactgcacatgccttcattataattttttttatggttatacctattataattgg
aggatttggtaattgacttgttcctttaatattaggagcacctgatatagcttttcctcg
aataaataatataagattttgattattgcctccatctttattattattaatttcaagaag
aattgttgaaaatggagcaggaacaggatgaacagtttatcccccactttcatctaatat
tgctcatagaggatcttctgttgatttagctattttttctttacatttagcaggtatttc
ttcaattctaggagctattaattttattacaactattattaatatacgaattaataattt
atcctttgatcaaatatcattatttatttgagctgtaggaattacagctttattattatt
attatctttacctgttttagctggagctattacaatattattaactgaccgtaatttaaa
tacatctttttttgaccctgcagggggaggagatccaattttatatcaacatttattt
>RVcoll13T562_Lycaena_phlaeas_Tunisia Lycaena_phlaeas_Tunisia
aactttatattttatttttggaatttgagcaggaatagtaggaacctccttaagaatttt
aattcgtcttgaattaggtactccaggatctttaattggtgatgatcaaatttataatac
tattgtaactgcacatgccttcattataattttttttatggttatacctattataattgg
aggatttggtaattgacttgttcctttaatattaggagcacctgatatagcttttcctcg
aataaataatataagattttgattattacctccatctttattattattaatttcaagaag
aattgttgaaaatggagcaggaacaggatgaacagtttatcccccactttcatctaatat
tgctcatagaggatcttctgttgatttagctattttttctttacatttagcaggtatttc
ttcaattctaggagctattaattttattacaactattattaatatgcgaattaataattt
atcctttgatcaaatatcattatttatttgagctgtaggaattacagctttattattatt
attatctttacctgttttagctggagctattacaatattattaactgaccgtaatttaaa
tacatctttttttgaccctgcaggaggaggagatccaattttatatcaacatttattt
>RVcoll08J929_Lycaena_phlaeas_Tunisia Lycaena_phlaeas_Tunisia
aactttatattttatttttggaatttgagcaggaatagtaggaacctccttaagaatttt
aattcgtcttgaattaggtactccaggatctttaattggtgatgatcaaatttataatac
tattgtaactgcacatgccttcattataattttttttatggttatacctattataattgg
aggatttggtaattgacttgttcctttaatattaggagcacctgatatagcttttcctcg
aataaataatataagattttgattattgcctccatctttattattattaatttcaagaag
aattgttgaaaatggagcaggaacaggatgaacagtttatcccccactttcatctaatat
tgctcatagaggatcttctgttgatttagctattttttctttacatttagcaggtatttc
ttcaattctaggagctattaattttattacaactattattaatatacgaattaataattt
atcctttgatcaaatatcattatttatttgagctgtaggaattacagctttattattatt
attatctttacctgttttagctggagctattacaatattattaactgaccgtaatttaaa
tacatctttttttgaccctgcaggaggaggagatccaattttatatcaacatttattt
>RVcoll12N306_Lycaena_phlaeas_Tunisia Lycaena_phlaeas_Tunisia
aactttatattttatttttggaatttgagcaggaatagtaggaacctccttaagaatttt
aattcgtcttgaattaggtactccaggatctttaattggtgatgatcaaatttataatac
tattgtaactgcacatgccttcattataattttttttatggttatacctattataattgg
aggatttggtaattgacttgttcctttaatattaggagcacctgatatagcttttcctcg
aataaataatataagattttgattattacctccatctttattattattaatttcaagaag
aattgttgaaaatggagcaggaacaggatgaacagtttatcccccactttcatctaatat
tgctcatagaggatcttctgttgatttagctattttttctttacatttagcaggtatttc
ttcaattctaggagctattaattttattacaactattattaatatacgaattaataattt
atcctttgatcaaatatcattatttatttgagctgtaggaattacagctttattattatt
attatctttacctgttttagctggagctattacaatattattaactgaccgtaatttaaa
tacatctttttttgaccctgcaggaggaggagatccaattttatatcaacatttattt
>RVcoll12N251_Lycaena_phlaeas_Tunisia Lycaena_phlaeas_Tunisia
aactttatattttatttttggaatttgagcaggaatagtaggaacctccttaagaatttt
aattcgtcttgaattaggtactccaggatctttaattggtgatgatcaaatttataatac
tattgtaactgcacatgccttcattataattttttttatggttatacctattataattgg
aggatttggtaattgacttgttcctttaatattaggagcacctgatatagcttttcctcg
aataaataatataagattttgattattgcctccatctttattattattaatttcaagaag
aattgttgaaaatggagcaggaacaggatgaacagtttatcccccactttcatctaatat
tgctcatagaggatcttctgttgatttagctattttttctttacatttagcaggtatttc
ttcaattctaggagctattaattttattacaactattattaatatacgaattaataattt
atcctttgatcaaatatcattatttatttgagctgtaggaattacagctttattattatt
attatctttacctgttttagctggagctattacaatattattaactgaccgtaatttaaa
tacatctttttttgaccctgcaggaggaggagatccaattttatatcaacatttattt
>RVcoll13T590_Lycaena_phlaeas_Tunisia Lycaena_phlaeas_Tunisia
aactttatattttatttttggaatttgagcaggaatagtaggaacctccttaagaatttt
aattcgtcttgaattaggtactccaggatctttaattggtgatgatcaaatttataatac
tattgtaactgcacatgccttcattataattttttttatggttatacctattataattgg
aggatttggtaattgacttgttcctttaatattaggagcacctgatatagcttttcctcg
aataaataatataagattttgattattgcctccatctttattattattaatttcaagaag
aattgttgaaaatggagcaggaacaggatgaacagtttatcccccactttcatctaatat
tgctcatagaggatcttctgttgatttagctattttttctttacatttagcaggtatttc
ttcaattctaggagctattaattttattacaactattattaatatacgaattaataattt
atcctttgatcaaatatcattatttatttgagctgtaggaattacagctttattattatt
attatctttacctgttttagctggagctattacaatattattaactgaccgtaatttaaa
tacatctttttttgaccctgcaggaggaggagatccaattttatatcaacatttattt
>RVcoll12N477_Lycaena_phlaeas_Tunisia Lycaena_phlaeas_Tunisia
aactttatattttatttttggaatttgagcaggaatagtaggaacctccttaagaatttt
aattcgtcttgaattaggtactccaggatctttaattggtgatgatcaaatttataatac
tattgtaactgcacatgccttcattataattttttttatggttatacctattataattgg
aggatttggtaattgacttgttcctttaatattaggagcacctgatatagcttttcctcg
aataaataatataagattttgattattacctccatctttattattattaatttcaagaag
aattgttgaaaatggagcaggaacaggatgaacagtttatcccccactttcatctaatat
tgctcatagaggatcttctgttgatttagctattttttctttacatttagcaggtatttc
ttcaattctaggagctattaattttattacaactattattaatatacgaattaataattt
atcctttgatcaaatatcattatttatttgagctgtaggaattacagctttattattatt
attatctttacctgttttagctggagctattacaatattattaactgaccgtaatttaaa
tacatctttttttgaccctgcaggaggaggagatcc----------------------
>RVcoll13T390_Lycaena_phlaeas_Tunisia Lycaena_phlaeas_Tunisia
aactttatattttatttttggaatttgagcaggaatagtaggaacctccttaagaatttt
aattcgtcttgaattaggtactccaggatctttaattggtgatgatcaaatttataatac
tattgtaactgcacatgccttcattataattttttttatggttatacctattataattgg
aggatttggtaattgacttgttcctttaatattaggagcacctgatatagcttttcctcg
aataaataatataagattttgattattgcctccatctttattattattaatttcaagaag
aattgttgaaaatggagcaggaacaggatgaacagtttatcccccactttcatctaatat
tgctcatagaggatcttctgttgatttagctattttttctttacatttagcaggtatttc
ttcaattctaggagctattaattttattacaactattattaatatacgaattaataattt
atcctttgatcaaatatcattatttatttgagctgtaggaattacagctttattattatt
attatctttacctgttttagctggagctattacaatattattaactgaccgtaatttaaa
tacatctttttttgaccctgcaggaggaggagatccaattttatatcaacatttattt
>RVcoll14L060_Lycaena_phlaeas_Algeria Lycaena_phlaeas_Algeria
aactttatattttatttttggaatttgagcaggaatagtaggaacctccttaagaatttt
aattcgtcttgaattaggtactccaggatctttaattggtgatgatcaaatttataatac
tattgtaactgcacatgccttcattataattttttttatggttatacctattataattgg
aggatttggtaattgacttgttcctttaatattaggagcacctgatatagcttttcctcg
aataaataatataagattttgattattgcctccatctttattattattaatttcaagaag
aattgttgaaaatggagcaggaacaggatgaacagtttatcccccactttcatctaatat
tgctcatagaggatcttctgttgatttagctattttttctttacatttagcaggtatttc
ttcaattctaggagctattaattttattacaactattattaatatacgaattaataattt
atcctttgatcaaatatcattatttatttgagctgtaggaattacagctttattattatt
attatctttacctgttttagctggagctattacaatattattaactgaccgtaatttaaa
tacatctttttttgaccctgcaggaggaggagatccaattttatatcaacatttattt
>RVcoll14L105_Lycaena_phlaeas_Algeria Lycaena_phlaeas_Algeria
aactttatattttatttttggaatttgagcaggaatagtaggaacctccttaagaatttt
aattcgtcttgaattaggtactccaggatctttaattggtgatgatcaaatttataatac
tattgtaactgcacatgccttcattataattttttttatggttatacctattataattgg
aggatttggtaattgacttgttcctttaatattaggagcacctgatatagcttttcctcg
aataaataatataagattttgattattgcctccatctttattattattaatttcaagaag
aattgttgaaaatggagcaggaacaggatgaacagtttatcccccactttcatctaatat
tgctcatagaggatcttctgttgatttagctattttttctttacatttagcaggtatttc
ttcaattctaggagctattaattttattacaactattattaatatacgaattaataattt
atcctttgatcaaatatcattatttatttgagctgtaggaattacagctttattattatt
attatctttacctgttttagctggagctattacaatattattaactgaccgtaatttaaa
tacatctttttttgaccctgcaggaggaggagatccaattttatatcaacatttattt
>RVcoll12N995_Lycaena_phlaeas_Algeria Lycaena_phlaeas_Algeria
aactttatattttatttttggaatttgagcaggaatagtaggaacctccttaagaatttt
aattcgtcttgaattaggtactccaggatctttaattggtgatgatcaaatttataatac
tattgtaactgcacatgccttcattataattttttttatggttatacctattataattgg
aggatttggtaattgacttgttcctttaatattaggagcacctgatatagcttttcctcg
aataaataatataagattttgattattgcctccatctttattattattaatttcaagaag
aattgttgaaaatggagcaggaacaggatgaacagtttatcccccactttcatctaatat
tgctcatagaggatcttctgttgatttagctattttttctttacatttagcaggtatttc
ttcaattctaggagctattaattttattacaactattattaatatacgaattaataattt
atcctttgatcaaatatcattatttatttgagctgtaggaattacagctttattattatt
attatctttacctgttttagctggagctattacaatattattaactgaccgtaatttaaa
tacatctttttttgaccctgcaggaggaggagatccaattttatatcaacatttattt
>RVcoll12N911_Lycaena_phlaeas_Algeria Lycaena_phlaeas_Algeria
aactttatattttatttttggaatttgagcaggaatagtaggaacctccttaagaatttt
aattcgtcttgaattaggtactccaggatctttaattggtgatgatcaaatttataatac
tattgtaactgcacatgccttcattataattttttttatggttatacctattataattgg
aggatttggtaattgacttgttcctttaatattaggagcacctgatatagcttttcctcg
aataaataatataagattttgattattgcctccatctttattattattaatttcaagaag
aattgttgaaaatggagcaggaacaggatgaacagtttatcccccactttcatctaatat
tgctcatagaggatcttctgttgatttagctattttttctttacatttagcaggtatttc
ttcaattctaggagctattaattttattacaactattattaatatacgaattaataattt
atcctttgatcaaatatcattatttatttgagctgtaggaattacagctttattattatt
attatctttacctgttttagctggagctattacaatattattaactgaccgtaatttaaa
tacatctttttttgaccctgcaggaggaggagatccaattttatatcaacatttattt
>RVcoll12N956_Lycaena_phlaeas_Algeria Lycaena_phlaeas_Algeria
aactttatattttatttttggaatttgagcaggaatagtaggaacctccttaagaatttt
aattcgtcttgaattaggtactccaggatctttaattggtgatgatcaaatttataatac
tattgtaactgcacatgccttcattataattttttttatggttatacctattataattgg
aggatttggtaattgacttgttcctttaatattaggagcacctgatatagcttttcctcg
aataaataatataagattttgattattacctccatctttattattattaatttcaagaag
aattgttgaaaatggagcaggaacaggatgaacagtttatcccccactttcatctaatat
tgctcatagaggatcttctgttgatttagctattttttctttacatttagcaggtatttc
ttcaattctaggagctattaattttattacaactattattaatatacgaattaataattt
atcctttgatcaaatatcattatttatttgagctgtaggaattacagctttattattatt
attatctttacctgttttagctggagctattacaatattattaactgaccgtaatttaaa
tacatctttttttgaccctgcaggaggaggagatccaattttatatcaacatttattt
>RVcoll12N931_Lycaena_phlaeas_Algeria Lycaena_phlaeas_Algeria
aactttatattttatttttggaatttgagcaggaatagtaggaacctccttaagaatttt
aattcgtcttgaattaggtactccaggatctttaattggtgatgatcaaatttataatac
tattgtaactgcacatgccttcattataattttttttatggttatacctattataattgg
aggatttggtaattgacttgttcctttaatattaggagcacctgatatagcttttcctcg
aataaataatataagattttgattattacctccatctttattattattaatttcaagaag
aattgttgaaaatggagcaggaacaggatgaacagtttatcccccactttcatctaatat
tgctcatagaggatcttctgttgatttagctattttttctttacatttagcaggtatttc
ttcaattctaggagctattaattttattacaactattattaatatacgaattaataattt
atcctttgatcaaatatcattatttatttgagctgtaggaattacagctttattattatt
attatctttacctgttttagctggagctattacaatattattaactgaccgtaatttaaa
tacatctttttttgaccctgcaggaggaggagatccaattttatatcaacatttattt
>RVcoll12M299_Lycaena_phlaeas_Lipari Lycaena_phlaeas_Lipari
aactttatattttatttttggaatttgagcaggaatagtaggaacctccttaagaatttt
aattcgtcttgaattaggtactccaggatctttaattagtgatgatcaaatttataacac
tattgtaactgcacatgccttcattataattttttttatggttatacctattataattgg
aggatttggtaattgacttgttcctttaatattaggagcacctgatatagcttttcctcg
aataaataatataagattttgattattgcctccatctttattattattaatttcaagaag
aattgttgaaaatggagcaggaacaggatgaacagtttatcccccactttcatctaatat
tgctcatagaggatcttctgttgatttagctattttttctttacatttagcaggtatttc
ttcaattctaggagctattaattttattacaactattattaatatacgaattaataattt
atcctttgatcaaatatcattatttatttgagctgtaggaattacagctttattattatt
attatctttacctgttttagctggagctattacaatattattaactgaccgtaatttaaa
tacatctttttttgaccctgcagggggaggagatccaattttatatcaacatttattt
>RVcoll12M295_Lycaena_phlaeas_Lipari Lycaena_phlaeas_Lipari
aactttatattttatttttggaatttgagcaggaatagtaggaacctccttaagaatttt
aattcgtcttgaattaggtactccaggatctttaattagtgatgatcaaatttataacac
tattgtaactgcacatgccttcattataattttttttatggttatacctattataattgg
aggatttggtaattgacttgttcctttaatattaggagcacctgatatagcttttcctcg
aataaataatataagattttgattattgcctccatctttattattattaatttcaagaag
aattgttgaaaatggagcaggaacaggatgaacagtttatcccccactttcatctaatat
tgctcatagaggatcttctgttgatttagctattttttctttacatttagcaggtatttc
ttcaattctaggagctattaattttattacaactattattaatatacgaattaataattt
atcctttgatcaaatatcattatttatttgagctgtaggaattacagctttattattatt
attatctttacctgttttagctggagctattacaatattattaactgaccgtaatttaaa
tacatctttttttgaccctgcagggggaggagatcc----------------------
>RVcoll12M297_Lycaena_phlaeas_Lipari Lycaena_phlaeas_Lipari
aactttatattttatttttggaatttgagcaggaatagtaggaacctccttaagaatttt
aattcgtcttgaattaggtactccaggatctttaattagtgatgatcaaatttataacac
tattgtaactgcacatgccttcattataattttttttatggttatacctattataattgg
aggatttggtaattgacttgttcctttaatattaggagcacctgatatagcttttcctcg
aataaataatataagattttgattattgcctccatctttattattattaatttcaagaag
aattgttgaaaatggagcaggaacaggatgaacagtttatcccccactttcatctaatat
tgctcatagaggatcttctgttgatttagctattttttctttacatttagcaggtatttc
ttcaattctaggagctattaattttattacaactattattaatatacgaattaataattt
atcctttgatcaaatatcattatttatttgagctgtaggaattacagctttattattatt
attatctttacctgttttagctggagctattacaatattattaactgaccgtaatttaaa
tacatctttttttgaccctgcagggggaggagatccaattttatatcaacatttattt
>RVcoll11H820_Lycaena_phlaeas_Vulcano Lycaena_phlaeas_Vulcano
aactttatattttatttttggaatttgagcaggaatagtaggaacctccttaagaatttt
aattcgtcttgaattaggtactccaggatctttaattagtgatgatcaaatttataacac
tattgtaactgcacatgccttcattataattttttttatggttatacctattataattgg
aggatttggtaattgacttgttcctttaatattaggagcacctgatatagcttttcctcg
aataaataatataagattttgattattgcctccatctttattattattaatttcaagaag
aattgttgaaaatggagcaggaacaggatgaacagtttatcccccactttcatctaatat
tgctcatagaggatcttctgttgatttagctattttttctttacatttagcaggtatttc
ttcaattctaggagctattaattttattacaactattattaatatacgaattaataattt
atcctttgatcaaatatcattatttatttgagctgtaggaattacagctttattattatt
attatctttacctgttttagctggagctattacaatattattaactgaccgtaatttaaa
tacatctttttttgaccctgcagggggaggagatccaattttatatcaacatttattt
>RVcoll11H823_Lycaena_phlaeas_Vulcano Lycaena_phlaeas_Vulcano
aactttatattttatttttggaatttgagcaggaatagtaggaacctccttaagaatttt
aattcgtcttgaattaggtactccaggatctttaattagtgatgatcaaatttataacac
tattgtaactgcacatgccttcattataattttttttatggttatacctattataattgg
aggatttggtaattgacttgttcctttaatattaggagcacctgatatagcttttcctcg
aataaataatataagattttgattattgcctccatctttattattattaatttcaagaag
aattgttgaaaatggagcaggaacaggatgaacagtttatcccccactttcatctaatat
tgctcatagaggatcttctgttgatttagctattttttctttacatttagcaggtatttc
ttcaattctaggagctattaattttattacaactattattaatatacgaattaataattt
atcctttgatcaaatatcattatttatttgagctgtaggaattacagctttattattatt
attatctttacctgttttagctggagctattacaatattattaactgaccgtaatttaaa
tacatctttttttgaccctgcagggggaggagatccaattttatatcaacatttattt
>RVcoll11H826_Lycaena_phlaeas_Vulcano Lycaena_phlaeas_Vulcano
aactttatattttatttttggaatttgagcaggaatagtaggaacctccttaagaatttt
aattcgtcttgaattaggtactccaggatctttaattagtgatgatcaaatttataacac
tattgtaactgcacatgccttcattataattttttttatggttatacctattataattgg
aggatttggtaattgacttgttcctttaatattaggagcacctgatatagcttttcctcg
aataaataatataagattttgattattgcctccatctttattattattaatttcaagaag
aattgttgaaaatggagcaggaacaggatgaacagtttatcccccactttcatctaatat
tgctcatagaggatcttctgttgatttagctattttttctttacatttagcaggtatttc
ttcaattctaggagctattaattttattacaactattattaatatacgaattaataattt
atcctttgatcaaatatcattatttatttgagctgtaggaattacagctttattattatt
attatctttacctgttttagctggagctattacaatattattaactgaccgtaatttaaa
tacatctttttttgaccctgcagggggaggagatccaattttatatcaacatttattt
>RVcoll11H884_Lycaena_phlaeas_Salina Lycaena_phlaeas_Salina
aactttatattttatttttggaatttgagcaggaatagtaggaacctccttaagaatttt
aattcgtcttgaattaggtactccaggatctttaattagtgatgatcaaatttataacac
tattgtaactgcacatgccttcattataattttttttatggttatacctattataattgg
aggatttggtaattgacttgttcctttaatattaggagcacctgatatagcttttcctcg
aataaataatataagattttgattattgcctccatctttattattattaatttcaagaag
aattgttgaaaatggagcaggaacaggatgaacagtttatcccccactttcatctaatat
tgctcatagaggatcttctgttgatttagctattttttctttacatttagcaggtatttc
ttcaattctaggagctattaattttattacaactattattaatatacgaattaataattt
atcctttgatcaaatatcattatttatttgagctgtaggaattacagctttattattatt
attatctttacctgttttagctggagctattacaatattattaactgaccgtaatttaaa
tacatctttttttgaccctgcagggggaggagatccaattttatatcaacatttattt
>RVcoll11H885_Lycaena_phlaeas_Salina Lycaena_phlaeas_Salina
--------attttatttttggaatttgagcaggaatagtaggaacctccttaagaatttt
aattcgtcttgaattaggtactccaggatctttaattagtgatgatcaaatttataacac
tattgtaactgcacatgccttcattataattttttttatggttatacctattataattgg
aggatttggtaattgacttgttcctttaatattaggagcacctgatatagcttttcctcg
aataaataatataagattttgattattgcctccatctttattattattaatttcaagaag
aattgttgaaaatggagcaggaacaggatgaacagtttatcccccactttcatctaatat
tgctcatagaggatcttctgttgatttagctattttttctttacatttagcaggtatttc
ttcaattctaggagctattaattttattacaactattattaatatacgaattaataattt
atcctttgatcaaatatcattatttatttgagctgtaggaattacagctttattattatt
attatctttacctgttttagctggagctattacaatattattaactgaccgtaatttaaa
tacatctttttttgaccctgcagggggaggagatccaattttatatcaacatttattt
>RVcoll11H887_Lycaena_phlaeas_Salina Lycaena_phlaeas_Salina
aactttatattttatttttggaatttgagcaggaatagtaggaacctccttaagaatttt
aattcgtcttgaattaggtactccaggatctttaattagtgatgatcaaatttataacac
tattgtaactgcacatgccttcattataattttttttatggttatacctattataattgg
aggatttggtaattgacttgttcctttaatattaggagcacctgatatagcttttcctcg
aataaataatataagattttgattattgcctccatctttattattattaatttcaagaag
aattgttgaaaatggagcaggaacaggatgaacagtttatcccccactttcatctaatat
tgctcatagaggatcttctgttgatttagctattttttctttacatttagcaggtatttc
ttcaattctaggagctattaattttattacaactattattaatatacgaattaataattt
atcctttgatcaaatatcattatttatttgagctgtaggaattacagctttattattatt
attatctttacctgttttagctggagctattacaatattattaactgaccgtaatttaaa
tacatctttttttgaccctgcagggggaggagatccaattttatatcaacatttattt
>RVcollLD2387_Lycaena_phlaeas_Ustica Lycaena_phlaeas_Ustica
aactttatattttatttttggaatttgagcaggaatagtaggaacctccttaagaatttt
aattcgtcttgaattaggtactccaggatctttaattagtgatgatcaaatttataacac
tattgtaactgcacatgccttcattataattttttttatggttatacctattataattgg
aggatttggtaattgacttgttcctttaatattaggagcacctgatatagcttttcctcg
aataaataatataagattttgattattgcctccatctttattattattaatttcaagaag
aattgttgaaaatggagcaggaacaggatgaacagtttatcccccactttcatctaatat
tgctcatagaggatcttctgttgatttagctattttttctttacatttagcaggtatttc
ttcaattctaggagctattaattttattacaactattattaatatacgaattaataattt
atcctttgatcaaatatcattatttatttgagctgtaggaattacagctttattattatt
attatctttacctgttttagctggagctattacaatattattaactgaccgtaatttaaa
tacatctttttttgaccctgcagggggaggagatccaattttatatcaacatttattt
>RVcollLD2388_Lycaena_phlaeas_Ustica Lycaena_phlaeas_Ustica
aactttatattttatttttggaatttgagcaggaatagtaggaacctccttaagaatttt
aattcgtcttgaattaggtactccaggatctttaattagtgatgatcaaatttataacac
tattgtaactgcacatgccttcattataattttttttatggttatacctattataattgg
aggatttggtaattgacttgttcctttaatattaggagcacctgatatagcttttcctcg
aataaataatataagattttgattattgcctccatctttattattattaatttcaagaag
aattgttgaaaatggagcaggaacaggatgaacagtttatcccccactttcatctaatat
tgctcatagaggatcttctgttgatttagctattttttctttacatttagcaggtatttc
ttcaattctaggagctattaattttattacaactattattaatatacgaattaataattt
atcctttgatcaaatatcattatttatttgagctgtaggaattacagctttattattatt
attatctttacctgttttagctggagctattacaatattattaactgaccgtaatttaaa
tacatctttttttgaccctgcagggggaggagatccaattttatatcaacatttattt
>RVcoll11H666_Lycaena_phlaeas_Pantelleria Lycaena_phlaeas_Pantelleria
aactttatattttatttttggaatttgagcaggaatagtaggaacctccttaagaatttt
aattcgtcttgaattaggtactccaggatctttaattggtgatgatcaaatttataatac
tattgtaactgcacatgccttcattataattttttttatggttatacctattataattgg
aggatttggtaattgacttgttcctttaatattaggagcacctgatatagcttttcctcg
aataaataatataagattttgattattgcctccatctttattattattaatttcaagaag
aattgttgaaaatggagcaggaacaggatgaacagtttatcccccactttcatctaatat
tgctcatagaggatcttctgttgatttagctattttttctttacatttagcaggtatttc
ttcaattctaggagctattaattttattacaactattattaatatacgaattaataattt
atcctttgatcaaatatcattatttatttgagctgtaggaattacagctttattattatt
attatctttacctgttttagctggagctattacaatattattaactgaccgtaatttaaa
tacatctttttttgaccctgcaggaggaggagatccaattttatatcaacatttattt
>RVcoll11H667_Lycaena_phlaeas_Pantelleria Lycaena_phlaeas_Pantelleria
aactttatattttatttttggaatttgagcaggaatagtaggaacctccttaagaatttt
aattcgtcttgaattaggtactccaggatctttaattggtgatgatcaaatttataatac
tattgtaactgcacatgccttcattataattttttttatggttatacctattataattgg
aggatttggtaattgacttgttcctttaatattaggagcacctgatatagcttttcctcg
aataaataatataagattttgattattgcctccatctttattattattaatttcaagaag
aattgttgaaaatggagcaggaacaggatgaacagtttatcccccactttcatctaatat
tgctcatagaggatcttctgttgatttagctattttttctttacatttagcaggtatttc
ttcaattctaggagctattaattttattacaactattattaatatacgaattaataattt
atcctttgatcaaatatcattatttatttgagctgtaggaattacagctttattattatt
attatctttacctgttttagctggagctattacaatattattaactgaccgtaatttaaa
tacatctttttttgaccctgcaggaggaggagatccaattttatatcaacatttattt
>RVcoll11H668_Lycaena_phlaeas_Pantelleria Lycaena_phlaeas_Pantelleria
aactttatattttatttttggaatttgagcaggaatagtaggaacctccttaagaatttt
aattcgtcttgaattaggtactccaggatctttaattggtgatgatcaaatttataatac
tattgtaactgcacatgccttcattataattttttttatggttatacctattataattgg
aggatttggtaattgacttgttcctttaatattaggagcacctgatatagcttttcctcg
aataaataatataagattttgattattgcctccatctttattattattaatttcaagaag
aattgttgaaaatggagcaggaacaggatgaacagtttatcccccactttcatctaatat
tgctcatagaggatcttctgttgatttagctattttttctttacatttagcaggtatttc
ttcaattctaggagctattaattttattacaactattattaatatacgaattaataattt
atcctttgatcaaatatcattatttatttgagctgtaggaattacagctttattattatt
attatctttacctgttttagctggagctattacaatattattaactgaccgtaatttaaa
tacatctttttttgaccctgcaggaggaggagatccaattttatatcaacatttattt
>RVcoll11D153_Lycaena_phlaeas_Pantelleria Lycaena_phlaeas_Pantelleria
aactttatattttatttttggaatttgagcaggaatagtaggaacctccttaagaatttt
aattcgtcttgaattaggtactccaggatctttaattggtgatgatcaaatttataatac
tattgtaactgcacatgccttcattataattttttttatggttatacctattataattgg
aggatttggtaattgacttgttcctttaatattaggagcacctgatatagcttttcctcg
aataaataatataagattttgattattgcctccatctttattattattaatttcaagaag
aattgttgaaaatggagcaggaacaggatgaacagtttatcccccactttcatctaatat
tgctcatagaggatcttctgttgatttagctattttttctttacatttagcaggtatttc
ttcaattctaggagctattaattttattacaactattattaatatacgaattaataattt
atcctttgatcaaatatcattatttatttgagctgtaggaattacagctttattattatt
attatctttacctgttttagctggagctattacaatattattaactgaccgtaatttaaa
tacatctttttttgaccctgcaggaggaggagatccaattttatatcaacatttattt
>RVcoll11H615_Lycaena_phlaeas_Lampedusa Lycaena_phlaeas_Lampedusa
aactttatattttatttttggaatttgagcaggaatagtaggaacctccttaagaatttt
aattcgtcttgaattaggtactccaggatctttaattggtgatgatcaaatttataatac
tattgtaactgcacatgccttcattataattttttttatggttatacctattataattgg
aggatttggtaattgacttgttcctttaatattaggagcacctgatatagcttttcctcg
aataaataatataagattttgattattgcctccatctttattattattaatttcaagaag
aattgttgaaaatggagcaggaacaggatgaacagtttatcccccactttcatctaatat
tgctcatagaggatcttctgttgatttagctattttttctttacatttagcaggtatttc
ttcaattctaggagctattaattttattacaactattattaatatacgaattaataattt
atcctttgatcaaatatcattatttatttgagctgtaggaattacagctttattattatt
attatctttacctgttttagctggagctattacaatattattaactgaccgtaatttaaa
tacatctttttttgaccctgcaggaggaggagatccaattttatatcaacatttattt
>RVcoll08R542_Polyommatus_celina_SicilyE Polyommatus_celina_SicilyE
aacattatattttatttttggaatttgagcaggaatagtgggaacatccttaagaattct
aattcgtatagaattaagaactcctggatctttgatcggagatgatcagatttataatac
tattgttacagctcatgcatttatcataattttttttatagttatacccattataattgg
aggatttggtaattgattagttcctttaatgttaggggcacctgatatagcctttcctcg
attaaataatataagattctgattattacccccatcactaatactactaatttctagaag
aattgtagaaaatggagcaggaacaggatgaacagtttaccccccactttcatctaatat
tgcacatggtggatcttctgtagatttagcgattttctctcttcatttagctggaatttc
ttcaattttaggagcaattaattttattacaactattattaacatacgagtaagtaattt
atcctttgatcaaatatcattatttatttgagcagtgggaattacagcattattattact
tctatctttaccggtattggctggagcaattactatattactaacagatcgaaaccttaa
tacatcattctttgatcctgctggaggaggagatccaattttataccaacatttattt
>RVcoll12Q582_Polyommatus_celina_SicilyE Polyommatus_celina_SicilyE
aacattatattttatttttggaatttgagcaggaatagtgggaacatccttaagaattct
aattcgtatagaattaagaactcctggatctttgatcggagatgatcagatttataatac
tattgttacagctcatgcatttatcataattttttttatagttatacccattataattgg
aggatttggtaattgattagttcctttaatgttaggggcacctgatatagcctttcctcg
attaaataatataagattctgattattacccccatcactaatactactaatttctagaag
aattgtagaaaatggagcaggaacaggatgaacagtttaccccccactttcatctaatat
tgcacatagtggatcttctgtagatttagcgattttctctcttcatttagctggaatttc
ttcaattttaggagcaattaattttattacaactattattaacatacgagtaagtaattt
atcctttgatcaaatatcattatttatttgagcagtgggaattacagcattattattact
tctatctttaccagtattggctggagcaattactatattactaacagatcgaaaccttaa
tacatcattctttgatcctgctggaggaggagatccaattttataccaacatttattt
>RVcoll11I052_Polyommatus_celina_SicilyE Polyommatus_celina_SicilyE
aacattatattttatttttggaatttgagcaggaatagtgggaacatccttaagaattct
aattcgtatagaattaagaactcctggatctttgatcggagatgatcagatttataatac
tattgttacagctcatgcatttatcataattttttttatagttatacccattataattgg
aggatttggtaattgattagttcctttaatgttaggggcacctgatatagcctttcctcg
attaaataatataagattctgattattacccccatcattaatactactaatttctagaag
aattgtagaaaatggagcaggaacaggatgaacagtttaccccccactttcatctaatat
tgcacatagtggatcttctgtagatttagcgattttctctcttcatttagctggaatttc
ttcaattttaggagcaattaattttattacaactattattaacatacgagtaagtaattt
atcctttgatcaaatatcattatttatttgagcagtgggaattacagcattattattact
tctatctttaccagtattggctggagcaattactatattactaacagatcgaaaccttaa
tacatcattctttgatcctgctggaggaggagatccaattttataccaacatttattt
>RVcoll11I086_Polyommatus_celina_SicilyE Polyommatus_celina_SicilyE
aacattatattttatttttggaatttgagcaggaatagtgggaacatccttaagaattct
aattcgtatagaattaagaactcctggatctttgatcggagatgatcagatttataatac
tattgttacagctcatgcatttatcataattttttttatagttatacccattataattgg
aggatttggtaattgattagttcctttaatgttaggggcacctgatatagcctttcctcg
attaaataatataagattctgattattacccccatcactaatactactaatttctagaag
aattgtagaaaatggagcaggaacaggatgaacagtttaccccccactttcatctaatat
tgcacatggtggatcttctgtagatttagcgattttctctcttcatttagctggaatttc
ttcaattttaggagcaattaattttattacaactattattaacatacgagtaagtaattt
atcctttgatcaaatatcattatttatttgagcagtgggaattacagcattattattact
tctatctttaccggtattggctggagcaattactatattactaacagatcgaaaccttaa
tacatcattctttgatcctgctggaggaggagatccaattttataccaacatttattt
>RVcoll11H958_Polyommatus_celina_SicilyE Polyommatus_celina_SicilyE
aacattatattttatttttggaatttgagcaggaatagtgggaacatccttaagaattct
aattcgtatagaattaagaactcctggatctttgatcggagatgatcagatttataatac
tattgttacagctcatgcatttatcataattttttttatagttatacccattataattgg
aggatttggtaattgattagttcctttaatgttaggggcacctgatatagcctttcctcg
attaaataatataagattctgattattacccccatcactaatactactaatttctagaag
aattgtagaaaatggagcaggaacaggatgaacagtttaccccccactttcatctaatat
tgcacatagtggatcttctgtagatttagcgattttctctcttcatttagctggaatttc
ttcaattttaggagcaattaattttattacaactattattaacatacgagtaagtaattt
atcctttgatcaaatatcattatttatttgagcagtgggaattacagcattattattact
tctatctttacccgtattggctggagcaattactatattactaacagatcgaaaccttaa
tacatcattctttgatcctgctggaggaggagatccaattttataccaacatttattt
>RVcollLD0183_Polyommatus_celina_SicilyE Polyommatus_celina_SicilyE
aacattatattttatttttggaatttgagcaggaatagtaggaacatccttaagaattct
aattcgtatagaattaagaactcctggatctttgatcggagatgatcagatttataatac
tattgttacagctcatgcatttatcataattttttttatagttatacccattataattgg
aggatttggtaattgattagttcctttaatgttaggggcacctgatatagcctttcctcg
attaaataatataagattctgattattacccccatcactaatactactaatttctagaag
aattgtagaaaatggagcaggaacaggatgaacagtttaccccccactttcatctaatat
tgcacatagtggatcttctgtagatttagcgattttctctcttcatttagctggaatttc
ttcaattttaggagcaattaattttattacaactattattaacatacgagtaagtaattt
atcctttgatcaaatatcattatttatttgagcagtgggaattacagcattattattact
tctatctttaccagtattggctggagcaattactatattactaacagatcgaaaccttaa
tacatcattctttgatcctgctggaggaggagatccaattttataccaacatttattt
>RVcollLD0186_Polyommatus_celina_SicilyE Polyommatus_celina_SicilyE
aacattatattttatttttggaatttgagcaggaatagtgggaacatccttaagaattct
aattcgtatagaattaagaactcctggatctttgatcggagatgatcagatttataatac
tattgttacagctcatgcatttatcataattttttttatagttatacccattataattgg
aggatttggtaattgattagttcctttaatgttaggggcacctgatatagcctttcctcg
attaaataatataagattctgattattacccccatcactaatactactaatttctagaag
aattgtagaaaatggagcaggaacaggatgaacagtttaccccccactttcatctaatat
tgcacatagtggatcttctgtagatttagcgattttctctcttcatttagctggaatttc
ttcaattttaggagcaattaattttattacaactattattaacatacgagtaagtaattt
atcctttgatcaaatatcattatttatttgagcagtgggaattacagcattattattact
tctatctttaccggtattggctggagcaattactatattactaacagatcgaaaccttaa
tacatcattctttgatcctgctggaggaggagatccaattttataccaacatttattt
>RVcoll08R548_Polyommatus_celina_SicilyE Polyommatus_celina_SicilyE
aacattatattttatttttggaatttgagcaggaatagtgggaacatccttaagaattct
aattcgtatggaattaagaactcctggatctttgatcggagatgatcagatttataatac
tattgttacagctcatgcatttatcataattttttttatagttatacccattataattgg
aggatttggtaattgattagttcctttaatgttaggggcacctgatatagcctttcctcg
attaaataatataagattctgattattacccccatcactaatactactaatttctagaag
aattgtagaaaatggagcaggaacaggatgaacagtttaccccccactttcatctaatat
tgcacatagtggatcttctgtagatttagcgattttctctcttcatttagctggaatttc
ttcaattttaggagcaattaattttattacaactattattaacatacgagtaagtaattt
atcctttgatcaaatatcattatttatttgagcagtgggaattacagcattattattact
tctatctttaccagtattggctggagcaattactatattactaacagatcgaaaccttaa
tacatcattctttgatcctgctggaggaggagatccaattttataccaacatttattt
>RVcoll11D411_Polyommatus_celina_SicilyE Polyommatus_celina_SicilyE
aacattatattttatttttggaatttgagcaggaatagtgggaacatccttaagaattct
aattcgtatagaattaagaactcctggatctttgatcggagatgatcagatttataatac
tattgttacagctcatgcatttatcataattttttttatagttatacccattataattgg
aggatttggtaattgattagttcctttaatgttaggggcacctgatatagcctttcctcg
attaaataatataagattctgattattacccccatcactaatactactaatttctagaag
aattgtagaaaatggagcaggaacaggatgaacagtttaccccccactttcatctaatat
tgcacatagtggatcttctgtagatttagcgattttctctcttcatttagctggaatttc
ttcaattttaggagcaattaattttattacaactattattaacatacgagtaagtaattt
atcctttgatcaaatatcattatttatttgagcagtgggaattacagcattattattact
tctatctttacctgtattggctggagcaattactatattactaacagatcgaaaccttaa
tacatcattctttgatcctgctggaggaggagatccaattttataccaacatttattt
>RVcollLD2345_Polyommatus_celina_SicilyE Polyommatus_celina_SicilyE
aacattatattttatttttggaatttgagcaggaatagtgggaacatccttaagaattct
aattcgtatagaattaagaactcctggatctttgatcggagatgatcagatttataatac
tattgttacagctcatgcatttatcataattttttttatagttatacccattataattgg
aggatttggtaattgattagttcctttaatgttaggggcacctgatatagcctttcctcg
attaaataatataagattctgattattacccccatcactaatactactaatttctagaag
aattgtagaaaatggagcaggaacaggatgaacagtttaccccccactttcatctaatat
tgcacatggtggatcttctgtagatttagcgattttctctcttcatttagctggaatttc
ttcaattttaggagcaattaattttattacaactattattaacatacgagtaagtaattt
atcctttgatcaaatatcattatttatttgagcagtgggaattacagcattattattact
tctatctttaccggtattggctggagcaattactatattactaacagatcgaaaccttaa
tacatcattctttgatcctgctggaggaggagatccaattttataccaacatttattt
>RVcollLD2325_Polyommatus_celina_SicilyE Polyommatus_celina_SicilyE
aacattatattttatttttggaatttgagcaggaatagtgggaacatccttaagaattct
aattcgtatagaattaagaactcctggatctttgatcggagatgatcagatttataatac
tattgttacagctcatgcatttatcataattttttttatagttatacccattataattgg
aggatttggtaattgattagttcctttaatgttaggggcacctgatatagcctttcctcg
attaaataatataagattctgattattacccccatcactaatactactaatttctagaag
aattgtagaaaatggagcaggaacaggatgaacagtttaccccccactttcatctaatat
tgcacatagtggatcttctgtagatttagcgattttctctcttcatttagctggaatttc
ttcaattttaggagcaattaattttattacaactattattaacatacgagtaagtaattt
atcctttgatcaaatatcattatttatttgagcagtgggaattacagcattattattact
tctatctttaccggtattggctggagcaattactatattactaacagatcgaaaccttaa
tacatcattctttgatcctgctggaggaggagatccaattttataccaacatttattt
>RVcoll08R549_Polyommatus_celina_SicilyE Polyommatus_celina_SicilyE
aacattatattttatttttggaatttgagcaggaatagtgggaacatccttaagaattct
aattcgtatagaattaagaactcctggatctttgatcggagatgatcagatttataatac
tattgttacagctcatgcatttatcataattttttttatagttatacccattataattgg
aggatttggtaattgattagttcctttaatgttaggggcacctgatatagcctttcctcg
attaaataatataagattctgattattacccccatcactaatactactaatttctagaag
aattgtagaaaatggagcaggaacaggatgaacagtttaccccccactttcatctaatat
tgcacatagtggatcttctgtagatttagcgattttctctcttcatttagctggaatttc
ttcaattttaggagcaattaattttattacaactattattaacatacgagtaagtaattt
atcctttgatcaaatatcattatttatttgagcagtgggaattacagcattattattact
tctatctttaccggtattggctggagcaattactatattactaacagatcgaaaccttaa
tacatcattctttgatcctgctggaggaggagatccaattttataccaacatttattt
>RVcoll11D473_Polyommatus_celina_SicilyE Polyommatus_celina_SicilyE
aacattatattttatttttggaatttgagcaggaatagtgggaacatccttaagaattct
aattcgtatagaattaagaactcctggatctttgatcggagatgatcagatttataatac
tattgttacagctcatgcatttatcataattttttttatagttatacccattataattgg
gggatttggtaattgattagttcctttaatgttaggggcacctgatatagcctttcctcg
attaaataatataagattctgattattacccccatcactaatactactaatttctagaag
aattgtagaaaatggagcaggaacaggatgaacagtttaccccccactttcatctaatat
tgcacatggtggatcttctgtagatttagcgattttctctcttcatttagctggaatttc
ttcaattttaggagcaattaattttattacaactattattaacatacgagtaagtaattt
atcctttgatcaaatatcattatttatttgagcagtgggaattacagcattattattact
tctatctttaccggtattggctggagcaattactatattactaacagatcgaaaccttaa
tacatcattctttgatcctgctggaggaggagatccaattttataccaacatttattt
>RVcoll12M386_Polyommatus_celina_SicilyW Polyommatus_celina_SicilyW
aacattatattttatttttggaatttgagcaggaatagtgggaacatccttaagaattct
aattcgtatagaattaagaactcctggatctttgatcggagatgatcagatttataatac
tattgttacagctcatgcatttatcataattttttttatagttatacccattataattgg
aggatttggtaattgattagttcctttaatgttaggggcacctgatatagcctttcctcg
attaaataatataagattctgattattacccccatcactaatactactaatttctagaag
aattgtagaaaatggagcaggaacaggatgaacagtttaccccccactttcatctaatat
tgcacatagtggatcttctgtagatttagcgattttctctcttcatttagctggaatttc
ttcaattttaggagcaattaattttattacaactattattaacatacgagtaagtaattt
atcctttgatcaaatatcattatttatttgagcagtgggaattacagcattattattact
tctatctttaccagtattggctggagcaattactatattactaacagatcgaaaccttaa
tacatcattctttgatcctgctggaggaggagatccaattttataccaacatttattt
>RVcollLD2323_Polyommatus_celina_SicilyW Polyommatus_celina_SicilyW
aacattatattttatttttggaatttgagcaggaatagtgggaacatccttaagaattct
aattcgtatagaattaagaactcctggatctttgatcggagatgatcagatttataatac
tattgttacagctcatgcatttatcataattttttttatagttatacccattataattgg
aggatttggtaattgattagttcctttaatgttaggggcacctgatatagcctttcctcg
attaaataatataagattctgattattacccccatcactaatactactaatttctagaag
aattgtagaaaatggagcaggaacaggatgaacagtttaccccccactttcatctaatat
tgcacatagtggatcttctgtagatttagcgattttctctcttcatttagctggaatttc
ttcaattttaggagcaattaattttattacaactattattaacatacgagtaagtaattt
atcctttgatcaaatatcattatttatttgagcagtgggaattacagcattattattact
tctatctttaccggtattggctggagcaattactatattactaacagatcgaaaccttaa
tacatcattctttgatcctgctggaggaggagatccaattttataccaacatttattt
>RVcoll11D263_Polyommatus_celina_SicilyW Polyommatus_celina_SicilyW
aacattatattttatttttggaatttgagcaggaatagtgggaacatccttaagaattct
aattcgtatagaattaagaactcctggatctttgatcggagatgatcagatttataatac
tattgttacagctcatgcatttatcataattttttttatagttatacccattataattgg
aggatttggtaattgattagttcctttaatgttaggggcacctgatatagcctttcctcg
attaaataatataagattctgattattacccccatcactaatactactaatttctagaag
aattgtagaaaatggagcaggaacaggatgaacagtttaccccccactttcatctaatat
tgcacatagtggatcttctgtagatttagcgattttctctcttcatttagctggaatttc
ttcaattttaggagcaattaattttattacaactattattaacatacgagtaagtaattt
atcctttgatcaaatatcattatttatttgagcagtgggaattacagcattattattact
tctatctttaccagtattggctggagcaattactatattactaacagatcgaaaccttaa
tacatcattctttgatcctgctggaggaggagatccaattttataccaacatttattt
>RVcoll09T512_Polyommatus_celina_SicilyW Polyommatus_celina_SicilyW
aacattatattttatttttggaatttgagcaggaatagtgggaacatccttaagaattct
aattcgtatagaattaagaactcctggatctttgatcggagatgatcagatttataatac
tattgttacagctcatgcatttatcataattttttttatagttatacccattataattgg
aggatttggtaattgattagttcctttaatgttaggggcacctgatatagcctttcctcg
attaaataatataagattctgattattacccccatcactaatactactaatttctagaag
aattgtagaaaatggagcaggaacaggatgaacagtttaccccccactttcatctaatat
tgcacatagtggatcttctgtagatttagcgattttctctcttcatttagctggaatttc
ttcaattttaggagcaattaattttattacaactattattaacatacgagtaagtaattt
atcctttgatcaaatatcattatttatttgagcagtgggaattacagcattattattact
tctatctttaccagtattggctggagcaattactatattactaacagatcgaaaccttaa
tacatcattctttgatcctgctggaggaggagatccaattttataccaacatttattt
>RVcoll09T513_Polyommatus_celina_SicilyW Polyommatus_celina_SicilyW
aacattatattttatttttggaatttgagcaggaatagtgggaacatccttaagaattct
aattcgtatagaattaagaactcctggatctttgatcggagatgatcagatttataatac
tattgttacagctcatgcatttatcataattttttttatagttatacccattataattgg
aggatttggtaattgattagttcctttaatgttaggggcacctgatatagcctttcctcg
attaaataatataagattctgattattacccccatcactaatactactaatttctagaag
aattgtagaaaatggagcaggaacaggatgaacagtttaccccccactttcatctaatat
tgcacatggtggatcttctgtagatttagcgattttctctcttcatttagctggaatttc
ttcaattttaggagcaattaattttattacaactattattaacatacgagtaagtaattt
atcctttgatcaaatatcattatttatttgagcagtgggaattacagcattattattact
tctatctttaccggtattggctggagcaattactatattactaacagatcgaaaccttaa
tacatcattctttgatcctgctggaggaggagatccaattttataccaacatttattt
>RVcoll11H550_Polyommatus_celina_SicilyW Polyommatus_celina_SicilyW
aacattatattttatttttggaatttgagcaggaatagtgggaacatccttaagaattct
aattcgtatagaattaagaactcctggatctttgatcggagatgatcagatttataatac
tattgttacagctcatgcatttatcataattttttttatagttatacccattataattgg
aggatttggtaattgattagttcctttaatgttaggggcacctgatatagcctttcctcg
attaaataatataagattctgattattacccccatcactaatactactaatttctagaag
aattgtagaaaatggagcaggaacaggatgaacagtttaccccccactttcatctaatat
tgcacatagtggatcttctgtagatttagcgattttctctcttcatttagctggaatttc
ttcaattttaggagcaattaattttattacaactattattaacatacgagtaagtaattt
atcctttgatcaaatatcattatttatttgagcagtgggaattacagcattattattact
tctatctttaccagtattggctggagcaattactatattactaacagatcgaaaccttaa
tacatcattctttgatcctgctggaggaggagatccaattttataccaacatttattt
>RVcoll11H596_Polyommatus_celina_SicilyW Polyommatus_celina_SicilyW
aacattatattttatttttggaatttgagcaggaatagtgggaacatccttaagaattct
aattcgtatagaattaagaactcctggatctttgatcggagatgatcagatttataatac
tattgttacagctcatgcatttatcataattttttttatagttatacccattataattgg
aggatttggtaattgattagttcctttaatgttaggggcacctgatatagcctttcctcg
attaaataatataagattctgattattacccccatcactaatactactaatttctagaag
aattgtagaaaatggagcaggaacaggatgaacagtttaccccccactttcatctaatat
tgcacatagtggatcttctgtagatttagcgattttctctcttcatttagctggaatttc
ttcaattttaggagcaattaattttattacaactattattaacatacgagtaagtaattt
atcctttgatcaaatatcattatttatttgagcagtgggaattacagcattattattact
tctatctttaccagtattggctggagcaattactatattactaacagatcgaaaccttaa
tacatcattctttgatcctgctggaggaggagatccaattttataccaacatttattt
>RVcoll08R500_Polyommatus_celina_SicilyW Polyommatus_celina_SicilyW
aacattatattttatttttggaatttgagcaggaatagtgggaacatccttaagaattct
aattcgtatagaattaagaactcctggatctttgatcggagatgatcagatttataatac
tattgttacagctcatgcatttatcataattttttttatagttatacccattataattgg
aggatttggtaattgattagttcctttaatgttaggggcacctgatatagcctttcctcg
attaaataatataagattctgattattacccccatcactaatactactaatttctagaag
aattgtagaaaatggagcaggaacaggatgaacagtttaccccccactttcatctaatat
tgcacatggtggatcttctgtagatttagcgattttctctcttcatttagctggaatttc
ttcaattttaggagcaattaattttattacaactattattaacatacgagtaagtaattt
atcctttgatcaaatatcattatttatttgagcagtgggaattacagcattattattact
tctatctttaccggtattggctggagcaattactatattactaacagatcgaaaccttaa
tacatcattctttgatcctgctggaggaggagatccaattttataccaacatttattt
>RVcoll12N400_Polyommatus_celina_Tunisia Polyommatus_celina_Tunisia
aacattatattttatttttggaatttgagcagggatagtgggaacatccttaagaattct
aattcgtatagaattaagaactcctggatctttaatcggagatgatcaaatttataatac
tattgttacagctcatgcatttatcataattttttttatagttatacccattataattgg
aggatttggtaattgattagttcctttaatgttaggggcacctgatatagcctttcctcg
attaaataatataagattctgattattacccccatcactaatgctactaatttctagaag
aattgtagaaaatggagcaggaacaggatgaacagtttaccccccactttcatctaatat
cgcacatagtggatcttctgtagatttagcgattttctctcttcatttagctggaatttc
ttcaattttaggagcaattaattttattacaactattattaacatacgagtaagtaattt
atcctttgatcaaatatcattatttatttgagcagtgggaattacagcattattattact
tctatctttaccggtattggctggagcaattactatattactaacagatcgaaaccttaa
tacatcattctttgatcctgctggaggaggagatccaattttataccaacatttattt
>RVcoll13T573_Polyommatus_celina_Tunisia Polyommatus_celina_Tunisia
aacattatattttatttttggaatttgagcagggatagtgggaacatccttaagaattct
aattcgtatagaattaagaactcctggatctttaatcggagatgatcaaatttataatac
tattgttacagctcatgcatttatcataattttttttatagttatacccattataattgg
aggatttggtaattgattagttcctttaatgttaggggcacctgatatagcctttcctcg
attaaataatataagattctgattattacctccatcactaatgctactaatttctagaag
aattgtagaaaatggagcaggaacaggatgaacagtttaccccccactttcatctaatat
cgcacatagtggatcttctgtagatttagcgattttctctcttcatttagctggaatttc
ttcaattttaggagcaattaattttattacaactattattaacatacgagtaagtaattt
atcctttgatcaaatatcattatttatttgagcagtgggaattacagcattattattact
tctatctttaccggtattggctggagcaattactatattactaacagatcgaaatcttaa
tacatcattctttgatcctgctggaggaggagatccaattttataccaacatttattt
>RVcoll08J900_Polyommatus_celina_Tunisia Polyommatus_celina_Tunisia
aacattatattttatttttggaatttgagcagggatagtgggaacatccttaagaattct
aattcgtatagaattaagaactcctggatctttaatcggagatgatcaaatttataatac
tattgttacagctcatgcatttatcataattttttttatagttatacccattataattgg
aggatttggtaattgattagttcctttaatgttaggggcacctgatatagcctttcctcg
attaaataatataagattctgattattacccccatcactaatgctactaatttctagaag
aattgtagaaaatggagcaggaacaggatgaacagtttaccccccactttcatctaatat
cgcacatagtggatcttctgtagatttagcgattttctctcttcatttagctggaatttc
ttcaattttaggagcaattaattttattacaactattattaacatacgagtaagtaattt
atcctttgatcaaatatcattatttatttgagcagtgggaattacagcattattattact
tctatctttaccggtattggctggagcaattactatattactaacagatcgaaaccttaa
tacatcattctttgatcctgctggaggaggagatccaattttataccaacatttattt
>RVcoll08J937_Polyommatus_celina_Tunisia Polyommatus_celina_Tunisia
aacattatattttatttttggaatttgagcagggatagtgggaacatccttaagaattct
aattcgtatagaattaagaactcctggatctttgatcggagatgatcaaatttataatac
tattgttacagctcatgcatttatcataattttttttatagttatacccattataattgg
aggatttggtaattgattagttcctttaatgttaggggcacctgatatagcctttcctcg
attaaataatataagattctgattattacccccatcactaatgctactaatttctagaag
aattgtagaaaatggagcaggaacaggatgaacagtttaccccccactttcatctaatat
cgcacatagtggatcttctgtagatttagcgattttctctcttcatttagctggaatttc
ttcaattttaggagcaattaattttattacaactattattaacatacgagtaagtaattt
atcctttgatcaaatatcattatttatttgagcagtgggaattacagcattattattact
tctatctttaccggtattggctggagcaattactatattattaacagatcgaaaccttaa
tacatcattctttgatcctgctggaggaggagatccaattttataccaacatttattt
>RVcoll08J920_Polyommatus_celina_Tunisia Polyommatus_celina_Tunisia
aacattatattttatttttggaatttgagcagggatagtgggaacatccttaagaattct
aattcgtatagaattaagaactcctggatctttgatcggagatgatcaaatttataatac
tattgttacagctcatgcatttatcataattttttttatagttatacccattataattgg
aggatttggtaattgattagttcctttaatgttaggggcacctgatatagcctttcctcg
attaaataatataagattctgattattacctccatcactaatgctactaatttctagaag
aattgtagaaaatggagcaggaacaggatgaacagtttaccccccactttcatctaatat
cgcacatagtggatcttctgtagatttagcgattttctctcttcatttagctggaatttc
ttcaattttaggagcaattaattttattacaactattattaacatacgagtaagtaattt
atcctttgatcaaatatcattatttatttgagcagtgggaattacagcattattattact
tctatctttaccagtattggctggagcaattactatattactaacagatcgaaaccttaa
tacatcattctttgatcctgctggaggaggagatccaattttataccaacatttattt
>RVcoll08J926_Polyommatus_celina_Tunisia Polyommatus_celina_Tunisia
aacattatattttatttttggaatttgagcagggatagtgggaacatccttaagaattct
aattcgtatagaattaagaactcctggatctttaatcggagatgatcaaatttataatac
tattgttacagctcatgcatttatcataattttttttatagttatacccattataattgg
aggatttggtaattgattagttcctttaatgttaggggcacctgatatagcctttcctcg
attaaataatataagattctgattattacccccatcactaatgctactaatttctagaag
aattgtagaaaatggagcaggaacaggatgaacggtttaccccccactttcatctaatat
cgcacatagtggatcttctgtagatttagcgattttctctcttcatttagctggaatttc
ttcaattttaggagcaattaattttattacaactattattaacatacgagtaagtaattt
atcctttgatcaaatatcattatttatttgagcagtgggaattacagcattattattact
tctatctttaccggtattggctggagcaattactatattactaacagatcgaaaccttaa
tacatcattctttgatcctgctggaggaggagatccaattttataccaa---------
>RVcoll12N204_Polyommatus_celina_Tunisia Polyommatus_celina_Tunisia
---------------------------agcagggatagtgggaacatccttaagaattct
aattcgtatagaattaagaactcctggatctttaatcggagatgatcaaatttataatac
tattgttacagctcatgcatttatcataattttttttatagttatacccattataattgg
aggatttggtaattgattagttcctttaatgttaggggcacctgatatagcttttcctcg
attaaataatataagattctgattattacccccatcactaatgctactaatttctagaag
aattgtagaaaatggagcaggaacaggatgaacagtttaccccccactttcatctaatat
cgcacatagtggatcttctgtagatttagcgattttctctcttcatttagctggaatttc
ttcaattttaggagcaattaattttattacaactattattaacatacgagtaagtaattt
atcctttgatcaaatatcattatttatttgagcagtgggaattacagcattattattact
tctatctttaccggtattggctggagcaattactatattactaacagatcgaaaccttaa
tacatcattctttgatcctgctggaggaggagatccaattttataccaacatttattt
>RVcoll08J940_Polyommatus_celina_Tunisia Polyommatus_celina_Tunisia
aacattatattttatttttggaatttgagcagggatagtgggaacatccttaagaattct
aattcgtatagaattaagaactcctggatctttaatcggagatgatcaaatttataatac
tattgttacagctcatgcatttatcataattttttttatagttatacccattataattgg
aggatttggtaattgattagttcctttaatgttaggggcacctgatatagcctttcctcg
attaaataatataagattctgattattacccccatcactaatgctactaatttctagaag
aattgtagaaaatggagcaggaacaggatgaacagtttaccccccactttcatctaatat
cgcacatagtggatcttctgtagatttagcgattttctctcttcatttagctggaatttc
ttcaattttaggagcaattaattttattacaactattattaacatacgagtaagtaattt
atcctttgatcaaatatcattatttatttgagcagtgggaattacagcattattattact
tctatctttaccggtattggctggagcaattactatattactaacagatcgaaaccttaa
tacatcattctttgatcctgctggaggaggagatccaattttataccaacatttattt
>RVcoll08J945_Polyommatus_celina_Tunisia Polyommatus_celina_Tunisia
aacattatattttatttttggaatttgagcagggatagtgggaacatccttaagaattct
aattcgtatagaattaagaactcctggatctttaatcggagatgatcaaatttataatac
tattgttacagctcatgcatttatcataattttttttatagttatacccattataattgg
aggatttggtaattgattagttcctttaatgttaggggcacctgatatagcctttcctcg
attaaataatataagattctgattattacccccatcactaatgctactaatttctagaag
aattgtagaaaatggagcaggaacaggatgaacagtttaccccccactttcatctaatat
cgcacatagtggatcttctgtagatttagcgattttctctcttcatttagctggaatttc
ttcaattttaggagcaattaattttattacaactattattaacatacgagtaagtaattt
atcctttgatcaaatatcattatttatttgagcagtgggaattacagcattattattact
tctatctttaccggtattggctggagcaattactatattactaacagatcgaaaccttaa
tacatcattctttgatcctgctggaggaggagatccaattttataccaacatttattt
>RVcoll12N542_Polyommatus_celina_Tunisia Polyommatus_celina_Tunisia
aacattatattttatttttggaatttgagcagggatagtgggaacatccttaagaattct
aattcgtatagaattaagaactcctggatctttgatcggagatgatcaaatttataatac
tattgttacagctcatgcatttatcataattttttttatagttatacccattataattgg
aggatttggtaattgattagttcctttaatgttaggggcacctgatatagcctttcctcg
attaaataatataagattctgattattacccccatcactaatgctactaatttctagaag
aattgtagaaaatggagcaggaacaggatgaacagtttaccccccactttcatctaatat
tgcacatagtggatcttctgtagatttagcgattttctctcttcatttagctggaatttc
ttcaattttaggagcaattaattttattacaactattattaacatacgagtaagtaattt
atcctttgatcaaatatcattatttatttgagcagtgggaattacagcattattattact
tctatctttaccggtattggctggagcaattactatattactaacagatcgaaaccttaa
tacatcattctttgatcctgctggaggaggagatccaattttataccaacatttattt
>RVcoll12N543_Polyommatus_celina_Tunisia Polyommatus_celina_Tunisia
aacattatattttatttttggaatttgagcagggatagtgggaacatccttaagaattct
aattcgtatagaattaagaactcctggatctttgatcggagatgatcaaatttataatac
tattgttacagctcatgcatttatcataattttttttatagttatacccattataattgg
aggatttggtaattgattagttcctttaatgttaggggcacctgatatagcctttcctcg
attaaataatataagattctgattattacctccatcactaatgctactaatttctagaag
aattgtagaaaatggagcaggaacaggatgaacagtttaccccccactttcatctaatat
cgcacatagtggatcttctgtagatttagcgattttctctcttcatttagctggaatttc
ttcaattttaggagcaattaattttattacaactattattaacatacgagtaagtaattt
atcctttgatcaaatatcattatttatttgagcagtgggaattacagcattattattact
tctatctttaccggtattggctggagcaattactatattactaacagatcgaaaccttaa
tacatcattctttgatcctgctggaggaggagatccaattttataccaacatttattt
>RVcollLD0163_Polyommatus_celina_Tunisia Polyommatus_celina_Tunisia
aacattatattttatttttggaatttgagcagggatagtgggaacatccttaagaattct
aattcgtatagaattaagaactcctggatctttaatcggagatgatcaaatttataatac
tattgttacagctcatgcatttatcataattttttttatagttatacccattataattgg
aggatttggtaattgattagttcctttaatgttaggggcacctgatatagcctttcctcg
attaaataatataagattctgattattacccccatcactaatgctactaatttctagaag
aattgtagaaaatggagcaggaacaggatgaacagtttaccccccactttcatctaatat
cgcacatagtggatcttctgtagatttagcgattttctctcttcatttagctggaatttc
ttcaattttaggagcaattaattttattacaactattattaacatacgagtaagtaattt
atcctttgatcaaatatcattatttatttgagcagtgggaattacagcattattattact
tctatctttaccggtattggctggagcaattactatattactaacagatcgaaaccttaa
tacatcattctttgatcctgctggaggaggagatccaattttataccaacatttattt
>RVcoll13T370_Polyommatus_celina_Tunisia Polyommatus_celina_Tunisia
aacattatattttatttttggaatttgagcagggatagtgggaacatccttaagaattct
aattcgtatagaattaagaactcctggatctttaatcggagatgatcaaatttataatac
tattgttacagctcatgcatttatcataattttttttatagttatacccattataattgg
aggatttggtaattgattagttcctttaatgttaggggcacctgatatagcctttcctcg
attaaataatataagattctgattattacccccatcactaatgctactaatttctagaag
aattgtagaaaatggagcaggaacaggatgaacagtttaccccccactttcatctaatat
cgcacatagtggatcttctgtagatttagcgattttctctcttcatttagctggaatttc
ttcaattttaggagcaattaattttattacaactattattaacatacgagtaagtaattt
atcctttgatcaaatatcattatttatttgagcagtgggaattacagcattattattact
tctatctttaccggtattggctggagcaattactatattactaacagatcgaaaccttaa
tacatcattctttgatcctgctggaggaggagatccaattttataccaacatttattt
>RVcoll13T395_Polyommatus_celina_Tunisia Polyommatus_celina_Tunisia
aacattatattttatttttggaatttgagcagggatagtgggaacatccttaagaattct
aattcgtatagaattaagaactcctggatctttaatcggagatgatcaaatttataatac
tattgttacagctcatgcatttatcataattttttttatagttatacccattataattgg
aggatttggtaattgattagttcctttaatgttaggggcacctgatatagcctttcctcg
attaaataatataagattctgattattacccccatcactaatgctactaatttctagaag
aattgtagaaaatggagcaggaacaggatgaacagtttaccccccactttcatctaatat
cgcacatagtggatcttctgtagatttagcgattttctctcttcatttagctggaatttc
ttcaattttaggagcaattaattttattacaactattattaacatacgagtaagtaattt
atcctttgatcaaatatcattatttatttgagcagtgggaattacagcattattattact
tctatctttaccggtattggctggagcaattactatattactaacagatcgaaaccttaa
tacatcattctttgatcctgctggaggaggagatccaattttataccaacatttattt
>RVcoll14L031_Polyommatus_celina_Algeria Polyommatus_celina_Algeria
aacattatattttatttttggaatttgagcagggatagtgggaacatccttaagaattct
aattcgtatagaattaagaactcctggatctttgatcggagatgatcaaatttataatac
tattgttacagctcatgcatttatcataattttttttatagttatacccattataattgg
aggatttggtaattgattagttcctttaatgttaggggcacctgatatagcctttcctcg
attaaataatataagattctgattattacctccatcactaatgctactaatttctagaag
aattgtagaaaatggagcaggaacaggatgaacagtttaccccccactttcatctaatat
cgcacatagtggatcttctgtagatttagcgattttctctcttcatttagctggaatttc
ttcaattttaggagcaattaattttattacaactattattaacatacgagtaagtaattt
atcctttgatcaaatatcattatttatttgagcagtgggaattacagcattattattact
tctatctttaccagtattggctggagcaattactatattactaacagatcgaaaccttaa
tacatcattctttgatcctgctggaggaggagatccaattttataccaacatttattt
>RVcoll12N574_Polyommatus_celina_Algeria Polyommatus_celina_Algeria
aacattatattttatttttggaatttgagcagggatagtgggaacatccttaagaattct
aattcgtatagaattaagaactcctggatctttaatcggagatgatcaaatttataatac
tattgttacagctcatgcatttatcataattttttttatagttatacccattataattgg
aggatttggtaattgattagttcctttaatgttaggggcacctgatatagcctttcctcg
attaaataatataagattctgattattacccccatcactaatgctactaatttctagaag
aattgtagaaaatggagcaggaacaggatgaacagtttaccccccactttcatctaatat
cgcacatagtggatcttctgtagatttagcgattttctctcttcatttagctggaatttc
ttcaattttaggagcaattaattttattacaactattattaacatacgagtaagtaattt
atcctttgatcaaatatcattatttatttgagcagtgggaattacagcattattattact
tctatctttaccggtattggctggagcaattactatattactaacagatcgaaaccttaa
tacatcattctttgaccctgctggaggaggagatccaattttataccaacatttattt
>RVcoll12N603_Polyommatus_celina_Algeria Polyommatus_celina_Algeria
aacattatattttatttttggaatttgagcagggatagtgggaacatccttaagaattct
aattcgtatagaattaagaactccaggatctttaatcggagatgatcaaatttataatac
tattgttacagctcatgcatttatcataattttttttatagttatacccattataattgg
aggatttggtaattgattagttcctttaatgttaggggcacctgatatagcctttcctcg
attaaataatataagattctgattattacccccatcactaatgctactaatttctagaag
aattgtagaaaatggagcaggaacaggatgaacagtttaccccccactttcatctaatat
cgcacatagtggatcttctgtagatttagcgattttctctcttcatttagctggaatttc
ttcaattttaggagcaattaattttattacaactattattaacatacgagtaagtaattt
atcctttgatcaaatatcattatttatttgagcagtgggaattacagcattattattact
tctatctttaccggtattggctggagcaattactatattactaacagatcgaaaccttaa
tacatcattctttgatcctgctggaggaggagatccaattttataccaacatttattt
>RVcoll12N876_Polyommatus_celina_Algeria Polyommatus_celina_Algeria
aacattatattttatttttggaatttgagcagggatagtgggaacatccttaagaattct
aattcgtatagaattaagaactcctggatctttaatcggagatgatcaaatttataatac
tattgttacagctcatgcatttatcataattttttttatagttatacccattataattgg
aggatttggtaattgattagttcctttaatgttaggggcacctgatatagcctttcctcg
attaaataatataagattctgattattacccccatcactaatgctactaatttctagaag
aattgtagaaaatggagcaggaacaggatgaacagtttaccccccactttcatctaatat
cgcacatagtggatcttctgtagatttagcgattttctctcttcatttagctggaatttc
ttcaattttaggagcaattaattttattacaactattattaacatacgagtaagtaattt
atcctttgatcaaatatcattatttatttgagcagtgggaattacagcattattattact
tctatctttaccggtattggctggagcaattactatattactaacagatcgaaaccttaa
tacatcattctttgatcctgctggaggaggagatccaattttataccaacatttattt
>RVcollLD1571_Polyommatus_celina_Lipari Polyommatus_celina_Lipari
aacattatattttatttttggaatttgagcaggaatagtgggaacatccttaagaattct
aattcgtatagaattaagaactcctggatctttgatcggagatgatcagatttataatac
tattgttacagctcatgcatttatcataattttttttatagttatacccattataattgg
aggatttggtaattgattagttcctttaatgttaggggcacctgatatagcctttcctcg
attaaataatataagattctgattattacccccatcactaatactactaatttctagaag
aattgtagaaaatggagcaggaacaggatgaacagtttaccccccactttcatctaatat
tgcacatggtggatcttctgtagatttagcgattttctctcttcatttagctggaatttc
ttcaattttaggagcaattaattttattacaactattattaacatacgagtaagtaattt
atcctttgatcaaatatcattatttatttgagcagtgggaattacagcattattattact
tctatctttaccggtattggctggagcaattactatattactaacagatcgaaaccttaa
tacatcattctttgatcctgctggaggaggagatccaattttataccaacatttattt
>RVcollLD1572_Polyommatus_celina_Lipari Polyommatus_celina_Lipari
aacattatattttatttttggaatttgagcaggaatagtgggaacatccttaagaattct
aattcgtatagaattaagaactcctggatctttgatcggagatgatcagatttataatac
tattgttacagctcatgcatttatcataattttttttatagttatacccattataattgg
aggatttggtaattgattagttcctttaatgttaggggcacctgatatagcctttcctcg
attaaataatataagattctgattattacccccatcactaatactactaatttctagaag
aattgtagaaaatggagcaggaacaggatgaacagtttaccctccactttcatctaatat
tgcacatagtggatcttctgtagatttagcgattttctctcttcatttagctggaatttc
ttcaattttaggagcaattaattttattacaactattattaacatacgggtaagtaattt
atcctttgatcaaatatcattatttatttgagcagtgggaattacagcattattattact
tctatctttaccagtattggctggagcaattactatattactaacagatcgaaaccttaa
tacatcattttttgatcctgccggaggaggagatccaattttataccaacatttattt
>RVcoll09T550_Polyommatus_celina_Lipari Polyommatus_celina_Lipari
aacattatattttatttttggaatttgagcaggaatagtgggaacatccttaagaattct
aattcgtatagaattaagaactcctggatctttgatcggagatgatcagatttataatac
tattgttacagctcatgcatttatcataattttttttatagttatacccattataattgg
aggatttggtaattgattagttcctttaatgttaggggcacctgatatagcctttcctcg
attaaataatataagattctgattattacccccatcactaatactactaatttctagaag
aattgtagaaaatggagcaggaacaggatgaacagtttaccccccactttcatctaatat
tgcacatagtggatcttctgtagatttagcgattttctctcttcatttagctggaatttc
ttcaattttaggagcaattaattttattacaactattattaacatacgagtaagtaattt
atcctttgatcaaatatcattatttatttgagcagtgggaattacagcattattattact
tctatctttaccagtattggctggagcgattactatattactaacagatcgaaaccttaa
tacatcattctttgaccctgctggaggaggagatccaattttataccaacatttattt
>RVcoll09T551_Polyommatus_celina_Lipari Polyommatus_celina_Lipari
aacattatattttatttttggaatttgagcaggaatagtgggaacatccttaagaatttt
aattcgtatagaattaagaactcctgggtctttgatcggagatgatcagatttataatac
tattgttacagctcatgcatttatcataattttttttatagttatacccattataattgg
aggatttggtaattgattagttcctttaatgttaggggcacctgatatagcctttcctcg
attaaataatataagattctgattattacccccatcactaatactactaatttctagaag
aattgtagaaaatggagcaggaacaggatgaacagtttaccccccactttcatctaatat
tgcacatagtggatcttctgtagatttagcgattttctctcttcatttagctggaatttc
ttcaattttaggagcaattaattttattacaactattattaacatacgagtaagtaattt
atcctttgatcaaatatcattatttatttgagcagtgggaattacagcattattattact
tctatctttaccagtattggctggagcaattactatattactaacagatcgaaaccttaa
tacatcattctttgatcctgctggaggaggagatccaattttataccaacatttattt
>RVcoll09T552_Polyommatus_celina_Lipari Polyommatus_celina_Lipari
aacattatattttatttttggaatttgagcaggaatagtgggaacatccttaagaattct
aattcgtatggaattaagaactcctggatctttgatcggagatgatcagatttataatac
tattgttacagctcatgcatttatcataattttttttatagttatacccattataattgg
aggatttggtaattgattagttcctttaatgttaggggcacctgatatagcctttcctcg
attaaataatataagattctgattattacccccatcactaatactactaatttctagaag
aattgtagaaaatggagcaggaacaggatgaacagtttaccccccactttcatctaatat
tgcacatagtggatcttctgtagatttagcgattttctctcttcatttagctggaatttc
ttcaattttaggagcaattaattttattacaactattattaacatacgagtaagtaattt
atcctttgatcaaatatcattatttatttgagcagtgggaattacagcattattattact
tctatctttaccagtattggctggagcaattactatattactaacagatcgaaaccttaa
tacatcattctttgatcctgctggaggaggagatccaattttataccaacatttattt
>RVcoll11H846_Polyommatus_celina_Vulcano Polyommatus_celina_Vulcano
aacattatattttatttttggaatttgagcaggaatagtgggaacatccttaagaattct
aattcgtatagaattaagaactcctggatctttgatcggagatgatcagatttataatac
tattgttacagctcatgcatttatcataattttttttatagttatacccattataattgg
aggatttggtaattgattagttcctttaatgttaggggcacctgatatagcctttcctcg
attaaataatataagattctgattattacccccatcactaatactactaatttctagaag
aattgtagaaaatggagcaggaacaggatgaacagtttaccccccactttcatctaatat
tgcacatagtggatcttctgtagatttagcgattttctctcttcatttagctggaatttc
ttcaattttaggagcaattaattttattacaactattattaacatacgagtaagtaattt
atcctttgatcaaatatcattatttatttgagcagtgggaattacagcattattattact
tctatctttaccagtattggctggagcaattactatattactaacagatcgaaaccttaa
tacatcattctttgatcctgctggaggaggagatccaattttataccaacatttattt
>RVcoll11H847_Polyommatus_celina_Vulcano Polyommatus_celina_Vulcano
aacattatattttatttttggaatttgagcaggaatagtgggaacatccttaagaattct
aattcgtatagaattaagaactcctggatctttgatcggagatgatcagatttataatac
tattgttacagctcatgcatttatcataattttttttatagttatacccattataattgg
aggatttggtaattgattagttcctttaatgttaggggcacctgatatagcctttcctcg
attaaataatataagattctgattattacccccatcactaatactactaatttctagaag
aattgtagaaaatggagcaggaacaggatgaacagtttaccccccactttcatctaatat
tgcacatagtggatcttctgtagatttagcgattttctctcttcatttagctggaatttc
ttcaattttaggagcaattaattttattacaactattattaacatacgagtaagtaattt
atcctttgatcaaatatcattatttatttgagcagtgggaattacagcattattattact
tctatctttaccagtattagctggagcaattactatattactaacagatcgaaaccttaa
tacatcattctttgatcctgctggaggaggagatccaattttataccaacatttattt
>RVcoll11H848_Polyommatus_celina_Vulcano Polyommatus_celina_Vulcano
aacattatattttatttttggaatttgagcaggaatagtgggaacatccttaagaattct
aattcgtatagaattaagaactcctggatctttgatcggagatgatcagatttataatac
tattgttacagctcatgcatttatcataattttttttatagttatacccattataattgg
aggatttggtaattgattagttcctttaatgttaggggcacctgatatagcctttcctcg
attaaataatataagattctgattattacccccatcactaatactactaatttctagaag
aattgtagaaaatggagcaggaacaggatgaacagtttaccccccactttcatctaatat
tgcacatagaggatcttctgtagatttagcgattttctctcttcatttagctggaatttc
ttcaattttaggagcaattaattttattacaactattattaacatacgagtaagtaattt
atcctttgatcaaatatcattatttatttgagcagtgggaattacagcattattattact
tctatctttaccagtattggctggagcaattactatattactaacagatcgaaaccttaa
tacatcattctttgatcctgctggaggaggagatccaattttataccaacatttattt
>RVcoll11H849_Polyommatus_celina_Vulcano Polyommatus_celina_Vulcano
aacattatattttatttttggaatttgagcaggaatagtgggaacatccttaagaattct
aattcgtatagaattaagaactcctggatctttgatcggagatgatcagatttataatac
tattgttacagctcatgcatttatcataattttttttatagttatacccattataattgg
aggatttggtaattgattagttcctttaatgttaggggcacctgatatagcctttcctcg
attaaataatataagattctgattattacccccatcactaatactactaatttctagaag
aattgtagaaaatggagcaggaacaggatgaacagtttaccccccactttcatctaatat
tgcacatagtggatcttctgtagatttagcgattttctctcttcatttagctggaatttc
ttcaattttaggagcaattaattttattacaactattattaacatacgagtaagtaattt
atcctttgatcaaatatcattatttatttgagcagtgggaattacagcattattattact
tctatctttaccagtattggctggagcaattactatattactaacagatcgaaaccttaa
tacatcattctttgatcctgctggaggaggagatccaattttataccaacatttattt
>RVcoll11H902_Polyommatus_celina_Salina Polyommatus_celina_Salina
aacattatattttatttttggaatttgagcaggaatagtgggaacatccttaagaattct
aattcgtatagaattaagaactcctggatctttgatcggagatgatcagatttataatac
tattgttacagctcatgcatttatcataattttttttatagttatacccattataattgg
aggatttggtaattgattagttcctttaatgttaggggcacctgatatagcctttcctcg
attaaataatataagattctgattattacccccatcactaatactactaatttctagaag
aattgtagaaaatggagcaggaacaggatgaacagtttaccccccactttcatctaatat
tgcacatagtggatcttctgtagatttagcgattttctctcttcatttagctggaatttc
ttcaattttaggagcaattaattttattacaactattattaacatacgagtaagtaattt
atcctttgatcaaatatcattatttatttgagcagtgggaattacagcattattattact
tctatctttaccggtattggctggagcaattactatattactaacagatcgaaaccttaa
tacatcattctttgatcctgctggaggaggagatccaattttataccaacatttattt
>RVcoll11H903_Polyommatus_celina_Salina Polyommatus_celina_Salina
aacattatattttatttttggaatttgagcaggaatagtgggaacatccttaagaattct
aattcgtatagaattaagaactcctggatctttgatcggagatgatcagatttataatac
tattgttacagctcatgcatttatcataattttttttatagttatacccattataattgg
aggatttggtaattgattagttcctttaatgttaggggcacctgatatagcctttcctcg
attaaataatataagattctgattattacccccatcactaatactactaatttctagaag
aattgtagaaaatggagcaggaacaggatgaacagtttaccccccactttcatctaatat
tgcacatggtggatcttctgtagatttagcgattttctctcttcatttagctggaatttc
ttcaattttaggagcaattaattttattacaactattattaacatacgagtaagtaattt
atcctttgatcaaatatcattatttatttgagcagtgggaattacagcattattattact
tctatctttaccggtattggctggagcaattactatattactaacagatcgaaaccttaa
tacatcattctttgatcctgctggaggaggagatccaattttataccaacatttattt
>RVcoll11H904_Polyommatus_celina_Salina Polyommatus_celina_Salina
aacattatattttatttttggaatttgagcaggaatagtgggaacatccttaagaattct
aattcgtatagaattaagaactcctggatctttgatcggagatgatcagatttataatac
tattgttacagctcatgcatttatcataattttttttatagttatacccattataattgg
aggatttggtaattgattagttcctttaatgttaggggcacctgatatagcctttcctcg
attaaataatataagattctgattattacccccatcactaatactactaatttctagaag
aattgtagaaaatggagcaggaacaggatgaacagtttaccccccactttcatctaatat
tgcacatagtggatcttctgtagatttagcgattttctctcttcatttagctggaatttc
ttcaattttaggagcaattaattttattacaactattattaacatacgagtaagtaattt
atcctttgatcaaatatcattatttatttgagcagtgggaattacagcattattattact
tctatctttaccagtattggctggagcaattactatattactaacagatcgaaaccttaa
tacatcattctttgatcctgccggaggaggagatccaattttataccaacatttattt
>RVcoll11H905_Polyommatus_celina_Salina Polyommatus_celina_Salina
aacattatattttatttttggaatttgagcaggaatagtgggaacatccttaagaattct
aattcgtatagaattaagaactcctggatctttgatcggagatgatcagatttataatac
tattgttacagctcatgcatttatcataattttttttatagttatacccattataattgg
aggatttggtaattgattagttcctttaatgttaggggcacctgatatagcctttcctcg
attaaataatataagattctgattattacccccatcactaatactactaatttctagaag
aattgtagaaaatggagcaggaacaggatgaacagtttaccccccactttcatctaatat
tgcacatagtggatcttctgtagatttagcgattttctctcttcatttagctggaatttc
ttcaattttaggagcaattaattttattacaactattattaacatacgagtaagtaattt
atcctttgatcaaatatcattatttatttgagcagtgggaattacagcattattattact
tctatctttaccggtattggctggagcaattactatattactaacagatcgaaaccttaa
tacatcattctttgatcctgctggaggaggagatccaattttataccaacatttattt
>RVcoll11H917_Polyommatus_celina_Salina Polyommatus_celina_Salina
aacattatattttatttttggaatttgagcaggaatagtgggaacatccttaagaattct
aattcgtatagaattaagaactcctggatctttgatcggagatgatcagatttataatac
tattgttacagctcatgcatttatcataattttttttatagttatacccattataattgg
aggatttggtaattgattagttcctttaatgttaggggcacctgatatagcctttcctcg
attaaataatataagattctgattattacccccatcactaatactactaatttctagaag
aattgtagaaaatggagcaggaacaggatgaacagtttaccccccactttcatctaatat
tgcacatagtggatcttctgtagatttagcgattttctctcttcatttagctggaatttc
ttcaattttaggagcaattaattttattacaactattattaacatacgagtaagtaattt
atcctttgatcaaatatcattatttatttgagcagtgggaattacagcattattattact
tctatctttaccagtattggctggagcaattactatattactaacagatcgaaaccttaa
tacatcattctttgatcctgctggaggaggagatccaattttataccaacatttattt
>RVcollLD2326_Polyommatus_celina_Ustica Polyommatus_celina_Ustica
aacattatattttatttttggaatttgagcaggaatagtgggaacatccttaagaattct
aattcgtatagaattaagaactcctggatctttgatcggagatgatcagatttataatac
tattgttacagctcatgcatttatcataattttttttatagttatacccattataattgg
aggatttggtaattgattagttcctttaatgttaggggcacctgatatagcctttcctcg
attaaataatataagattctgattattacccccatcactaatactactaatttctagaag
aattgtagaaaatggagcaggaacaggatgaacagtttaccccccactttcatctaatat
tgcacatagtggatcttctgtagatttagtgattttctctcttcatttagctggaatttc
ttcaattttaggagcaattaattttattacaactattattaacatacgagtaagtaattt
atcctttgatcaaatatcattatttatttgagcagtgggaattacagcattattattact
tctatctttaccagtattggctggagcaattactatattactaacagatcgaaaccttaa
tacatcattctttgatcctgctggaggaggagatccaattttataccaacatttattt
>RVcollLD2327_Polyommatus_celina_Ustica Polyommatus_celina_Ustica
aacattatattttatttttggaatttgagcaggaatagtgggaacatccttaagaattct
aattcgtatagaattaagaactcctggatctttgattggagatgatcagatttataatac
tattgttacagctcatgcatttatcataattttttttatagttatacccattataattgg
aggatttggtaattgattagttcctttaatgttaggggcacctgatatagcctttcctcg
attaaataatataagattctgattattacccccatcactaatactactaatttctagaag
aattgtagaaaatggagcaggaacaggatgaacagtttaccccccactttcatctaatat
tgcacatagtggatcttctgtagatttagcgattttctctcttcatttagctggaatttc
ttcaattttaggagcaattaattttattacaactattattaacatacgagtaagtaattt
atcctttgatcaaatatcattatttatttgagcagtgggaattacagcattattattact
tctatctttaccagtattggctggagcaattactatattactaacagatcgaaaccttaa
tacatcattctttgatcctgctggaggaggagatccaattttataccaacatttattt
>RVcollLD2396_Polyommatus_celina_Ustica Polyommatus_celina_Ustica
aacattatattttatttttggaatttgagcaggaatagtgggaacatccttaagaattct
aattcgtatagaattaagaactcctggatctttgattggagatgatcagatttataatac
tattgttacagctcatgcatttatcataattttttttatagttatacccattataattgg
aggatttggtaattgattagttcctttaatgttaggggcacctgatatagcctttcctcg
attaaataatataagattctgattattacccccatcactaatactactaatttctagaag
aattgtagaaaatggagcaggaacaggatgaacagtttaccccccactttcatctaatat
tgcacatagtggatcttctgtagatttagcgattttctctcttcatttagctggaatttc
ttcaattttaggagcaattaattttattacaactattattaacatacgagtaagtaattt
atcctttgatcaaatatcattatttatttgagcagtgggaattacagcattattattact
tctatctttaccagtattggctggagcaattactatattactaacagatcgaaaccttaa
tacatcattctttgatcctgctggaggaggagatccaattttataccaacatttattt
>RVcollLD2397_Polyommatus_celina_Ustica Polyommatus_celina_Ustica
aacattatattttatttttggaatttgagcaggaatagtgggaacatccttaagaattct
aattcgtatagaattaagaactcctggatctttgatcggagatgatcagatttataatac
tattgttacagctcatgcatttatcataattttttttatagttatacccattataattgg
aggatttggtaattgattagttcctttaatgttaggggcacctgatatagcctttcctcg
attaaataatataagattctgattattacccccatcactaatactactaatttctagaag
aattgtagaaaatggagcaggaacaggatgaacagtttaccccccactttcatctaatat
tgcacatagtggatcttctgtagatttagcgattttctctcttcatttagctggaatttc
ttcaattttaggagcaattaattttattacaactattattaacatacgagtaagtaattt
atcctttgatcaaatatcattatttatttgagcagtgggaattacagcattattattact
tctatctttaccagtattggctggagcaattactatattactaacagatcgaaaccttaa
tacatcattctttgatcctgctggaggaggagatccaattttataccaacatttattt
>RVcoll11H725_Polyommatus_celina_Levanzo Polyommatus_celina_Levanzo
aacattatattttatttttggaatttgagcaggaatagtgggaacatccttaagaattct
aattcgtatagaattaagaactcctggatctttgatcggagatgatcagatttataatac
tattgttacagctcatgcatttatcataattttttttatagttatacccattataattgg
aggatttggtaattgattagttcctttaatgttaggggcacctgatatagcctttcctcg
attaaataatataagattctgattattacccccatcactaatactactaatttctagaag
aattgtagaaaatggagcaggaacaggatgaacagtttaccccccactttcatctaatat
tgcacatagtggatcttctgtagatttagcgattttctctcttcatttagctggaatttc
ttcaattttaggagcaattaattttattacaactattattaacatacgagtaagtaattt
atcctttgatcaaatatcattatttatttgagcagtgggaattacagcattattattact
tctatctttaccggtattggctggagcaattactatattactaacagatcgaaaccttaa
tacatcattctttgatcctgctggaggaggagatccaattttataccaacatttattt
>RVcoll11H727_Polyommatus_celina_Levanzo Polyommatus_celina_Levanzo
aacattatattttatttttggaatttgagcaggaatagtgggaacatccttaagaattct
aattcgtatagaattaagaactcctggatctttgatcggagatgatcagatttataatac
tattgttacagctcatgcatttatcataattttttttatagttatacccattataattgg
aggatttggtaattgattagttcctttaatgttaggggcacctgatatagcctttcctcg
attaaataatataagattctgattattacccccatcactaatactactaatttctagaag
aattgtagaaaatggagcaggaacaggatgaacagtttaccccccactttcatctaatat
tgcacatagtggatcttctgtagatttagcgattttctctcttcatttagctggaatttc
ttcaattttaggagcaattaattttattacaactattattaacatacgagtaagtaattt
atcctttgatcaaatatcattatttatttgagcagtgggaattacagcattattattact
tctatctttaccagtattggctggagcaattactatattactaacagatcgaaaccttaa
tacatcattctttgatcctgctggaggaggagatccaattttataccaacatttattt
>RVcoll11H728_Polyommatus_celina_Levanzo Polyommatus_celina_Levanzo
aacattatattttatttttggaatttgagcaggaatagtgggaacatccttaagaattct
aattcgtatagaattaagaactcctggatctttgatcggagatgatcagatttataatac
tattgttacagctcatgcatttatcataattttttttatagttatacccattataattgg
aggatttggtaattgattagttcctttaatgttaggggcacctgatatagcctttcctcg
attaaataatataagattctgattattacccccatcactaatactactaatttctagaag
aattgtagaaaatggagcaggaacaggatgaacagtttaccccccactttcatctaatat
tgcacatagtggatcttctgtagatttagcgattttctctcttcatttagctggaatttc
ttcaattttaggagcaattaattttattacaactattattaacatacgagtaagtaattt
atcctttgatcaaatatcattatttatttgagcagtgggaattacagcattattattact
tctatctttaccagtattggctggagcaattactatattactaacagatcgaaaccttaa
tacatcattctttgatcctgctggaggaggagatccaattttataccaacatttattt
>RVcoll11H729_Polyommatus_celina_Levanzo Polyommatus_celina_Levanzo
aacattatattttatttttggaatttgagcaggaatagtgggaacatccttaagaattct
aattcgtatagaattaagaactcctggatctttgatcggagatgatcagatttataatac
tattgttacagctcatgcatttatcataattttttttatagttatacccattataattgg
aggatttggtaattgattagttcctttaatgttaggggcacctgatatagcctttcctcg
attaaataatataagattctgattattacccccatcactaatactactaatttctagaag
aattgtagaaaatggagcaggaacaggatgaacagtttaccccccactttcatctaatat
tgcacatagtggatcttctgtagatttagcgattttctctcttcatttagctggaatttc
ttcaattttaggagcaattaattttattacaactattattaacatacgagtaagtaattt
atcctttgatcaaatatcattatttatttgagcagtgggaattacagcattattattact
tctatctttaccggtattggctggagcaattactatattactaacagatcgaaaccttaa
tacatcattctttgatcctgctggaggaggagatccaattttataccaacatttattt
>RVcoll11H730_Polyommatus_celina_Levanzo Polyommatus_celina_Levanzo
aacattatattttatttttggaatttgagcaggaatagtgggaacatccttaagaattct
aattcgtatagaattaagaactcctggatctttgatcggagatgatcagatttataatac
tattgttacagctcatgcatttatcataattttttttatagttatacccattataattgg
aggatttggtaattgattagttcctttaatgttaggggcacctgatatagcctttcctcg
attaaataatataagattctgattattacccccatcactaatactactaatttctagaag
aattgtagaaaatggagcaggaacaggatgaacagtttaccccccactttcatctaatat
tgcacatagtggatcttctgtagatttagcgattttctctcttcatttagctggaatttc
ttcaattttaggagcaattaattttattacaactattattaacatacgagtaagtaattt
atcctttgatcaaatatcattatttatttgagcagtgggaattacagcattattattact
tctatctttaccggtattggctggagcaattactatattactaacagatcgaaaccttaa
tacatcattctttgatcctgctggaggaggagatccaattttataccaacatttattt
>RVcoll11D133_Polyommatus_celina_Pantelleria Polyommatus_celina_Pantelleria
aacattatattttatttttggaatttgagcagggatagtgggaacatccttaagaattct
aattcgtatagaattaagaactcctggatctttaatcggagatgatcaaatttataatac
tattgttacagctcatgcatttatcataattttttttatagttatacccattataattgg
aggatttggtaattgattagttcctttaatgttaggggcacctgatatagcctttcctcg
attaaataatataagattctgattattacccccatcactaatgctactaatttctagaag
aattgtagaaaatggagcaggaacaggatgaacagtttaccccccactttcatctaatat
cgcacatagtggatcttctgtagatttagcgattttctctcttcatttagctggaatttc
ttcaattttaggagcaattaattttattacaactattattaacatacgagtaagtaattt
atcctttgatcaaatatcattatttatttgagcagtgggaattacagcattattattact
tctatctttaccggtattggctggagcaattactatattactaacagatcgaaaccttaa
tacatcattctttgatcctgctggaggaggagatccaattttataccaacatttattt
>RVcoll11H678_Polyommatus_celina_Pantelleria Polyommatus_celina_Pantelleria
aacattatattttatttttggaatttgagcagggatagtgggaacatccttaagaattct
aattcgtatagaattaagaactcctggatctttgatcggagatgatcaaatttataatac
tattgttacagctcatgcatttatcataattttttttatagttatacccattataattgg
aggatttggtaattgattagttcctttaatgttaggggcacctgatatagcctttcctcg
attaaataatataagattctgattattacccccatcactaatgctactaatttctagaag
aattgtagaaaatggagcaggaacaggatgaacagtttaccccccactttcatctaatat
cgcacatagtggatcttctgtagatttagcgattttctctcttcatttagctggaatttc
ttcaattttaggagcaattaattttattacaactattattaacatacgagtaagtaattt
atcctttgatcaaatatcattatttatttgagcagtgggaattacagcattattattact
tctatctttaccggtattggctggagcaattactatattactaacagatcgaaaccttaa
tacatcattctttgatcctgctggaggaggagatccaattttataccaacatttattt
>RVcoll11H679_Polyommatus_celina_Pantelleria Polyommatus_celina_Pantelleria
aacattatattttatttttggaatttgagcagggatagtgggaacatccttaagaattct
aattcgtatagaattaagaactcctggatctttaatcggagatgatcaaatttataatac
tattgttacagctcatgcatttatcataattttttttatagttatacccattataattgg
aggatttggtaattgattagttcctttaatgttaggggcacctgatatagcctttcctcg
attaaataatataagattctgattattacccccatcactaatgctactaatttctagaag
aattgtagaaaatggagcaggaacaggatgaacagtttaccccccactttcatctaatat
cgcacatagtggatcttctgtagatttagcgattttctctcttcatttagctggaatttc
ttcaattttaggagcaattaattttattacaactattattaacatacgagtaagtaattt
atcctttgatcaaatatcattatttatttgagcagtgggaattacagcattattattact
tctatctttaccggtattggctggagcaattactatattactaacagatcgaaaccttaa
tacatcattctttgatcctgctggaggaggagatccaattttatatcaacatttattt
>RVcoll11H680_Polyommatus_celina_Pantelleria Polyommatus_celina_Pantelleria
aacattatattttatttttggaatttgagcagggatagtgggaacatccttaagaattct
aattcgtatagaattaagaactcctggatctttgatcggagatgatcaaatttataatac
tattgttacagctcatgcatttatcataattttttttatagttatacccattataattgg
aggatttggtaattgattagttcctttaatgttaggggcacctgatatagcctttcctcg
attaaataatataagattctgattattacctccatcactaatgctactaatttctagaag
aattgtagaaaatggagcaggaacaggatgaacagtttaccccccactttcatctaatat
cgcacatagtggatcttctgtagatttagcgattttctctcttcatttagctggaatttc
ttcaattttaggagcaattaattttattacaactattattaacatacgagtaagtaattt
atcctttgatcaaatatcattatttatttgagcagtgggaattacagcattattattact
tctatctttaccggtattggctggagcaattactatattactaacagatcgaaaccttaa
tacatcattctttgatcctgctggaggaggagatccaattttataccaacatttattt
>RVcoll11H683_Polyommatus_celina_Pantelleria Polyommatus_celina_Pantelleria
aacattatattttatttttggaatttgagcagggatagtgggaacatccttaagaattct
aattcgtatagaattaagaactcctggatctttaatcggagatgatcaaatttataatac
tattgttacagctcatgcatttatcataattttttttatagttatacccattataattgg
aggatttggtaattgattagttcctttaatgttaggggcacctgatatagcctttcctcg
attaaataatataagattctgattattacccccatcactaatgctactaatttctagaag
aattgtagaaaatggagcaggaacaggatgaacagtttaccccccactttcatctaatat
cgcacatagtggatcttctgtagatttagcgattttctctcttcatttagctggaatttc
ttcaattttaggagcaattaattttattacaactattattaacatacgagtaagtaattt
atcctttgatcaaatatcattatttatttgagcagtgggaattacagcattattattact
tctatctttaccggtattggctggagcaattactatattactaacagatcgaaaccttaa
tacatcattctttgatcctgctggaggaggagatccaattttataccaacatttattt
>RVcoll11H685_Polyommatus_celina_Pantelleria Polyommatus_celina_Pantelleria
aacattatattttatttttggaatttgagcagggatagtgggaacatccttaagaattct
aattcgtatagaattaagaactcctggatctttaatcggagatgatcaaatttataatac
tattgttacagctcatgcatttatcataattttttttatagttatacccattataattgg
aggatttggtaattgattagttcctttaatgttaggggcacctgatatagcctttcctcg
attaaataatataagattctgattattacccccatcactaatgctactaatttctagaag
aattgtagaaaatggagcaggaacaggatgaacagtttaccccccactttcatctaatat
cgcacatagtggatcttctgtagatttagcgattttctctcttcatttagctggaatttc
ttcaattttaggagcaattaattttattacaactattattaacatacgagtaagtaattt
atcctttgatcaaatatcattatttatttgagcagtgggaattacagcattattattact
tctatctttaccggtattggctggagcaattactatattactaacagatcgaaaccttaa
tacatcattctttgatcctgctggaggaggagatccaattttataccaacatttattt
>RVcoll11H644_Polyommatus_celina_Lampedusa Polyommatus_celina_Lampedusa
aacattatattttatttttggaatttgagcagggatagtgggaacatccttaagaattct
aattcgtatagaattaagaactcctggatctttgatcggagatgatcaaatttataatac
tattgttacagctcatgcatttatcataattttttttatagttatacccattataattgg
aggatttggtaattgattagttcctttaatgttaggggcacctgatatagcctttcctcg
attaaataatataagattctgattattacctccatcactaatgctactaatttctagaag
aattgtagaaaatggagcaggaacaggatgaacagtttaccccccactttcatctaatat
cgcacatagtggatcttctgtagatttagcgattttctctcttcatttagctggaatttc
ttcaattttaggagcaattaattttattacaactattattaacatacgagtaagtaattt
atcctttgatcaaatatcattatttatttgagcagtgggaattacagcattattattact
tctatctttaccagtattggctggagcaattactatattactaacagatcgaaaccttaa
tacatcattctttgatcctgctggaggaggagatccaattttataccaacatttattt
>RVcoll11H645_Polyommatus_celina_Lampedusa Polyommatus_celina_Lampedusa
aacattatattttatttttggaatttgagcagggatagtgggaacatccttaagaattct
aattcgtatagaattaagaactcctggatctttgatcggagatgatcaaatttataatac
tattgttacagctcatgcatttatcataattttttttatagttatacccattataattgg
aggatttggtaattgattagttcctttaatgttaggggcacctgatatagcctttcctcg
attaaataatataagattctgattattacctccatcactaatgctactaatttctagaag
aattgtagaaaatggagcaggaacaggatgaacagtttaccccccactttcatctaatat
cgcacatagtggatcttctgtagatttagcgattttctctcttcatttagctggaatttc
ttcaattttaggggcaattaattttattacaactattattaacatacgagtaagtaattt
atcctttgatcaaatatcattatttatttgagcagtgggaattacagcattattattact
tctatctttaccagtattggctggagcaattactatattactaacagatcgaaaccttaa
tacatcattctttgatcctgctggaggaggagatccaattttataccaacatttattt
>RVcoll11H646_Polyommatus_celina_Lampedusa Polyommatus_celina_Lampedusa
aacattatattttatttttggaatttgagcagggatagtgggaacatccttaagaattct
aattcgtatagaattaagaactcctggatctttgatcggagatgatcaaatttataatac
tattgttacagctcatgcatttatcataattttttttatagttatacccattataattgg
aggatttggtaattgattagttcctttaatgttaggggcacctgatatagcctttcctcg
attaaataatataagattctgattattacctccatcactaatgctactaatttctagaag
aattgtagaaaatggagcaggaacaggatgaacagtttaccccccactttcatctaatat
cgcacatagtggatcttctgtagatttagcgattttctctcttcatttagctggaatttc
ttcaattttaggagcaattaattttattacaactattattaacatacgagtaagtaattt
atcctttgatcaaatatcattatttatttgagcagtgggaattacagcattattattact
tctatctttaccagtattggctggagcaattactatattactaacagatcgaaaccttaa
tacatcattctttgatcctgctggaggaggagatccaattttataccaacatttattt
>RVcoll11H647_Polyommatus_celina_Lampedusa Polyommatus_celina_Lampedusa
aacattatattttatttttggaatttgagcagggatagtgggaacatccttaagaattct
aattcgtatagaattaagaactcctggatctttgatcggagatgatcaaatttataatac
tattgttacagctcatgcatttatcataattttttttatagttatacccattataattgg
aggatttggtaattgattagttcctttaatgttaggggcacctgatatagcctttcctcg
attaaataatataagattctgattattacctccatcactaatgctactaatttctagaag
aattgtagaaaatggagcaggaacaggatgaacagtttaccccccactttcatctaatat
cgcacatagtggatcttctgtagatttagcgattttctctcttcatttagctggaatttc
ttcaattttaggagcaattaattttattacaactattattaacatacgagtaagtaattt
atcctttgatcaaatatcattatttatttgagcagtgggaattacagcattattattact
tctatctttaccggtattggctggagcaattactatattactaacagatcgaaaccttaa
tacatcattctttgatcctgctggaggaggagatccaattttataccaacatttattt
>RVcoll11H648_Polyommatus_celina_Lampedusa Polyommatus_celina_Lampedusa
aacattatattttatttttggaatttgagcagggatagtgggaacatccttaagaattct
aattcgtatagaattaagaactcctggatctttaatcggagatgatcaaatttataatac
tattgttacagctcatgcatttatcataattttttttatagttatacccattataattgg
aggatttggtaattgattagttcctttaatgttaggggcacctgatatagcctttcctcg
attaaataatataagattctgattattacccccatcactaatgctactaatttctagaag
aattgtagaaaatggagcaggaacaggatgaacagtttaccccccactttcatctaatat
cgcacatagtggatcttctgtagatttagcgattttctctcttcatttagctggaatttc
ttcaattttaggagcaattaattttattacaactattattaacatacgagtaagtaattt
atcctttgatcaaatatcattatttatttgagcagtgggaattacagcattattattact
tctatctttaccggtattggctggagcaattactatattactaacagatcgaaaccttaa
tacatcattctttgatcctgctggaggaggagatccaattttataccaacatttattt
>RVcoll11H649_Polyommatus_celina_Lampedusa Polyommatus_celina_Lampedusa
aacattatattttatttttggaatttgagcagggatagtgggaacatccttaagaattct
aattcgtatagaattaagaactcctggatctttgatcggagatgatcaaatttataatac
tattgttacagctcatgcatttatcataattttttttatagttatacccattataattgg
aggatttggtaattgattagttcctttaatgttaggggcacctgatatagcctttcctcg
attaaataatataagattctgattattacctccatcactaatgctactaatttctagaag
aattgtagaaaatggagcaggaacaggatgaacagtttaccccccactttcatctaatat
cgcacatagtggatcttctgtagatttagcgattttctctcttcatttagctggaatttc
ttcaattttaggagcaattaattttattacaactattattaacatacgagtaagtaattt
atcctttgatcaaatatcattatttatttgagcagtgggaattacagcattattattact
tctatctttaccggtattggctggagcaattactatattactaacagatcgaaaccttaa
tacatcattctttgatcctgctggaggaggagatccaattttataccaacatttattt
>RVcoll11H652_Polyommatus_celina_Lampedusa Polyommatus_celina_Lampedusa
aacattatattttatttttggaatttgagcagggatagtgggaacatccttaagaattct
aattcgtatagaattaagaactcctggatctttaatcggagatgatcaaatttataatac
tattgttacagctcatgcatttatcataattttttttatagttatacccattataattgg
aggatttggtaattgattagttcctttaatgttaggggcacctgatatagcctttcctcg
attaaataatataagattctgattattacccccatcactaatgctactaatttctagaag
aattgtagaaaatggagcaggaacaggatgaacagtttaccccccactttcatctaatat
cgcacatagtggatcttctgtagatttagcgattttctctcttcatttagctggaatttc
ttcaattttaggagcaattaattttattacaactattattaacatacgagtaagtaattt
atcctttgatcaaatatcattatttatttgagcagtgggaattacagcattattattact
tctatctttaccggtattggctggagcaattactatattactaacagatcgaaaccttaa
tacatcattctttgatcctgctggaggaggagatccaattttataccaacatttattt
>RVcoll11E102_Polyommatus_celina_Maltese Polyommatus_celina_Maltese
aacattatattttatttttggaatttgagcaggaatagtgggaacatccttaagaattct
aattcgtatagaattaagaactcctggatctttgatcggagatgatcagatttataatac
tattgttacagctcatgcatttatcataattttttttatagttatacccattataattgg
aggatttggtaattgattagttcctttaatgttaggggcacctgatatagcctttcctcg
attaaataatataagattctgattattacccccatcactaatactactaatttctagaag
aattgtagaaaatggagcaggaacaggatgaacagtttaccccccactttcatctaatat
tgcacatagtggatcttctgtagatttagcgattttctctcttcatttagctggaatttc
ttcaattttaggagcaattaattttattacaactattattaacatacgagtaagtaattt
atcctttgatcaaatatcattatttatttgagcagtgggaattacagcattattattact
tctatctttaccagtattggctggagcaattactatattactaacagatcgaaaccttaa
tacatcattctttgatcctgctggaggaggagatccaattttataccaacatttattt
>RVcollLD2328_Polyommatus_celina_Maltese Polyommatus_celina_Maltese
aacattatattttatttttggaatttgagcaggaatagtgggaacatccttaagaattct
aattcgtatagaattaagaactcctggatctttgatcggagatgatcagatttataatac
tattgttacagctcatgcatttatcataattttttttatagttatacccattataattgg
aggatttggtaattgattagttcctttaatgttaggggcacctgatatagcctttcctcg
attaaataatataagattctgattattacccccatcactaatactactaatttctagaag
aattgtagaaaatggagcaggaacaggatgaacagtttaccccccactttcatctaatat
tgcacatagtggatcttctgtagatttagcgattttctctcttcatttagctggaatttc
ttcaattttaggagcaattaattttattacaactattattaacatacgagtaagtaattt
atcttttgatcaaatatcattatttatttgagcagtgggaattacagcattattattact
tctatctttaccagtattggctggagcaattactatattactaacagatcgaaaccttaa
tacatcattctttgatcctgccggaggaggagatccaattttataccaacatttattt
>RVcollLD2329_Polyommatus_celina_Maltese Polyommatus_celina_Maltese
aacattatattttatttttggaatttgagcaggaatagtgggaacatccttaagaattct
aattcgtatagaattaagaactcctggatctttaatcggagatgatcagatttataatac
tattgttacagctcatgcatttatcataattttttttatagttatacccattataattgg
aggatttggtaattgattagttcctttaatgttaggggcacctgatatagcctttcctcg
attaaataatataagattctgattattacccccatcactaatactactaatttctagaag
aattgtagaaaatggagcaggaacaggatgaacagtttaccccccactttcatctaatat
tgcacatagtggatcttctgtggatttagcgattttctctcttcatttagctggaatttc
ttcaattttaggagcaattaattttattacaactattattaacatacgagtaagtaattt
atcctttgatcaaatatcattatttatttgagcagtgggaattacagcattattattact
tctatctttaccagtattagctggagcaattactatattactaacagatcgaaaccttaa
tacatcattctttgatcctgctggaggaggagatccaattttataccaacatttattt
>RVcollLD2330_Polyommatus_celina_Maltese Polyommatus_celina_Maltese
aacattatattttatttttggaatttgagcaggaatagtgggaacatccttaagaattct
aattcgtatagaattaagaactcctggatctttaatcggagatgatcagatttataatac
tattgttacagctcatgcatttatcataattttttttatagttatacccattataattgg
aggatttggtaattgattagttcctttaatgttaggggcacctgatatagcctttcctcg
attaaataatataagattctgattattacccccatcactaatactactaatttctagaag
aattgtagaaaatggagcaggaacaggatgaacagtttaccccccactttcatctaatat
tgcacatagtggatcttctgtggatttagcgattttctctcttcatttagctggaatttc
ttcaattttaggagcaattaattttattacaactattattaacatacgagtaagtaattt
atcctttgatcaaatatcattatttatttgagcagtgggaattacagcattattattact
tctatctttaccagtattggctggagcaattactatattactaacagatcgaaaccttaa
tacatcattctttgatcctgctggaggaggagatccaattttataccaacatttattt
>RVcollLD2331_Polyommatus_celina_Maltese Polyommatus_celina_Maltese
aacattatattttatttttggaatttgagcagggatagtgggaacatccttaagaattct
aattcgtatagaattaagaactcctggatctttaatcggagatgatcaaatttataatac
tattgttacagctcatgcatttatcataattttttttatagttatacccattataattgg
aggatttggtaattgattagttcctttaatgttaggggcacctgatatagcctttcctcg
attaaataatataagattctgattattacccccatcactaatactactaatttctagaag
aattgtagaaaatggagcaggaacaggatgaacagtttaccccccactttcatctaatat
cgcacatagtggatcttctgtagatttagcgattttctctcttcatttagctggaatttc
ttcaattttaggagcaattaattttattacaactattattaacatacgagtaagtaattt
atcctttgatcaaatatcattatttatttgagcagtgggaattacagcattattattact
tctatctttaccggtattggctggagcaattactatattactaacagatcgaaaccttaa
tacatcattctttgatcctgctggaggaggagatccaattttataccaacatttattt
>RVcollLD2728_Polyommatus_celina_Maltese Polyommatus_celina_Maltese
aacattatattttatttttggaatttgagcaggaatagtgggaacatccttaagaattct
aattcgtatagaattaagaactcctggatctttgatcggagatgatcagatttataatac
tattgttacagctcatgcatttatcataattttttttatagttatacccattataattgg
aggatttggtaattgattagttcctttaatgttaggggcacctgatatagcctttcctcg
attaaataatataagattctgattattacccccatcactaatactactaatttctagaag
aattgtagaaaatggagcaggaacaggatgaacagtttaccccccactttcatctaatat
tgcacatagtggatcttctgtagatttagcgattttctctcttcatttagctggaatttc
ttcaattttaggagcaattaattttattacaactattattaacatacgagtaagtaattt
atcctttgatcaaatatcattatttatttgagcagtgggaattacagcattattattact
tctatctttaccagtattggctggagcaattactatattactaacagatcgaaaccttaa
tacatcattctttgatcctgccggaggaggagatccaattttataccaacatttattt
>RVcollLD2729_Polyommatus_celina_Maltese Polyommatus_celina_Maltese
aacattatattttatttttggaatttgagcaggaatagtgggaacatccttaagaattct
aattcgtatagaattaagaactcctggatctttgatcggagatgatcagatttataatac
tattgttacagctcatgcatttatcataattttttttatagttatacccattataattgg
aggatttggtaattgattagttcctttaatgttaggggcacctgatatagcctttcctcg
attaaataatataagattctgattattacctccatcactaatactactaatttctagaag
aattgtagaaaatggagcaggaacaggatgaacagtttaccccccactttcatctaatat
tgcacatagtggatcttctgtagatttagcgattttctctcttcatttagctggaatttc
ttcaattttaggagcaattaattttattacaactattattaacatacgagtaagtaattt
atcctttgatcaaatatcattatttatttgagcagtgggaattacagcattattattact
tctatctttaccagtattggctggagcaattactatattactaacagatcgaaaccttaa
tacatcattctttgatcctgctggaggaggagatccaattttataccaacatttattt
>RVcollLD2730_Polyommatus_celina_Maltese Polyommatus_celina_Maltese
aacattatattttatttttggaatttgagcaggaatagtgggaacatccttaagaattct
aattcgtatagaattaagaactcctggatctttgatcggagatgatcagatttataatac
tattgttacagctcatgcatttatcataattttttttatagttatacccattataattgg
aggatttggtaattgattagttcctttaatgttaggggcacctgatatagcctttcctcg
attaaataatataagattctgattattacccccatcactaatactactaatttctagaag
aattgtagaaaatggagcaggaacaggatgaacagtttaccccccactttcatctaatat
tgcacatagtggatcttctgtagatttagcgattttctctcttcatttagctggaatttc
ttcaattttaggagcaattaattttattacaactattattaacatacgagtaagtaattt
atcctttgatcaaatatcattatttatttgagcagtgggaattacagcattattattact
tctatctttaccagtattggctggagcaattactatattactaacagatcgaaaccttaa
tacatcattctttgatcctgccggaggaggagatccaattttataccaacatttattt
>RVcollLD2717_Polyommatus_celina_Maltese Polyommatus_celina_Maltese
aacattatattttatttttggaatttgagcaggaatagtgggaacatccttaagaattct
aattcgtatagaattaagaactcctggatctttgatcggagatgatcagatttataatac
tattgttacagctcatgcatttatcataattttttttatagttatacccattataattgg
aggatttggtaattgattagttcctttaatgttaggggcacctgatatagcctttcctcg
attaaataatataagattctgattattacccccatcactaatactactaatttctagaag
aattgtagaaaatggagcaggaacaggatgaacagtttaccccccactttcatctaatat
tgcacatagtggatcttctgtagatttagcgattttctctcttcatttagctggaatttc
ttcaattttaggagcaattaattttattacaactattattaacatacgagtaagtaattt
atcctttgatcaaatatcattatttatttgagcagtgggaattacagcattattattact
tctatctttaccggtattggctggagcaattactatattactaacagatcgaaaccttaa
tacatcattctttgatcctgctggaggaggagatccaattttataccaacatttattt
>RVcoll11E113_Polyommatus_celina_Maltese Polyommatus_celina_Maltese
aacattatattttatttttggaatttgagcaggaatagtgggaacatccttaagaattct
aattcgtatagaattaagaactcctggatctttgatcggagatgatcagatttataatac
tattgttacagctcatgcatttatcataattttttttatagttatacccattataattgg
aggatttggtaattgattagttcctttaatgttaggggcacctgatatagcctttcctcg
attaaataatataagattctgattattacccccatcactaatactactaatttctagaag
aattgtagaaaatggagcaggaacaggatgaacagtttaccccccactttcatctaatat
tgcacatagtggatcttctgtagatttagcgattttctctcttcatttagctggaatttc
ttcaattttaggagcaattaattttattacaactattattaacatacgagtaagtaattt
atcctttgatcaaatatcattatttatttgagcagtgggaattacagcattattattact
tctatctttaccggtattggctggagcaattactatattactaacagatcgaaaccttaa
tacatcattctttgatcctgctggaggaggagatccaattttataccaacatttattt
>RVcoll11E114_Polyommatus_celina_Maltese Polyommatus_celina_Maltese
aacattatattttatttttggaatttgagcaggaatagtgggaacatccttaagaattct
aattcgtatagaattaagaactcctggatctttgatcggagatgatcagatttataatac
tattgttacagctcatgcatttatcataattttttttatagttatacccattataattgg
aggatttggtaattgattagttcctttaatgttaggggcacctgatatagcctttcctcg
attaaataatataagattctgattattacccccatcactaatactactaatttctagaag
aattgtagaaaatggagcaggaacaggatgaacagtttaccccccactttcatctaatat
tgcacacagtggatcttctgtagatttagcgattttctctcttcatttagctggaatttc
ttcaattttaggagcaattaattttattacaactattattaacatacgagtaagtaattt
atcctttgatcaaatatcattatttatttgagcagtgggaattacagcattattattact
tctatctttaccggtattggctggagcaattactatattactaacagatcgaaaccttaa
tacatcattctttgatcctgccggaggaggagatccaattttataccaacatttattt
>RVcoll11E115_Polyommatus_celina_Maltese Polyommatus_celina_Maltese
aacattatattttatttttggaatttgagcaggaatagtgggaacatccttaagaattct
aattcgtatagaattaagaactcctggatctttgatcggagatgatcagatttataatac
tattgttacagctcatgcatttatcataattttttttatagttatacccattataattgg
aggatttggtaattgattagttcctttaatgttaggggcacctgatatagcctttcctcg
attaaataatataagattctgattattacccccatcactaatactactaatttctagaag
aattgtagaaaatggagcaggaacaggatgaacagtttaccccccactttcatctaatat
tgcacatagtggatcttctgtagatttagcgattttctctcttcatttagctggaatttc
ttcaattttaggagcaattaattttattacaactattattaacatacgagtaagtaattt
atcctttgatcaaatatcattatttatttgagcagtgggaattacagcattattattact
tctatctttaccagtattggctggagcaattactatactactaacagatcgaaaccttaa
tacatcattctttgatcctgctggaggaggagatccaattttataccaacatttattt
>RVcoll11E116_Polyommatus_celina_Maltese Polyommatus_celina_Maltese
aacattatattttatttttggaatttgagcaggaatagtgggaacatccttaagaattct
aattcgtatagaattaagaactcctggatctttgatcggagatgatcagatttataatac
tattgttacagctcatgcatttatcataattttttttatagttatacccattataattgg
aggatttggtaattgattagttcctttaatgttaggggcacctgatatagcctttcctcg
attaaataatataagattctgattattacccccatcactaatactactaatttctagaag
aattgtagaaaatggagcaggaacaggatgaacagtttaccccccactttcatctaatat
tgcacacagtggatcttctgtagatttagcgattttctctcttcatttagctggaatttc
ttcaattttaggagcaattaattttattacaactattattaacatacgagtaagtaattt
atcctttgatcaaatatcattatttatttgagcagtgggaattacagcattattattact
tctatctttaccggtattggctggagcaattactatattactaacagatcgaaaccttaa
tacatcattctttgatcctgccggaggaggagatccaattttataccaacatttattt
>RVcoll11E117_Polyommatus_celina_Maltese Polyommatus_celina_Maltese
aacattatattttatttttggaatttgagcaggaatagtgggaacatccttaagaattct
aattcgtatagaattaagaactcctggatctttgatcggagatgatcagatttataatac
tattgttacagctcatgcatttatcataattttttttatagttatacccattataattgg
aggatttggtaattgattagttcctttaatgttaggggcacctgatatagcctttcctcg
attaaataatataagattctgattattacccccatcactaatactactaatttctagaag
aattgtagaaaatggagcaggaacaggatgaacagtttaccccccactttcatctaatat
tgcacatagtggatcttctgtagatttagcgattttctctcttcatttagctggaatttc
ttcaattttaggagcaattaattttattacaactattattaacatacgagtaagtaattt
atcctttgatcaaatatcattatttatttgagcagtgggaattacagcattattattact
tctatctttaccagtattggctggagcaattactatattactaacagatcgaaaccttaa
tacatcattctttgatcctgctggaggaggagatccaattttataccaacatttattt
>RVcoll11E118_Polyommatus_celina_Maltese Polyommatus_celina_Maltese
aacattatattttatttttggaatttgagcaggaatagtgggaacatccttaagaattct
aattcgtatagaattaagaactcctggatctttgatcggagatgatcagatttataatac
tattgttacagctcatgcatttatcataattttttttatagttatacccattataattgg
aggatttggtaattgattagttcctttaatgttaggggcacctgatatagcctttcctcg
attaaataatataagattctgattattacccccatcactaatactactaatttctagaag
aattgtagaaaatggagcaggaacaggatgaacagtttaccccccactttcatctaatat
tgcacacagtggatcttctgtagatttagcgattttctctcttcatttagctggaatttc
ttcaattttaggagcaattaattttattacaactattattaacatacgagtaagtaattt
atcctttgatcaaatatcattatttatttgagcagtgggaattacagcattattattact
tctatctttaccggtattggctggagcaattactatattactaacagatcgaaaccttaa
tacatcattctttgatcctgccggaggaggagatccaattttataccaacatttattt
>LEPSS00232_Pseudophilotes_baton_Italy Pseudophilotes_baton_Italy
aactttatattttatttttggaatttgagcaggaatattaggaacatctttaagaatttt
aattcgtatagaattaggaacacctggatctttaattggagatgatcaaatttataatac
tattgtaacagctcatgcttttattataattttttttatagttatacctattataattgg
aggatttggaaattgactagtacctttaatattaggagcacctgatatagcatttccacg
aataaataatataagattttgattattacctccatcattaatattattaatttcaagtag
aattgtagaaaatggagcaggaacaggatgaacagtgtaccccccactttcatctaatat
tgcccatagaggatcatctgttgatttagcaattttttcacttcatttagcaggaatttc
atcaattttaggagcaattaattttattactacaattattaatatacgagtaaataattt
atcatttgatcaaatatcattatttatttgagcagtaggtattacagcattattattatt
attatctttacctgttttagcaggtgctattactatattattaacagatcgaaatattaa
tacctctttctttgatcctgctggaggaggagatccaattctatatcaacatttattt
>LEPSS00051_Pseudophilotes_baton_Italy Pseudophilotes_baton_Italy
aactttatattttatttttggaatttgagcaggaatattaggaacatctttaagaatttt
aattcgtatagaattaggaacacctggatctttaattggagatgatcaaatttataatac
tattgtaacagctcatgcttttattataattttttttatagttatacctattataattgg
aggatttggaaattgactagtacctttaatattaggagcacctgatatagcatttccacg
aataaataatataagattttgattattacctccatcattaatattattaatttcaagtag
aattgtagaaaatggagcaggaacaggatgaacagtgtaccccccactttcatctaatat
tgcccatagaggatcatctgttgatttagcaattttttcacttcatttagcaggaatttc
atcaattttaggagcaattaattttattactacaattattaatatacgagtaaataattt
atcatttgatcaaatatcattatttatttgagcagtaggtattacagcattattattatt
attatctttacctgttttagcaggtgctattactatattattaacagatcgaaatattaa
tacctctttctttgatcctgctggaggaggagatccaattctatatcaacatttattt
>RVcoll14A094_Pseudophilotes_baton_Italy Pseudophilotes_baton_Italy
aactttatattttatttttggaatttgagcaggaatattaggaacatctttaagaatttt
aattcgtatagaattaggaacacctggatctttaattggagatgatcaaatttataatac
tattgtaacagctcatgcttttattataattttttttatagttatacctattataattgg
aggatttggaaattgactagtacctttaatattaggagcacctgatatagcatttccacg
aataaataatataagattttgattattacctccatcattaatattattaatttcaagtag
aattgtagaaaatggagcaggaacaggatgaacagtgtaccccccactttcatctaatat
tgcccatagaggatcatctgttgatttagcaattttttcacttcatttagcaggaatttc
atcaattttaggagcaattaattttattactacaattattaatatacgagtaaataattt
atcatttgatcaaatatcattatttatttgagcagtaggtattacagcattattattatt
attatctttacctgttttagcaggtgctattactatattattaacagatcgaaatattaa
tacctctttctttgatcctgctggaggaggagatccaattctatatcaacatttattt
>LEPSS00100_Pseudophilotes_baton_Italy Pseudophilotes_baton_Italy
aactttatattttatttttggaatttgagcaggaatattaggaacatctttaagaatttt
aattcgtatagaattaggaacacctggatctttaattggagatgatcaaatttataatac
tattgtaacagctcatgcttttattataattttttttatagttatacctattataattgg
aggatttggaaattgactagtacctttaatattaggagcacctgatatagcatttccacg
aataaataatataagattttgattattacctccatcattaatattattaatttcaagtag
aattgtagaaaatggagcaggaacaggatgaacagtgtaccccccactttcatctaatat
tgcccatagaggatcatctgttgatttagcaattttttcacttcatttagcaggaatttc
atcaattttaggagcaattaattttattactacaattattaatatacgagtaaataattt
atcatttgatcaaatatcattatttatttgagcagtaggtattacagcattattattatt
attatctttacctgttttagcaggtgctattactatattattaacagatcgaaatattaa
tacctctttctttgatcctgctggaggaggagatccaattctatatcaacatttattt
>RVcoll07E010_Pseudophilotes_baton_Italy Pseudophilotes_baton_Italy
aactttatattttatttttggaatttgagcaggaatattaggaacatctttaagaatttt
aattcgtatagaattaggaacacctggatctttaattggagatgatcaaatttataatac
tattgtaacagctcatgcttttattataattttttttatagttatacctattataattgg
aggatttggaaattgactagtacctttaatattaggagcacctgatatagcatttccacg
aataaataatataagattttgattattacctccatcattaatattattaatttcaagtag
aattgtagaaaatggagcaggaacaggatgaacagtgtaccccccactttcatctaatat
tgcccatagaggatcatctgttgatttagcaattttttcacttcatttagcaggaatttc
atcaattttaggagcaattaattttattactacaattattaatatacgagtaaataattt
atcatttgatcaaatatcattatttatttgagcagtaggtattacagcattattattatt
attatctttacctgttttagcaggtgctattactatattattaacagatcgaaatattaa
tacctctttctttgatcctgctggaggaggagatccaattctatatcaacatttattt
>RVcollLD3105_Pseudophilotes_baton_SicilyE Pseudophilotes_baton_SicilyE
aactttatattttatttttggaatttgagcaggaatattaggaacatctttaagaatttt
aattcgtatagaattaggaacacctggatctttaattggagatgatcaaatttataatac
tattgtaacagctcatgcttttattataattttttttatagttatacctattataattgg
aggatttggaaattgactagtacctttaatattaggagcacctgatatagcatttccacg
aataaataatataagattttgattattacctccatcattaatattattaatttcaagtag
aattgtagaaaatggagcaggaacaggatgaacagtgtaccccccactttcatctaatat
tgcccatagaggatcatctgttgatttagcaattttttcacttcatttagcaggaatttc
atcaattttaggagcaattaattttattactacaattattaatatacgagtaaataattt
atcatttgatcaaatatcattatttatttgagcagtaggtattacagcattattattatt
attatctttacctgttttagcaggtgctattactatattattaacagatcgaaatattaa
tacctctttctttgatcctgctggaggaggagatccaattctatatcaacatttattt
>RVcoll12M586_Pseudophilotes_baton_SicilyE Pseudophilotes_baton_SicilyE
aactttatattttatttttggaatttgagcaggaatattaggaacatctttaagaatttt
aattcgtatagaattaggaacacctggatctttaattggagatgatcaaatttataatac
tattgtaacagctcatgcttttattataattttttttatagttatacctattataattgg
aggatttggaaattgactagtacctttaatattaggagcacctgatatagcatttccacg
aataaataatataagattttgattattacctccatcattaatattattaatttcaagtag
aattgtagaaaatggagcaggaacaggatgaacagtgtaccccccactttcatctaatat
tgcccatagaggatcatctgttgatttagcaattttttcacttcatttagcaggaatttc
atcaattttaggagcaattaattttattactacaattattaatatacgagtaaataattt
atcatttgatcaaatatcattatttatttgagcagtaggtattacagcattattattatt
attatctttacctgttttagcaggtgctattactatattattaacagatcgaaatattaa
tacctctttctttgatcctgctggaggaggaga-------------------------
>RVcoll11D210_Pseudophilotes_baton_SicilyW Pseudophilotes_baton_SicilyW
aactttatattttatttttggaatttgagcaggaatattaggaacatctttaagaatttt
aattcgtatagaattaggaacacctggatctttaattggagatgatcaaatttataatac
tattgtaacagctcatgcttttattataattttttttatagttatacctattataattgg
aggatttggaaattgactagtacctttaatattaggagcacctgatatagcatttccacg
aataaataatataagattttgattattacctccatcattaatattattaatttcaagtag
aattgtagaaaatggagcaggaacaggatgaacagtgtaccccccactttcatctaatat
tgcccatagaggatcatctgttgatttagcaattttttcacttcatttagcaggaatttc
atcaattttaggagcaattaattttattactacaattattaatatacgagtaaataattt
atcatttgatcaaatatcattatttatttgagcagtaggtattacagcattattattatt
attatctttacctgttttagcaggtgctattactatattattaacagatcgaaatattaa
tacctctttctttgatcctgctggaggaggagatccaattctatatcaacatttattt
>RVcoll12M420_Pseudophilotes_baton_SicilyW Pseudophilotes_baton_SicilyW
aactttatattttatttttggaatttgagcaggaatattaggaacatctttaagaatttt
aattcgtatagaattaggaacacctggatctttaattggagatgatcaaatttataatac
tattgtaacagctcatgcttttattataattttttttatagttatacctattataattgg
aggatttggaaattgactagtacctttaatattaggagcacctgatatagcatttccacg
aataaataatataagattttgattattacctccatcattaatattattaatttcaagtag
aattgtagaaaatggagcaggaacaggatgaacagtgtaccccccactttcatctaatat
tgcccatagaggatcatctgttgatttagcaattttttcacttcatttagcaggaatttc
atcaattttaggagcaattaattttattactacaattattaatatacgagtaaataattt
atcatttgatcaaatatcattatttatttgagcagtaggtattacagcattattattatt
attatctttacctgttttagcaggtgctattactatattattaacagatcgaaatattaa
tacctctttctttgatcctgctggaggaggagatccaattctatatcaacatttattt
>RVcoll11H787_Pseudophilotes_baton_Vulcano Pseudophilotes_baton_Vulcano
aactttatattttatttttggaatttgagcaggaatattaggaacatctttaagaatttt
aattcgtatagaattaggaacacctggatctttaattggagatgatcaaatttataatac
tattgtaacagctcatgcttttattataattttttttatagttatacctattataattgg
aggatttggaaattgactagtacctttaatattaggagcacctgatatagcatttccacg
aataaataatataagattttgattattacctccatcattaatattattaatttcaagtag
aattgtagaaaatggagcaggaacaggatgaacagtgtaccccccactttcatctaatat
tgcccatagaggatcatctgttgatttagcaattttttcacttcatttagcaggaatttc
atcaattttaggagcaattaattttattactacaattattaatatacgagtaaataattt
atcatttgatcaaatatcattatttatttgagcagtaggtattacagcattattattatt
attatctttacctgttttagcaggtgctattactatattattaacagatcgaaatattaa
tacctctttctttgatcctgctggaggaggagatccaattctatatcaacatttattt
>RVcoll11H788_Pseudophilotes_baton_Vulcano Pseudophilotes_baton_Vulcano
aactttatattttatttttggaatttgagcaggaatattaggaacatctttaagaatttt
aattcgtatagaattaggaacacctggatctttaattggagatgatcaaatttataatac
tattgtaacagctcatgcttttattataattttttttatagttatacctattataattgg
aggatttggaaattgactagtacctttaatattaggagcacctgatatagcatttccacg
aataaataatataagattttgattattacctccatcattaatattattaatttcaagtag
aattgtagaaaatggagcaggaacaggatgaacagtgtaccccccactttcatctaatat
tgcccatagaggatcatctgttgatttagcaattttttcacttcatttagcaggaatttc
atcaattttaggagcaattaattttattactacaattattaatatacgagtaaataattt
atcatttgatcaaatatcattatttatttgagcagtaggtattacagcattattattatt
attatctttacctgttttagcaggtgctattactatattattaacagatcgaaatattaa
tacctctttctttgatcctgctggaggaggagatccaattctatatcaacatttattt
>RVcoll14V916_Charaxes_jasius_Italy Charaxes_jasius_Italy
aactttatattttatttttggaatttgagcaggaatagtaggaacttctcttagtttaat
cattcgaactgaattaggaaacccaggagctttaattggggatgatcaaatttataatac
tattgttacagctcatgcttttattataatttttttcatagttatacctattataattgg
aggatttggtaattgattagtcccattaatactaggagccccagatatagctttccctcg
aataaataatataagattttgactattacccccctctttaattttattaatttctagaag
aattgtggaaaatggagcaggaacaggatgaacggtttacccccccttatcctcaaatat
tgctcatggaggatcatcagttgatttagcaattttttcattacatttagctggaatttc
atctattttaggagcaattaattttatcaccactattattaatatacgaatcaataatat
atcttatgatcaaatacctttatttgtttgatcagtcggaattactgctttacttttatt
attatctttaccagttttagctggagctattactatattattaaccgatcgaaatttaaa
tacttcattttttgatcctgcaggtggaggagaccctattttatatcaacatttattt
>RVcoll14V917_Charaxes_jasius_Italy Charaxes_jasius_Italy
aactttatattttatttttggaatttgagcaggaatagtaggaacttctcttagtttaat
cattcgaactgaattaggaaacccaggagctttaattggggatgatcaaatttataatac
tattgttacagctcatgcttttattataatttttttcatagttatacctattataattgg
aggatttggtaattgattagtcccattaatactaggagccccagatatagctttccctcg
aataaataatataagattttgactattacccccctctttaattttattaatttctagaag
aattgtggaaaatggagcaggaacaggatgaacggtttacccccccttatcctcaaatat
tgctcatggaggatcatcagttgatttagcaattttttcattacatttagctggaatttc
atctattttaggagcaattaattttatcaccactattattaatatacgaatcaataatat
atcttatgatcaaatacctttatttgtttgatcagtcggaattactgctttacttttatt
attatctttaccagttttagctggagctattactatattattaaccgatcgaaatttaaa
tacttcattttttgatcctgcaggtggaggagaccctattttatatcaacatttattt
>RVcoll14V864_Charaxes_jasius_SicilyE Charaxes_jasius_SicilyE
aactttatattttatttttggaatttgagcaggaatagtaggaacttctcttagtttaat
cattcgaactgaattaggaaacccaggagctttaattggggatgatcaaatttataatac
tattgttacagctcatgcttttattataatttttttcatagttatacctattataattgg
aggatttggtaattgattagtcccattaatactaggagccccagatatagctttccctcg
aataaataatataagattttgactattacccccctctttaattttattaatttctagaag
aattgtggaaaatggagcaggaacaggatgaacggtttacccccccttatcctcaaatat
tgctcatggaggatcatcagttgatttagcaattttttcattacatttagctggaatttc
atctattttaggagcaattaattttatcaccactattattaatatacgaatcaataatat
atcttatgatcaaatacctttatttgtttgatcagtcggaattactgctttacttttatt
attatctttaccagttttagctggagctattactatattattaaccgatcgaaatttaaa
tacttcattttttgatcctgcaggtggaggagaccctattttatatcaacatttattt
>RVcoll13T455_Charaxes_jasius_Tunisia Charaxes_jasius_Tunisia
aactttatattttatttttggaatttgagcaggaatagtaggaacttctcttagtttaat
cattcgaactgaattaggaaacccaggagctttaattggggatgatcaaatttataatac
tattgttacagctcatgcttttattataatttttttcatagttatacctattataattgg
aggatttggtaattgattagtcccattaatactaggagccccagatatagctttccctcg
aataaataatataagattttgactattacccccctctttaattttattaatttctagaag
aattgtggaaaatggagcaggaacaggatgaacggtttacccccccttatcctcaaatat
tgctcatggaggatcatcagttgatttagcaattttttccttacatttagctggaatttc
atctattttaggagcaattaattttatcaccactattattaatatacgaatcaataatat
atcttatgatcaaatacctttatttgtttgatcagtcggaattactgctttacttttatt
attatctttaccagttttagctggagctattactatattattaaccgatcgaaatttaaa
tacttcattttttgatcctgcaggtggaggagaccctattttataccaacatttattt
>RVcoll13T456_Charaxes_jasius_Tunisia Charaxes_jasius_Tunisia
aactttatattttatttttggaatttgagcaggaatagtaggaacttctcttagtttaat
cattcgaactgaattaggaaacccaggagctttaattggggatgatcaaatttataatac
tattgttacagctcatgcttttattataatttttttcatagttatacctattataattgg
aggatttggtaattgattagtcccattaatactaggagccccagatatagctttccctcg
aataaataatataagattttgactattacccccctctttaattttattaatttctagaag
aattgtggaaaatggagcaggaacaggatgaacggtttacccccccttatcctcaaatat
tgctcatggaggatcatcagttgatttagcaattttttccttacatttagctggaatttc
atctattttaggagcaattaattttatcaccactattattaatatacgaatcaataatat
atcttatgatcaaatacctttatttgtttgatcagtcggaattactgctttacttttatt
attatctttaccagttttagctggagctattactatattattaaccgatcgaaatttaaa
tacttcattttttgatcctgcaggtggaggagaccctattttataccaacatttattt
>RVcollLD2557_Charaxes_jasius_Lipari Charaxes_jasius_Lipari
aactttatattttatttttggaatttgagcaggaatagtaggaacttctcttagtttaat
cattcgaactgaattaggaaacccaggagctttaattggggatgatcaaatttataatac
tattgttacagctcatgcttttattataatttttttcatagttatacctattataattgg
aggatttggtaattgattagtcccattaatactaggagccccagatatagctttccctcg
aataaataatataagattttgactattacccccctctttaattttattaatttctagaag
aattgtggaaaatggagcaggaacaggatgaacggtttacccccccttatcctcaaatat
tgctcatggaggatcatcagttgatttagcaattttttcattacatttagctggaatttc
atctattttaggagcaattaattttatcaccactattattaatatacgaatcaataatat
atcttatgatcaaatacctttatttgtttgatcagtcggaattactgctttacttttatt
attatctttaccagttttagctggagctattactatattattaaccgatcgaaatttaaa
tacttcattttttgatcctgcaggtggaggagaccctattttatatcaacatttattt
>RVcoll14N672_Charaxes_jasius_Salina Charaxes_jasius_Salina
aactttatattttatttttggaatttgagcaggaatagtaggaacttctcttagtttaat
cattcgaactgaattaggaaacccaggagctttaattggggatgatcaaatttataatac
tattgttacagctcatgcttttattataatttttttcatagttatacctattataattgg
aggatttggtaattgattagtcccattaatactaggagccccagatatagctttccctcg
aataaataatataagattttgactattacccccctctttaattttattaatttctagaag
aattgtggaaaatggagcaggaacaggatgaacggtttacccccccttatcctcaaatat
tgctcatggaggatcatcagttgatttagcaattttttcattacatttagctggaatttc
atctattttaggagcaattaattttatcaccactattattaatatacgaatcaataatat
atcttatgatcaaatacctttatttgtttgatcagtcggaattactgctttacttttatt
attatctttaccagttttagctggagctattactatattattaaccgatcgaaatttaaa
tacttcattttttgatcctgcaggtggaggagaccctattttatatcaacatttattt
>RVcoll14N673_Charaxes_jasius_Salina Charaxes_jasius_Salina
aactttatattttatttttggaatttgagcaggaatagtaggaacttctcttagtttaat
cattcgaactgaattaggaaacccaggagctttaattggggatgatcaaatttataatac
tattgttacagctcatgcttttattataatttttttcatagttatacctattataattgg
aggatttggtaattgattagtcccattaatactaggagccccagatatagctttccctcg
aataaataatataagattttgactattacccccctctttaattttattaatttctagaag
aattgtggaaaatggagcaggaacaggatgaacggtttacccccccttatcctcaaatat
tgctcatggaggatcatcagttgatttagcaattttttcattacatttagctggaatttc
atctattttaggagcaattaattttatcaccactattattaatatacgaatcaataatat
atcttatgatcaaatacctttatttgtttgatcagtcggaattactgctttacttttatt
attatctttaccagttttagctggagctattactatattattaaccgatcgaaatttaaa
tacttcattttttgatcctgcaggtggaggagaccctattttatatcaacatttattt
>RVcoll12Q890_Coenonympha_pamphilus_Italy Coenonympha_pamphilus_Italy
cacattatattttatttttggaatttgagcaggtatagtaggtacatctcttagtttaat
tattcgaactgaattaggaaacccaggatctttaattggagatgaccaaatttataatac
cattgttacagctcatgcttttattataattttttttatagtaataccaattataattgg
aggatttggtaattgactagttcctcttatattaggagcccctgatatagctttcccccg
aataaataatataagattttgacttttacctccttcactagtccttttaatttcaagtag
tattgtagaaaatggagcaggaacaggttgaactgtttatccccccctttcgtctaatat
tgctcatggcggatcctctgttgatcttgctattttttctcttcatttagcgggaatttc
ttcaattttaggagctattaattttattactacaattattaatatacgagttaatgggat
atcttatgatcaaatacctttatttgtatgagcagttggaattacagctttacttttatt
actttctcttcctgttttagctggagctattactatacttcttacagatcgaaatttaaa
tacttccttttttgatcctgctgggggaggagatccaattttataccaacatttattt
>RVcoll12Q891_Coenonympha_pamphilus_Italy Coenonympha_pamphilus_Italy
cacattatattttatttttggaatttgagcaggtatagtaggtacatctcttagtttaat
tattcgaactgaattaggaaacccaggatctttaattggagatgaccaaatttataatac
cattgttacagctcatgcttttattataattttttttatagtaataccaattataattgg
aggatttggtaattgactagttcctcttatattaggagcccctgatatagctttcccccg
aataaataatataagattttgacttttacctccttcactagtccttttaatttcaagtag
tattgtagaaaatggagcaggaacaggttgaactgtttatccccccctttcgtctaatat
tgctcatggcggatcctctgttgatcttgctattttttctcttcatttagcgggaatttc
ttcaattttaggagctattaattttattactacaattattaatatacgagttaatgggat
atcttatgatcaaatacctttatttgtatgagcagttggaattacagctttacttttatt
actttctcttcctgttttagctggagctattactatacttcttacagatcgaaatttaaa
tacttccttttttgatcctgctgggggaggagatccaattttataccaacatttattt
>RVcoll11D486_Coenonympha_pamphilus_Italy Coenonympha_pamphilus_Italy
cacattatattttatttttggaatttgagcaggtatagtaggtacatctcttagtttaat
tattcgaactgaattaggaaacccaggatctttaattggagatgaccaaatttataatac
cattgttacagctcatgcttttattataattttttttatagtaataccaattataattgg
aggatttggtaattgactagttcctcttatattaggagcccctgatatagctttcccccg
aataaataatataagattttgacttttacctccttcactagtccttttaatttcaagtag
tattgtagaaaatggagcaggaacaggttgaactgtttatccccccctttcgtctaatat
tgctcatggcggatcctctgttgatcttgctattttttctcttcatttagcgggaatttc
ttcaattttaggagctattaattttattactacaattattaatatacgagttaatgggat
atcttatgatcaaatacctttatttgtatgagcagttggaattacagctttacttttatt
actttctcttcctgttttagctggagctattactatacttcttacagatcgaaatttaaa
tacttccttttttgatcctgctgggggaggagatccaattttataccaacatttattt
>RVcoll11D497_Coenonympha_pamphilus_Italy
cacattatattttatttttggaatttgagcaggtatagtaggtacatctcttagtttaat
tattcgaactgaattaggaaacccaggatctttaattggagatgaccaaatttataatac
cattgttacagctcatgcttttattataattttttttatagtaataccaattataattgg
aggatttggtaattgactagttcctcttatattaggagcccctgatatagctttcccccg
aataaataatataagattttgacttttacctccttcactagtccttttaatttcaagtag
tattgtagaaaatggagcaggaacaggttgaactgtttatccccccctttcgtctaatat
tgctcatggcggatcctctgttgatcttgctattttttctcttcatttagcgggaatttc
ttcaattttaggagctattaattttattactacaattattaatatacgagttaatgggat
atcttatgatcaaatacctttatttgtatgagcagttggaattacagctttacttttatt
actttctcttcctgttttagctggagctattactatacttcttacagatcgaaatttaaa
tacttccttttttgatcctgctgggggaggagatccaattttataccaacatttattt
>RVcoll14A733_Coenonympha_pamphilus_Italy Coenonympha_pamphilus_Italy
cacattatattttatttttggaatttgagcaggtatagtaggtacatctcttagtttaat
tattcgaactgaattaggaaacccaggatctttaattggagatgaccaaatttataatac
cattgttacagctcatgcttttattataattttttttatagtaataccaattataattgg
aggatttggtaattgactagttcctcttatattaggagcccctgatatagctttcccccg
aataaataatataagattttgacttttacctccttcactagtccttttaatttcaagtag
tattgtagaaaatggagcaggaacaggttgaactgtttatccccccctttcgtctaatat
tgctcatggcggatcctctgttgatcttgctattttttctcttcatttagcgggaatttc
ttcaattttaggagctattaattttattactacaattattaatatacgagttaatgggat
atcttatgatcaaatacctttatttgtatgagcagttggaattacagctttacttttatt
actttctcttcctgttttagctggagctattactatacttcttacagatcgaaatttaaa
tacttccttttttgatcctgctgggggaggagatccaattttataccaacatttattt
>LEPSS00121_Coenonympha_pamphilus_Italy Coenonympha_pamphilus_Italy
cacattatattttatttttggaatttgagcaggtatagtaggtacatctcttagtttaat
tattcgaactgaattaggaaacccaggatctttaattggagatgaccaaatttataatac
cattgttacagctcatgcttttattataattttttttatagtaataccaattataattgg
aggatttggtaattgactagttcctcttatattaggagcccctgatatagctttcccccg
aataaataatataagattttgacttttacctccttcactagtccttttaatttcaagtag
tattgtagaaaatggagcaggaacaggttgaactgtttatccccccctttcgtctaatat
tgctcatggcggatcctctgttgatcttgctattttttctcttcatttagcgggaatttc
ttcaattttaggagctattaattttattactacaattattaatatacgagttaatgggat
atcttatgatcaaatacctttatttgtatgagcagttggaattacagctttacttttatt
actttctcttcctgttttagctggagctattactatacttcttacagatcgaaatttaaa
tacttccttttttgatcctgctgggggaggagatccaattttataccaacatttattt
>LEPSS00120_Coenonympha_pamphilus_Italy Coenonympha_pamphilus_Italy
cacattatattttatttttggaatttgagcaggtatagtaggtacatctcttagtttaat
tattcgaactgaattaggaaacccaggatctttaattggagatgaccaaatttataatac
cattgttacagctcatgcttttattataattttttttatagtaataccaattataattgg
aggatttggtaattgactagttcctcttatattaggagcccctgatatagctttcccccg
aataaataatataagattttgacttttacctccttcactagtccttttaatttcaagtag
tattgtagaaaatggagcaggaacaggttgaactgtttatccccccctttcgtctaatat
tgctcatggcggatcctctgttgatcttgctattttttctcttcatttagcgggaatttc
ttcaattttaggagctattaattttattactacaattattaatatacgagttaatgggat
atcttatgatcaaatacctttatttgtatgagcagttggaattacagctttacttttatt
actttctcttcctgttttagctggagctattactatacttcttacagatcgaaatttaaa
tacttccttttttgatcctgctgggggaggagatccaattttataccaacatttattt
>RVcoll11I220_Coenonympha_pamphilus_Italy Coenonympha_pamphilus_Italy
cacattatattttatttttggaatttgagcaggtatagtaggtacatctcttagtttaat
tattcgaactgaattaggaaacccaggatctttaattggagatgaccaaatttataatac
cattgttacagctcatgcttttattataattttttttatagtaataccaattataattgg
aggatttggtaattgactagttcctcttatattaggagcccctgatatagctttcccccg
aataaataatataagattttgacttttacctccttcactagtccttttaatttcaagtag
tattgtagaaaatggagcaggaacaggttgaactgtttatccccccctttcgtctaatat
tgctcatggcggatcctctgttgatcttgctattttttctcttcatttagcgggaatttc
ttcaattttaggagctattaattttattactacaattattaatatacgagttaatgggat
atcttatgatcaaatacctttatttgtatgagcagttggaattacagctttacttttatt
actttctcttcctgttttagctggagctattactatacttcttacagatcgaaatttaaa
tacttccttttttgatcctgctgggggaggagatccaattttataccaacatttattt
>RVcoll11D346_Coenonympha_pamphilus_SicilyE
cacattatattttatttttggaatttgagcaggtatagtaggtacatctcttagtttaat
tattcgaactgaattaggaaacccaggatctttaattggagatgaccaaatttataatac
cattgttacagctcatgcttttattataattttttttatagtaataccaattataattgg
aggatttggtaattgactagttcctcttatattaggagcccctgatatagctttcccccg
aataaataatataagattttgacttttacctccttcactagtccttttaatttcaagtag
tattgtagaaaatggagcaggaacaggttgaactgtttatccccccctttcgtctaatat
tgctcatggcggatcctctgttgatcttgctattttttctcttcatttagcgggaatttc
ttcaattttaggagctattaattttattactacaattattaatatacgagttaatgggat
atcttatgatcaaatacctttatttgtatgagcagttggaattacagctttacttttatt
actttctcttcctgttttagctggagctattactatacttcttacagatcgaaatttaaa
tacttccttttttgatcctg--------------------------------------
>RVcoll12M342_Coenonympha_pamphilus_SicilyE Coenonympha_pamphilus_SicilyE
cacattatattttatttttggaatttgagcaggtatagtaggtacatctcttagtttaat
tattcgaactgaattaggaaacccaggatctttaattggagatgaccaaatttataatac
cattgttacagctcatgcttttattataattttttttatagtaataccaattataattgg
aggatttggtaattgactagttcctcttatattaggagcccctgatatagctttcccccg
aataaataatataagattttgacttttacctccttcactagtccttttaatttcaagtag
tattgtagaaaatggagcaggaacaggttgaactgtttatccccccctttcgtctaatat
tgctcatggcggatcctctgttgatcttgctattttttctcttcatttagcgggaatttc
ttcaattttaggagctattaattttattactacaattattaatatacgagttaatgggat
atcttatgatcaaatacctttatttgtatgagcagttggaattacagctttacttttatt
actttctcttcctgttttagctggagctattactatacttcttacagatcgaaatttaaa
tacttccttttttgatcctgctgggggaggagatccaattttataccaacatttattt
>RVcoll11D316_Coenonympha_pamphilus_SicilyE Coenonympha_pamphilus_SicilyE
cacattatattttatttttggaatttgagcaggtatagtaggtacatctcttagtttaat
tattcgaactgaattaggaaacccaggatctttaattggagatgaccaaatttataatac
cattgttacagctcatgcttttattataattttttttatagtaataccaattataattgg
aggatttggtaattgactagttcctcttatattaggagcccctgatatagctttcccccg
aataaataatataagattttgacttttacctccttcactagtccttttaatttcaagtag
tattgtagaaaatggagcaggaacaggttgaactgtttatccccccctttcgtctaatat
tgctcatggcggatcctctgttgatcttgctattttttctcttcatttagcgggaatttc
ttcaattttaggagctattaattttattactacaattattaatatacgagttaatgggat
atcttatgatcaaatacctttatttgtatgagcagttggaattacagctttacttttatt
actttctcttcctgttttagctggagctattactatacttcttacagatcgaaatttaaa
tacttccttttttgatcctgctgggggaggagatccaattttataccaacatttattt
>RVcoll11H745_Coenonympha_pamphilus_SicilyE Coenonympha_pamphilus_SicilyE
cacattatattttatttttggaatttgagcaggtatagtaggtacatctcttagtttaat
tattcgaactgaattaggaaacccaggatctttaattggagatgaccaaatttataatac
cattgttacagctcatgcttttattataattttttttatagtaataccaattataattgg
aggatttggtaattgactagttcctcttatattaggagcccctgatatagctttcccccg
aataaataatataagattttgacttttacctccttcactagtccttttaatttcaagtag
tattgtagaaaatggagcaggaacaggttgaactgtttatccccccctttcgtctaatat
tgctcatggcggatcctctgttgatcttgctattttttctcttcatttagcgggaatttc
ttcaattttaggagctattaattttattactacaattattaatatacgagttaatgggat
atcttatgatcaaatacctttatttgtatgagcagttggaattacagctttacttttatt
actttctcttcctgttttagctggagctattactatacttcttacagatcgaaatttaaa
tacttccttttttgatcctgctgggggaggagatccaattttataccaacatttattt
>RVcoll11H921_Coenonympha_pamphilus_SicilyE Coenonympha_pamphilus_SicilyE
cacattatattttatttttggaatttgagcaggtatagtaggtacatctcttagtttaat
tattcgaactgaattaggaaacccaggatctttaattggagatgaccaaatttataatac
cattgttacagctcatgcttttattataattttttttatagtaataccaattataattgg
aggatttggtaattgactagttcctcttatattaggagcccctgatatagctttcccccg
aataaataatataagattttgacttttacctccttcactagtccttttaatttcaagtag
tattgtagaaaatggagcaggaacaggttgaactgtttatccccccctttcgtctaatat
tgctcatggcggatcctctgttgatcttgctattttttctcttcatttagcgggaatttc
ttcaattttaggagctattaattttattactacaattattaatatacgagttaatgggat
atcttatgatcaaatacctttatttgtatgagcagttggaattacagctttacttttatt
actttctcttcctgttttagctggagctattactatacttcttacagatcgaaatttaaa
tacttccttttttgatcctgctgggggaggagatccaattttataccaacatttattt
>RVcoll11H733_Coenonympha_pamphilus_SicilyE Coenonympha_pamphilus_SicilyE
cacattatattttatttttggaatttgagcaggtatagtaggtacatctcttagtttaat
tattcgaactgaattaggaaacccaggatctttaattggagatgaccaaatttataatac
cattgttacagctcatgcttttattataattttttttatagtaataccaattataattgg
aggatttggtaattgactagttcctcttatattaggagcccctgatatagctttcccccg
aataaataatataagattttgacttttacctccttcactagtccttttaatttcaagtag
tattgtagaaaatggagcaggaacaggttgaactgtttatccccccctttcgtctaatat
tgctcatggcggatcctctgttgatcttgctattttttctcttcatttagcgggaatttc
ttcaattttaggagctattaattttattactacaattattaatatacgagttaatgggat
atcttatgatcaaatacctttatttgtatgagcagttggaattacagctttacttttatt
actttctcttcctgttttagctggagctattactatacttcttacagatcgaaatttaaa
tacttccttttttgatcctgctgggggaggagatccaattttataccaacatttattt
>RVcoll11I063_Coenonympha_pamphilus_SicilyE Coenonympha_pamphilus_SicilyE
cacattatattttatttttggaatttgagcaggtatagtaggtacatctcttagtttaat
tattcgaactgaattaggaaacccaggatctttaattggagatgaccaaatttataatac
cattgttacagctcatgcttttattataattttttttatagtaataccaattataattgg
aggatttggtaattgactagttcctcttatattaggagcccctgatatagctttcccccg
aataaataatataagattttgacttttacctccttcactagtccttttaatttcaagtag
tattgtagaaaatggagcaggaacaggttgaactgtttatccccccctttcgtctaatat
tgctcatggcggatcctctgttgatcttgctattttttctcttcatttagcgggaatttc
ttcaattttaggagctattaattttattactacaattattaatatacgagttaatgggat
atcttatgatcaaatacctttatttgtatgagcagttggaattacagctttacttttatt
actttctcttcctgttttagctggagctattactatacttcttacagatcgaaatttaaa
tacttccttttttgatcctgctgggggaggagatccaattttataccaacatttattt
>RVcoll11D459_Coenonympha_pamphilus_SicilyE
cacattatattttatttttggaatttgagcaggtatagtaggtacatctcttagtttaat
tattcgaactgaattaggaaacccaggatctttaattggagatgaccaaatttataatac
cattgttacagctcatgcttttattataattttttttatagtaataccaattataattgg
aggatttggtaattgactagttcctcttatattaggagcccctgatatagctttcccccg
aataaataatataagattttgacttttacctccttcactagtccttttaatttcaagtag
tattgtagaaaatggagcaggaacaggttgaactgtttatccccccctttcgtctaatat
tgctcatggcggatcctctgttgatcttgctattttttctcttcatttagcgggaatttc
ttcaattttaggagctattaattttattactacaattattaatatacgagttaatgggat
atcttatgatcaaatacctttatttgtatgagcagttggaattacagctttacttttatt
actttctcttcctgttttagctggagctattactatacttcttacagatcgaaatttaaa
tacttccttttttgatcctgctgggggaggagatccaattt-----------------
>RVcoll12M381_Coenonympha_pamphilus_SicilyW Coenonympha_pamphilus_SicilyW
cacattatattttatttttggaatttgagcaggtatagtaggtacatctcttagtttaat
tattcgaactgaattaggaaacccaggatctttaattggagatgaccaaatttataatac
cattgttacagctcatgcttttattataattttttttatagtaataccaattataattgg
aggatttggtaattgactagttcctcttatattaggagcccctgatatagctttcccccg
aataaataatataagattttgacttttacctccttcactagtccttttaatttcaagtag
tattgtagaaaatggagcaggaacaggttgaactgtttatccccccctttcgtctaatat
tgctcatggcggatcctctgttgatcttgctattttttctcttcatttagcgggaatttc
ttcaattttaggagctattaattttattactacaattattaatatacgagttaatgggat
atcttatgatcaaatacctttatttgtatgagcagttggaattacagctttacttttatt
actttctcttcctgttttagctggagctattactatacttcttacagatcgaaatttaaa
tacttccttttttgatcctgctgggggaggagatccaattttataccaacatttattt
>RVcoll11Y107_Coenonympha_pamphilus_SicilyW Coenonympha_pamphilus_SicilyW
cacattatattttatttttggaatttgagcaggtatagtaggtacatctcttagtttaat
tattcgaactgaattaggaaacccaggatctttaattggagatgaccaaatttataatac
cattgttacagctcatgcttttattataattttttttatagtaataccaattataattgg
aggatttggtaattgactagttcctcttatattaggagcccctgatatagctttcccccg
aataaataatataagattttgacttttacctccttcactagtccttttaatttcaagtag
tattgtagaaaatggagcaggaacaggttgaactgtttatccccccctttcgtctaatat
tgctcatggcggatcctctgttgatcttgctattttttctcttcatttagcgggaatttc
ttcaattttaggagctattaattttattactacaattattaatatacgagttaatgggat
atcttatgatcaaatacctttatttgtatgagcagttggaattacagctttacttttatt
actttctcttcctgttttagctggagctattactatacttcttacagatcgaaatttaaa
tacttccttttttgatcctgctgggggaggagatccaattttataccaacatttattt
>RVcoll11H594_Coenonympha_pamphilus_SicilyW Coenonympha_pamphilus_SicilyW
cacattatattttatttttggaatttgagcaggtatagtaggtacatctcttagtttaat
tattcgaactgaattaggaaacccaggatctttaattggagatgaccaaatttataatac
cattgttacagctcatgcttttattataattttttttatagtaataccaattataattgg
aggatttggtaattgactagttcctcttatattaggagcccctgatatagctttcccccg
aataaataatataagattttgacttttacctccttcactagtccttttaatttcaagtag
tattgtagaaaatggagcaggaacaggttgaactgtttatccccccctttcgtctaatat
tgctcatggcggatcctctgttgatcttgctattttttctcttcatttagcgggaatttc
ttcaattttaggagctattaattttattactacaattattaatatacgagttaatgggat
atcttatgatcaaatacctttatttgtatgagcagttggaattacagctttacttttatt
actttctcttcctgttttagctggagctattactatacttcttacagatcgaaatttaaa
tacttccttttttgatcctgctgggggaggagatccaattttataccaacatttattt
>RVcoll11H555_Coenonympha_pamphilus_SicilyW Coenonympha_pamphilus_SicilyW
cacattatattttatttttggaatttgagcaggtatagtaggtacatctcttagtttaat
tattcgaactgaattaggaaacccaggatctttaattggagatgaccaaatttataatac
cattgttacagctcatgcttttattataattttttttatagtaataccaattataattgg
aggatttggtaattgactagttcctcttatattaggagcccctgatatagctttcccccg
aataaataatataagattttgacttttacctccttcactagtccttttaatttcaagtag
tattgtagaaaatggagcaggaacaggttgaactgtttatccccccctttcgtctaatat
tgctcatggcggatcctctgttgatcttgctattttttctcttcatttagcgggaatttc
ttcaattttaggagctattaattttattactacaattattaatatacgagttaatgggat
atcttatgatcaaatacctttatttgtatgagcagttggaattacagctttacttttatt
actttctcttcctgttttagctggagctattactatacttcttacagatcgaaatttaaa
tacttccttttttgatcctgctgggggaggagatccaattttataccaacatttattt
>RVcoll13T314_Coenonympha_pamphilus_Tunisia Coenonympha_pamphilus_Tunisia
aacattatattttatttttggaatttgagcaggtatagtaggtacatctcttagtttaat
tattcgaactgaattaggaaacccaggatctttaattggagatgaccaaatttacaatac
cattgttacagctcatgcttttattataattttttttatagtgataccaattataattgg
aggatttggtaattgattagttcctcttatattaggagcccctgatatagctttcccccg
aataaataatataagattttgacttttacccccctcactagttcttttaatttcaagtag
tattgtagaaaatggagcaggaacaggttgaactgtttatccccccctttcttctaatat
tgctcatggcggatcctctgttgatcttgctattttttctcttcatttagcgggaatttc
ttcaatcttaggtgctattaattttattactacaattattaatatacgagttaatggaat
atcttatgatcaaatacctttatttgtatgagcagttggaattacagctttacttttatt
actttctcttcctgttttagctggagctattactatacttcttacagatcgaaatttaaa
tacttccttttttgaccctgctggaggaggagatccaattttatatcaacatttattt
>RVcoll12N470_Coenonympha_pamphilus_Tunisia Coenonympha_pamphilus_Tunisia
tacattatattttatttttggaatttgagcaggtatagtaggtacatctcttagtttaat
tattcgaactgaattaggaaacccaggatctttaattggagatgaccaaatttacaatac
cattgttacagctcatgcttttattataattttttttatagtgataccaattataattgg
aggatttggtaattgattagttcctcttatattaggagcccctgatatagctttcccccg
aataaataatataagattttgacttttacccccctcactagttcttttaatttcaagtag
tattgtagaaaatggagcaggaacaggttgaactgtttatccccccctttcttctaatat
tgctcatggcggatcctctgttgatcttgctattttttctcttcatttagcgggaatttc
ttcaatcttaggtgctattaattttattactacaattattaatatacgagttaatggaat
atcttatgatcaaatacctttatttgtatgagcagttggaattacagctttacttttatt
actttctcttcctgttttagctggagctattactatacttcttacagatcgaaatttaaa
tacttccttttttgaccctgctggaggaggagatccaattttatatcaacatttattt
>RVcoll12N471_Coenonympha_pamphilus_Tunisia Coenonympha_pamphilus_Tunisia
tacattatattttatttttggaatttgagcaggtatagtaggtacatctcttagtttaat
tattcgaactgaattaggaaacccaggatctttaattggggatgaccaaatttataatac
cattgttacagctcatgcttttattataattttttttatagtgataccaattataattgg
aggatttggtaattgattagttcctcttatattaggagcccctgatatggctttcccccg
aataaataatataagattttgacttttacccccttcactagttcttttaatttcaagtag
tattgtagaaaatggagcaggaacaggttgaactgtttatccccccctttcttctaatat
tgctcatggcggatcctctgttgatcttgctattttttctcttcatttagcgggaatttc
ttcaatcttaggtgctattaattttattactacaattattaatatacgagttaatggaat
atcttatgatcaaatacctttatttgtatgagcagttggaattacagctttacttttatt
actttctcttcctgttttagctggagctattactatacttcttacagatcgaaatttaaa
tacttccttttttgatcctgctggaggaggagatccaattttatatcaacatttattt
>RVcoll12N478_Coenonympha_pamphilus_Tunisia Coenonympha_pamphilus_Tunisia
tacattatattttatttttggaatttgagcaggtatagtaggtacatctcttagtttaat
tattcgaactgaattaggaaacccaggatctttaattggggatgaccaaatttataatac
cattgttacagctcatgcttttattataattttttttatagtgataccaattataattgg
aggatttggtaattgattagttcctcttatattaggagcccctgatatggctttcccccg
aataaataatataagattttgacttttacccccttcactagttcttttaatttcaagtag
tattgtagaaaatggagcaggaacaggttgaactgtttatccccccctttcttctaatat
tgctcatggcggatcctctgttgatcttgctattttttctcttcatttagcgggaatttc
ttcaatcttaggtgctattaattttattactacaattattaatatacgagttaatggaat
atcttatgatcaaatacctttatttgtatgagcagttggaattacagctttacttttatt
actttctcttcctgttttagctggagctattactatacttcttacagatcgaaatttaaa
tacttccttttttgatcctgctggaggaggagatccaattttatatcaacatttattt
>RVcoll13T301_Coenonympha_pamphilus_Tunisia Coenonympha_pamphilus_Tunisia
aacattatattttatttttggaatttgagcaggtatagtaggtacatctcttagtttaat
tattcgaactgaattaggaaacccaggatctttaattggggatgaccaaatttataatac
cattgttacagctcatgcttttattataattttttttatagtgataccaattataattgg
aggatttggtaattgattagttcctcttatattaggagcccctgatatggctttcccccg
aataaataatataagattttgacttttacccccttcactagttcttttaatttcaagtag
tattgtagaaaatggagcaggaacaggttgaactgtttatccccccctttcttctaatat
tgctcatggcggatcctctgttgatcttgctattttttctcttcatttagcgggaatttc
ttcaatcttaggtgctattaattttattactacaattattaatatacgagttaatggaat
atcttatgatcaaatacctttatttgtatgagcagttggaattacagctttacttttatt
actttctcttcctgttttagctggagctattactatacttcttacagatcgaaatttaaa
tacttccttttttgatcctgctggaggaggagatccaattttatatcaacatttattt
>RVcoll14L080_Coenonympha_pamphilus_Algeria Coenonympha_pamphilus_Algeria
tacattatattttatttttggaatttgagcaggtatagtaggtacatctcttagtttaat
tattcgaactgaattaggaaacccaggatctttaattggggatgaccaaatttataatac
cattgttacagctcatgcttttattataattttttttatagtgataccaattataattgg
aggatttggtaattgattagttcctcttatattaggagcccctgatatggctttcccccg
aataaataatataagattttgacttttacccccttcactagttcttttaatttcaagtag
tattgtagaaaatggagcaggaacaggttgaactgtttatccccccctttcttctaatat
tgctcatggcggatcctctgttgatcttgctattttttctcttcatttagcgggaatttc
ttcaatcttaggtgctattaattttattactacaattattaatatacgagttaatggaat
atcttatgatcaaatacctttatttgtatgagcagttggaattacagctttacttttatt
actttctcttcctgttttagctggagctattactatacttcttacagatcgaaatttaaa
tacttccttttttgatcctgctggaggaggagatccaattttatatcaacatttattt
>RVcoll14L023_Coenonympha_pamphilus_Algeria Coenonympha_pamphilus_Algeria
tacattatattttatttttggaatttgagcaggtatagtaggtacatctcttagtttaat
tattcgaactgaattaggaaacccaggatctttaattggggatgaccaaatttataatac
cattgttacagctcatgcttttattataattttttttatagtgataccaattataattgg
gggatttggtaattgattagttcctcttatattaggagcccctgatatggctttcccccg
aataaataatataagattttgacttttacccccttcactagttcttttaatttcaagtag
tattgtagaaaatggagcaggaacaggttgaactgtttatccccccctttcttctaatat
tgctcatggcggatcctctgttgatcttgctattttttctcttcatttagcgggaatttc
ttcaatcttaggtgctattaattttattactacaattattaatatacgagttaatggaat
atcttatgatcaaatacctttatttgtatgagcagttggaattacagctttacttttatt
actttctcttcctgttttagctggagctattactatacttcttacagatcgaaatttaaa
tacttccttttttgatcctgctggaggaggagatccaattttatatcaacatttattt
>RVcoll14L119_Coenonympha_pamphilus_Algeria Coenonympha_pamphilus_Algeria
tacattatattttatttttggaatttgagcaggtatagtaggtacatctcttagtttaat
tattcgaactgaattaggaaacccaggatctttaattggggatgaccaaatttataatac
cattgttacagctcatgcttttattataattttttttatagtgataccaattataattgg
aggatttggtaattgattagttcctcttatattaggagcccctgatatggctttcccccg
aataaataatataagattttgacttttacccccttcactagttcttttaatttcaagtag
tattgtagaaaatggagcaggaacaggttgaactgtttatccccccctttcttctaatat
tgctcatggcggatcctctgttgatcttgctattttttctcttcatttagcgggaatttc
ttcaatcttaggtgctattaattttattactacaattattaatatacgagttaatggaat
atcttatgatcaaatacctttatttgtatgagcagttggaattacagctttacttttatt
actttctcttcctgttttagctggagctattactatacttcttacagatcgaaatttaaa
tacttccttttttgatcctgctggaggaggagatccaattttatatcaacatttattt
>RVcoll12N612_Coenonympha_pamphilus_Algeria Coenonympha_pamphilus_Algeria
tacattatattttatttttggaatttgagcaggtatagtaggtacatctcttagtttaat
tattcgaactgaattaggaaacccaggatctttaattggggatgaccaaatttataatac
cattgttacagctcatgcttttattataattttttttatagtgataccaattataattgg
aggatttggtaattgattagttcctcttatattaggagcccctgatatggctttcccccg
aataaataatataagattttgacttttacccccttcactagttcttttaatttcaagtag
tattgtagaaaatggagcaggaacaggttgaactgtttatccccccctttcttctaatat
tgctcatggcggatcctctgttgatcttgctattttttctcttcatttagcgggaatttc
ttcaatcttaggtgctattaattttattactacaattattaatatacgagttaatggaat
atcttatgatcaaatacctttatttgtatgagcagttggaattacagctttacttttatt
actttctcttcctgttttagctggagctattactatacttcttacagatcgaaatttaaa
tacttccttttttgatcctgctggaggaggagatccaattttatatcaacatttattt
>RVcoll12N607_Coenonympha_pamphilus_Algeria Coenonympha_pamphilus_Algeria
tacattatattttatttttggaatttgagcaggtatagtaggtacatctcttagtttaat
tattcgaactgaattaggaaacccaggatctttaattggggatgaccaaatttataatac
cattgttacagctcatgcttttattataattttttttatagtgataccaattataattgg
aggatttggtaattgattagttcctcttatattaggagcccctgatatggctttcccccg
aataaataatataagattttgacttttacccccttcactagttcttttaatttcaagtag
tattgtagaaaatggagcaggaacaggttgaactgtttatccccccctttcttctaatat
tgctcatggcggatcctctgttgatcttgctattttttctcttcatttagcgggaatttc
ttcaatcttaggtgctattaattttattactacaattattaatatacgagttaatggaat
atcttatgatcaaatacctttatttgtatgagcagttggaattacagctttacttttatt
actttctcttcctgttttagctggagctattactatacttcttacagatcgaaatttaaa
tacttccttttttgatcctgctggaggaggagatccaattttatatcaacatttattt
>RVcoll12N628_Coenonympha_pamphilus_Algeria Coenonympha_pamphilus_Algeria
tacattatattttatttttggaatttgagcaggtatagtaggtacatctcttagtttaat
tattcgaactgaattaggaaacccaggatctttaattggggatgaccaaatttataatac
cattgttacagctcatgcttttattataattttttttatagtgataccaattataattgg
aggatttggtaattgattagttcctcttatattaggagcccctgatatggctttcccccg
aataaataatataagattttgacttttacccccttcactagttcttttaatttcaagtag
tattgtagaaaatggagcaggaacaggttgaactgtttatccccccctttcttctaatat
tgctcatggcggatcctctgttgatcttgctattttttctcttcatttagcgggaatttc
ttcaatcttaggtgctattaattttattactacaattattaatatacgagttaatggaat
atcttatgatcaaatacctttatttgtatgagcagttggaattacagctttacttttatt
actttctcttcctgttttagctggagctattactatacttcttacagatcgaaatttaaa
tacttccttttttgatcctgctggaggaggagatccaattttatatcaacatttattt
>RVcoll12N880_Coenonympha_pamphilus_Algeria Coenonympha_pamphilus_Algeria
tacattatattttatttttggaatttgagcaggtatagtaggtacatctcttagtttaat
tattcgaactgaattaggaaacccaggatctttaattggggatgaccaaatttataatac
cattgttacagctcatgcttttattataattttttttatagtgataccaattataattgg
aggatttggtaattgattagttcctcttatattaggagcccctgatatggctttcccccg
aataaataatataagattttgacttttacccccttcactagttcttttaatttcaagtag
tattgtagaaaatggagcaggaacaggttgaactgtttatccccccctttcttctaatat
tgctcatggcggatcctctgttgatcttgctattttttctcttcatttagcgggaatttc
ttcaatcttaggtgctattaattttattactacaattattaatatacgagttaatggaat
atcttatgatcaaatacctttatttgtatgagcagttggaattacagctttacttttatt
actttctcttcctgttttagctggagctattactatacttcttacagatcgaaatttaaa
tacttccttttttgatcctgctggaggaggagatccaattttatatcaacatttattt
>RVcoll11H705_Coenonympha_pamphilus_Levanzo
cacattatattttatttttggaatttgagcaggtatagtaggtacatctcttagtttaat
tattcgaactgaattaggaaacccaggatctttaattggagatgaccaaatttataatac
cattgttacagctcatgcttttattataattttttttatagtaataccaattataattgg
aggatttggtaattgactagttcctcttatattaggagcccctgatatagctttcccccg
aataaataatataagattttgacttttacctccttcactagtccttttaatttcaagtag
tattgtagaaaatggagcaggaacaggttgaactgtttatccccccctttcatctaatat
tgctcatggcggatcctctgttgatcttgctattttttctcttcatttagcgggaatttc
ttcaattttaggagctattaattttattactacaattattaatatacgagttaatgggat
atcttatgatcaaatacctttatttgtatgagcagttggaattacagctttacttttatt
actttctcttcctgttttagctggagctattactatacttcttacagatcgaaatttaaa
tacttccttttttgatcctgctgggggaggagatccaattttataccaacatttattt
>RVcoll11H709_Coenonympha_pamphilus_Levanzo Coenonympha_pamphilus_Levanzo
cacattatattttatttttggaatttgagcaggtatagtaggtacatctcttagtttaat
tattcgaactgaattaggaaacccaggatctttaattggagatgaccaaatttataatac
cattgttacagctcatgcttttattataattttttttatagtaataccaattataattgg
aggatttggtaattgactagttcctcttatattaggagcccctgatatagctttcccccg
aataaataatataagattttgacttttacctccttcactagtccttttaatttcaagtag
tattgtagaaaatggagcaggaacaggttgaactgtttatccccccctttcgtctaatat
tgctcatggcggatcctctgttgatcttgctattttttctcttcatttagcgggaatttc
ttcaattttaggagctattaattttattactacaattattaatatacgagttaatggaat
atcttatgatcaaatacctttatttgtatgagcagttggaattacagctttacttttatt
actttctcttcctgttttagctggagctattactatacttcttacagatcgaaatttaaa
tacttccttttttgatcctgctgggggaggagatccaattttataccaacatttattt
>RVcoll11H704_Coenonympha_pamphilus_Levanzo Coenonympha_pamphilus_Levanzo
cacattatattttatttttggaatttgagcaggtatagtaggtacatctcttagtttaat
tattcgaactgaattaggaaacccaggatctttaattggagatgaccaaatttataatac
cattgttacagctcatgcttttattataattttttttatagtaataccaattataattgg
aggatttggtaattgactagtccctcttatattaggagcccctgatatagctttcccccg
aataaataatataagattttgacttttacctccttcactagtccttttaatttcaagtag
tattgtagaaaatggagcaggaacaggttgaactgtttatccccccctttcgtctaatat
tgctcatggcggatcctctgttgatcttgctattttttctcttcatttagcgggaatttc
ttcaattttaggagctattaattttattactacaattattaatatacgagttaatgggat
atcttatgatcaaatacctttatttgtatgagcagttggaattacagctttacttttatt
actttctcttcctgttttagctggagctattactatacttcttacagatcgaaatttaaa
tacttccttttttgatcctgctgggggaggagatccaattttataccaacatttattt
>RVcoll14E251_Coenonympha_pamphilus_Maltese Coenonympha_pamphilus_Maltese
cacattatattttatttttggaatttgagcaggtatagtaggtacatctcttagtttaat
tattcgaactgaattaggaaacccaggatctttaattggagatgaccaaatttataatac
cattgttacagctcatgcttttattataattttttttatagtaataccaattataattgg
aggatttggtaattgactagttcctcttatattaggagcccctgatatagctttcccccg
aataaataatataagattttgacttttacctccttcactagtccttttaatttcaagtag
tattgtagaaaatggagcaggaacaggttgaactgtttatccccccctttcgtctaatat
tgctcatggcggatcctctgttgatcttgctattttttctcttcatttagcgggaatttc
ttcaattttaggagctattaattttattactacaattattaatatacgagttaatgggat
atcttatgatcaaatacctttatttgtatgagcagttggaattacagctttacttttatt
actttctcttcctgttttagctggagctattactatacttcttacagatcgaaatttaaa
tacttccttttttgatcctgctgggggaggagatccaattttataccaacatttattt
>RVcoll14E255_Coenonympha_pamphilus_Maltese Coenonympha_pamphilus_Maltese
cacattatattttatttttggaatttgagcaggtatagtaggtacatctcttagtttaat
tattcgaactgaattaggaaacccaggatctttaattggagatgaccaaatttataatac
cattgttacagctcatgcttttattataattttttttatagtaataccaattataattgg
aggatttggtaattgactagttcctcttatattaggagcccctgatatagctttcccccg
aataaataatataagattttgacttttacctccttcactagtccttttaatttcaagtag
tattgtagaaaatggagcaggaacaggttgaactgtttatccccccctttcgtctaatat
tgctcatggcggatcctctgttgatcttgctattttttctcttcatttagcgggaatttc
ttcaattttaggagctattaattttattactacaattattaatatacgagttaatgggat
atcttatgatcaaatacctttatttgtatgagcagttggaattacagctttacttttatt
actttctcttcctgttttagctggagctattactatacttcttacagatcgaaatttaaa
tacttccttttttgatcctgctgggggaggagatccaattttataccaacatttattt
>RVcoll14E258_Coenonympha_pamphilus_Maltese Coenonympha_pamphilus_Maltese
cacattatattttatttttggaatttgagcaggtatagtaggtacatctcttagtttaat
tattcgaactgaattaggaaacccaggatctttaattggagatgaccaaatttataatac
cattgttacagctcatgcttttattataattttttttatagtaataccaattataattgg
aggatttggtaattgactagttcctcttatattaggagcccctgatatagctttcccccg
aataaataatataagattttgacttttacctccttcactagtccttttaatttcaagtag
tattgtagaaaatggagcaggaacaggttgaactgtttatccccccctttcgtctaatat
tgctcatggcggatcctctgttgatcttgctattttttctcttcatttagcgggaatttc
ttcaattttaggagctattaattttattactacaattattaatatacgagttaatgggat
atcttatgatcaaatacctttatttgtatgagcagttggaattacagctttacttttatt
actttctcttcctgttttagctggagctattactatacttcttacagatcgaaatttaaa
tacttccttttttgatcctgctgggggaggagatccaattttataccaacatttattt
>RVcoll14E259_Coenonympha_pamphilus_Maltese Coenonympha_pamphilus_Maltese
cacattatattttatttttggaatttgagcaggtatagtaggtacatctcttagtttaat
tattcgaactgaattaggaaacccaggatctttaattggagatgaccaaatttataatac
cattgttacagctcatgcttttattataattttttttatagtaataccaattataattgg
aggatttggtaattgactagttcctcttatattaggagcccctgatatagctttcccccg
aataaataatataagattttgacttttacctccttcactagtccttttaatttcaagtag
tattgtagaaaatggagcaggaacaggttgaactgtttatccccccctttcgtctaatat
tgctcatggcggatcctctgttgatcttgctattttttctcttcatttagcgggaatttc
ttcaattttaggagctattaattttattactacaattattaatatacgagttaatgggat
atcttatgatcaaatacctttatttgtatgagcagttggaattacagctttacttttatt
actttctcttcctgttttagctggagctattactatacttcttacagatcgaaatttaaa
tacttccttttttgatcctgctgggggaggagatccaattttataccaacatttattt
>LEPSS00230_Danaus_chrysippus_SicilyE Danaus_chrysippus_SicilyE
cactatatattttatttttggaatttgagcaggaatagtaggaacatctttaagtctttt
aattcgaacagaattaggaacaccaggatctctaattggagatgatcaaatttataatac
tattgtaacagctcatgcttttattataattttttttatagttataccaattataattgg
aggattcggaaattgattagtacctttaatattaggagctcctgatatagctttcccacg
aataaataatataagattttgacttttacccccatcattaatattactaatttcaagaag
aattgtagaaaatggagcaggaacaggatgaacggtttacccccccctttcatctaatat
tgcccatagaggatcttctgtagatttagctattttttctttacatttagctggaatttc
ttctattttaggagctattaattttattactacaattttaaatatacgaattaataatat
atcatttgatcaaatatctttatttgtttgagcagtaggtattacagctcttcttttatt
actatcattacctgttttagctggggcaattaccatacttcttactgaccgaaatctaaa
tacttcatttttcgatcctgctggaggaggagatccaattttatatcaacatttattt
>RVcoll12N412_Danaus_chrysippus_Tunisia Danaus_chrysippus_Tunisia
cactatatattttatttttggaatttgagcaggaatagtaggaacatctttaagtctttt
aattcgaacagaattaggaacaccaggatctctaattggagatgatcaaatttataatac
tattgtaacagctcatgcttttattataattttttttatagttataccaattataattgg
aggattcggaaattgattagtacctttaatattaggagctcctgatatagctttcccacg
aataaataatataagattttgacttttacccccatcattaatattactaatttcaagaag
aattgtagaaaatggagcaggaacaggatgaacggtttacccccccctttcatctaatat
tgcccatagaggatcttctgtagatttagctattttttctttacatttagctggaatttc
ttctattttaggagctattaattttattactacaattttaaatatacgaattaataatat
atcatttgatcaaatatctttatttgtttgagcagtaggtattacagctcttcttttatt
actatcattacctgttttagctggggcaattaccatacttcttactgaccgaaatctaaa
tacttcatttttcgatcctgctggaggaggagatccaattttatatcaacatttattt
>RVcoll12N367_Danaus_chrysippus_Tunisia Danaus_chrysippus_Tunisia
cactatatattttatttttggaatttgagcaggaatagtaggaacatctttaagtctttt
aattcgaacagaattaggaacaccaggatttctaattggagatgatcaaatttataatac
tattgtaacagctcatgcttttattataattttttttatagttataccaattataattgg
aggattcggaaattgattagtacctttaatattaggagctcctgatatagctttcccacg
aataaataatataagattttgacttttacccccatcattaatattactaatttcaagaag
aattgtagaaaatggagcaggaacaggatgaacggtttacccccccctttcatctaatat
tgcccatagaggatcttctgtagatttagctattttttctttacatttagctggaatttc
ttctattttaggagctattaattttattactacaattttaaatatacgaattaataatat
atcatttgatcaaatatctttatttgtttgagcagtaggtattacagctcttcttttatt
actatcattacctgttttagctggggcaattaccatacttcttactgaccgaaatctaaa
tacttcatttttcgatcctgctggaggaggagatccaattttatatcaacatttattt
>RVcoll12N323_Danaus_chrysippus_Tunisia Danaus_chrysippus_Tunisia
cactatatattttatttttggaatttgagcaggaatagtaggaacatctttaagtctttt
aattcgaacagaattaggaacaccaggatctctaattggagatgatcaaatttataatac
tattgtaacagctcatgcttttattataattttttttatagttataccaattataattgg
aggattcggaaattgattagtacctttaatattaggagctcctgatatagctttcccacg
aataaataatataagattttgacttttacccccatcattaatattactaatttcaagaag
aattgtagaaaatggagcaggaacaggatgaacggtttacccccccctttcatctaatat
tgcccatagaggatcttctgtagatttagctattttttctttacatttagctggaatttc
ttctattttaggagctattaattttattactacaattttaaatatacgaattaataatat
atcatttgatcaaatatctttatttgtttgagcagtaggtattacagctcttcttttatt
actatcattacctgttttagctggggcaattaccatacttcttactgaccgaaatctaaa
tacttcatttttcgatcctgctggaggaggagatccaattttatatcaacatttattt
>RVcoll14B037_Danaus_chrysippus_Algeria
cactatatattttatttttggaatttgagcaggaatagtaggaacatctttaagtctttt
aattcgaacagaattaggaacaccaggatctctaattggagatgatcaaatttataatac
tattgtaacagctcatgcttttattataattttttttatagttataccaattataattgg
aggattcggaaattgattagtacctttaatattaggagcccctgatatagctttcccacg
aataaataatataagattttgacttttacccccatcattaatattactaatttcaagaag
aattgtagaaaatggagcaggaacaggatgaacggtttacccccccctttcatctaatat
tgcccatagaggatcttctgtagatttagctattttttctttacatttagctggaatttc
ttctattttaggagctattaattttattactacaattttaaatatacgaattaataatat
atcatttgatcaaatatctttatttgtttgagcagtaggtatcacagctcttcttttatt
actatcattacctgttttagctggggcaattaccatacttcttactgatcgaaatctaaa
cacttcatttttcgatcctgctggaggaggagatccaatttt----------------
>RVcoll14B038_Danaus_chrysippus_Algeria Danaus_chrysippus_Algeria
cactatatattttatttttggaatttgagcaggaatagtaggaacatctttaagtctttt
aattcgaacagaattaggaacaccaggatctctaattggagatgatcaaatttataatac
tattgtaacagctcatgcttttattataattttttttatagttataccaattataattgg
aggattcggaaattgattagtacctttaatattaggagctcctgatatagctttcccacg
aataaataatataagattttgacttttacccccatcattaatattactaatttcaagaag
aattgtagaaaatggagcaggaacaggatgaacggtttacccccccctttcatctaatat
tgcccatagaggatcttctgtagatttagctattttttctttacatttagctggaatttc
ttctattttaggagctattaattttattactacaattttaaatatacgaattaataatat
atcatttgatcaaatatctttatttgtttgagcagtaggtattacagctcttcttttatt
actatcattacctgttttagctggggcaattaccatacttcttactgaccgaaatctaaa
tacttcatttttcgatcctgctggaggaggagatccaattttatatcaacatttattt
>RVcoll14L050_Danaus_chrysippus_Algeria Danaus_chrysippus_Algeria
cactatatattttatttttggaatttgagcaggaatagtaggaacatctttaagtctttt
aattcgaacagaattaggaacaccaggatctctaattggagatgatcaaatttataatac
tattgtaacagctcatgcttttattataattttttttatagttataccaattataattgg
aggattcggaaattgattagtacctttaatattaggagctcctgatatagctttcccacg
aataaataatataagattttgacttttacccccatcattaatattactaatttcaagaag
aattgtagaaaatggagcaggaacaggatgaacggtttacccccccctttcatctaatat
tgcccatagaggatcttctgtagatttagctattttttctttacatttagctggaatttc
ttctattttaggagctattaattttattactacaattttaaatatacgaattaataatat
atcatttgatcaaatatctttatttgtttgagcagtaggtattacagctcttcttttatt
actatcattacctgttttagctggggcaattaccatacttcttactgaccgaaatctaaa
tacttcatttttcgatcctgctggaggaggagatccaattttatatcaacatttattt
>RVcoll11H613_Danaus_chrysippus_Lampedusa Danaus_chrysippus_Lampedusa
cactatatattttatttttggaatttgagcaggaatagtaggaacatctttaagtctttt
aattcgaacagaattaggaacaccaggatctctaattggagatgatcaaatttataatac
tattgtaacagctcatgcttttattataattttttttatagttataccaattataattgg
aggattcggaaattgattagtacctttaatattaggagctcctgatatagctttcccacg
aataaataatataagattttgacttttacccccatcattaatattactaatttcaagaag
aattgtagaaaatggagcaggaacaggatgaacggtttacccccccctttcatctaatat
tgcccatagaggatcttctgtagatttagctattttttctttacatttagctggaatttc
ttctattttaggagctattaattttattactacaattttaaatatacgaattaataatat
atcatttgatcaaatatctttatttgtttgagcagtaggtattacagctcttcttttatt
actatcattacctgttttagctggggcaattaccatacttcttactgaccgaaatctaaa
tacttcatttttcgatcctgctggaggaggagatccaattttatatcaacatttattt
>RVcoll11H614_Danaus_chrysippus_Lampedusa
cactatatattttatttttggaatttgagcaggaatagtaggaacatctttaagtctttt
aattcgaacagaattaggaacaccgggatctctaattggagatgatcaaatttataatac
tattgtaacagctcatgcttttattataattttttttatagttataccaattataattgg
aggattcggaaattgattagtacctttaatattaggagcccctgatatagctttcccacg
aataaataatataagattttgacttttacccccatcattaatattactaatttcaagaag
aattgtagaaaatggagcaggaacaggatgaacggtttacccccccctttcatctaatat
tgcccatagaggatcttctgtagatttagctattttttctttacatttagctggaatttc
ttctattttaggagctattaattttattactacaattttaaatatacgaattaataatat
atcatttgatcaaatatctttatttgtttgagcagtaggtatcacagctcttcttttatt
actatcattacctgttttagctggggcaattaccatacttcttactgaccgaaatctaaa
cacttcatttttcgatcctgctggaggaggagatccaattttatatcaacatttattt
>RVcoll10C665_Hipparchia_semele_Italy Hipparchia_semele_Italy
aactttatattttatttttggtatttgagcaggaatagtagggacttctcttagtttaat
tattcgaacagaattaggtaaccccggatttttaattggagatgatcaaatttataatac
tattgttacagcccatgctttcattataattttttttatagtaatgccaattataattgg
aggatttggtaattgacttgtccccttaatattaggagcccctgatatagccttcccccg
aataaacaatataagattttgacttttacccccctctttaatattattaatttcaagaag
tattgtcgaaaatggagcaggaacaggatgaactgtttaccccccactttcatctaatat
tgcacatggaggatcttctgtagacttagcaattttttcattacatttagctggtatttc
ctcaatcttaggagccattaatttcattacaacaattattaatatacgaattaatagtat
aacttatgatcaaatacccttatttgtttgagctgtaggaattacagctttattattatt
actttcattgcctgtattagcaggagctattactatattattaacagatcgaaatttaaa
tacttcattttttgatcctgcaggaggaggagatcctattttataccaacatttattc
>RVcollLD2102_Hipparchia_neapolitana_Italy Hipparchia_neapolitana_Italy
aactttatattttatttttggtatttgagcaggaatagtagggacttctcttagtttaat
tattcgaacagaattaggtaaccccggatttttaattggagatgatcaaatttataatac
tattgttacagcccatgctttcattataattttttttatagtaatgccaattataattgg
aggatttggtaattgacttgtccccttaatattaggagcccctgatatagccttcccccg
aataaacaatataagattttgacttttacccccctctttaatattattaatttcaagaag
tattgtcgaaaatggagcaggaacaggatgaactgtttaccccccactttcatctaatat
tgcacatggaggatcttctgtagacttagcaattttttcattacatttagctggtatttc
ctcaatcttaggggccattaatttcattacaacaattattaatatacgaattaatagtat
aacttatgatcaaatacccttatttgtttgagctgtaggaattacagctttattattatt
actttcattgcctgtattagcaggagctattactatattattaacagatcgaaatttaaa
tacttcattttttgatcctgcaggaggaggagatcctattttataccaacatttattc
>RVcollLD2100_Hipparchia_neapolitana_Italy Hipparchia_neapolitana_Italy
aactttatattttatttttggtatttgagcaggaatagtagggacttctcttagtttaat
tattcgaacagaattaggtaaccccggatttttaattggagatgatcaaatttataatac
tattgttacagcccatgctttcattataattttttttatagtaatgccaattataattgg
aggatttggtaattgacttgtccccttaatattaggagcccctgatatagccttcccccg
aataaacaatataagattttgacttttacccccctctttaatattattaatttcaagaag
tattgtcgaaaatggagcaggaacaggatgaactgtttaccccccactttcatctaatat
tgcacatggaggatcttctgtagacttagcaattttttcattacatttagctggtatttc
ctcaatcttaggggccattaatttcattacaacaattattaatatacgaattaatagtat
aacttatgatcaaatacccttatttgtttgagctgtaggaattacagctttattattatt
gctttcattgcctgtattagcaggagctattactatattattaacagatcgaaatttaaa
tacttcattttttgatcctgcaggaggaggagatcctattttataccaacatttattc
>RVcollLD2101_Hipparchia_neapolitana_Italy Hipparchia_neapolitana_Italy
aactttatattttatttttggtatttgagcaggaatagtagggacttctcttagtttaat
tattcgaacagaattaggtaaccccggatttttaattggagatgatcaaatttataatac
tattgttacagcccatgctttcattataattttttttatagtaatgccaattataattgg
gggatttggtaattgacttgtccccttaatattaggagcccctgatatagccttcccccg
aataaacaatataagattttgacttttacccccctctttaatattattaatttcaagaag
tattgtcgaaaatggagcaggaacaggatgaactgtttaccccccactttcatctaatat
tgcacatggaggatcttctgtagacttagcaattttttcattacatttagctggtatttc
ctcaatcttaggagccattaatttcattacaacaattattaatatacgaattaatagtat
aacttatgatcaaatacccttatttgtttgagctgtaggaattacagctttattattatt
actttcattgcctgtattagcaggagctattactatattattaacagatcgaaatttaaa
tacttcattttttgatcctgcaggaggaggagatcctattttataccaacatttattc
>RVcollLD2103_Hipparchia_neapolitana_Italy Hipparchia_neapolitana_Italy
aactttatattttatttttggtatttgagcaggaatagtagggacttctcttagtttaat
tattcgaacagaattaggtaaccccggatttttaattggagatgatcaaatttataatac
tattgttacagcccatgctttcattataattttttttatagtaatgccaattataattgg
aggatttggtaattgacttgtccccttaatattaggagcccctgatatagccttcccccg
aataaacaatataagattttgacttttacccccctctttaatattattaatttcaagaag
tattgtcgaaaatggagcaggaacaggatgaactgtttatcccccactttcatctaatat
tgcacatggaggatcttccgtagacttagcaattttttcattacatttagctggtatttc
ctcaatcttaggggccattaatttcattacaacaattattaacatacgaattaataatat
aacttatgatcaaatacccttatttgtttgagctgtaggaattacagctttattattatt
actttcattgcctgtattagcaggagctattactatattattaacagatcgaaatttaaa
tacttcattttttgaccctgcaggaggaggagatcctattttataccaacatttattc
>LEPSS00273_Hipparchia_semele_Italy Hipparchia_semele_Italy
aactttatattttatttttggtatttgagcaggaatagtagggacttctcttagtttaat
tattcgaacagaattaggtaaccccggatttttaattggagatgatcaaatttataatac
tattgttacagcccatgctttcattataattttttttatagtaatgccaattataattgg
aggatttggtaattgacttgtccccttaatattaggagcccctgatatagccttcccccg
aataaacaatataagattttgacttttacccccctctttaatattattaatttcaagaag
tattgtcgaaaatggagcaggaacaggatgaactgtttatcccccactttcatctaatat
tgcacatggaggatcttccgtagacttagcaattttttcattgcatttagctggtatttc
ctcaatcttaggagccattaatttcattacaacaattattaacatacgaattaatagtat
aacttatgatcaaatacccttatttgtttgagctgtaggaattacagctttattattatt
actttcattgcctgtattagcaggagctattactatattattaacagatcgaaatttaaa
tacttcattttttgatcctgcaggaggaggagatcctattttataccaacatttattc
>LEPSS00129_Hipparchia_semele_Italy Hipparchia_semele_Italy
aactttatattttatttttggtatttgagcaggaatagtagggacttctcttagtttaat
tattcgaacagaattaggtaaccccggatttttaattggagatgatcaaatttataatac
tattgttacagcccatgctttcattataattttttttatagtaatgccaattataattgg
aggatttggtaattgacttgtccccttaatattaggagcccctgatatagccttcccccg
aataaacaatataagattttgacttttacccccctctttaatattattaatttcaagaag
tattgtcgaaaatggagcaggaacaggatgaactgtttatcccccactttcatctaatat
tgcacatggaggatcttccgtagacttagcaattttttcattgcatttagctggtatttc
ctcaatcctaggagccattaatttcattacaacaattattaacatacgaattaatagtat
aacttatgatcaaatacccttatttgtttgagctgtaggaattacagctttattattatt
actttcattgcctgtattagcaggagctattactatattattaacagatcgaaatttaaa
tacttcattttttgatcctgcaggaggaggagatcctattttataccaacatttattc
>LEPSS00128_Hipparchia_semele_Italy Hipparchia_semele_Italy
aactttatattttatttttggtatttgagcaggaatagtagggacttctcttagtttaat
tattcgaacagaattaggtaaccccggatttttaattggagatgatcaaatttataatac
tattgttacagcccatgctttcattataattttttttatagtaatgccaattataattgg
aggatttggtaattgacttgtccccttaatattaggagcccctgatatagccttcccccg
aataaacaatataagattttgacttttacccccctctttaatattattaatttcaagaag
tattgtcgaaaatggagcaggaacaggatgaactgtttatcccccactttcatctaatat
tgcacatggaggatcttccgtagacttagcaattttttcattgcatttagctggtatttc
ctcaatcttaggagccattaatttcattacaacaattattaacatacgaattaatagtat
aacttatgatcaaatacccttatttgtttgagctgtaggaattacagctttattattatt
actttcattgcctgtattagcaggagctattactatattattaacagatcgaaatttaaa
tacttcattttttgatcctgcaggaggaggagatcctattttataccaacatttattc
>RVcoll07E002_Hipparchia_semele_Italy Hipparchia_semele_Italy
aactttatattttatttttggtatttgagcaggaatagtagggacttctcttagtttaat
tattcgaacagaattaggtaaccccggatttttaattggagatgatcaaatttataatac
tattgttacagcccatgctttcattataattttttttatagtaatgccaattataattgg
aggatttggtaattgacttgtccccttaatattaggagcccctgatatagccttcccccg
aataaacaatataagattttgacttttacccccctctttaatattattaatttcaagaag
tattgtcgaaaatggagcaggaacaggatgaactgtttatcccccactttcatctaatat
tgcacatggaggatcttccgtagacttagcaattttttcattgcatttagctggtatttc
ctcaatcttaggagccattaatttcattacaacaattattaacatacgaattaatagtat
aacttatgatcaaatacccttatttgtttgagctgtaggaattacagctttattattatt
actttcattgcctgtattagcaggagctattactatattattaacagatcgaaatttaaa
tacttcattttttgatcctgcaggaggaggagatcctattttataccaacatttattc
>RVcoll11H751_Hipparchia_semele_SicilyE Hipparchia_semele_SicilyE
aactttatattttatttttggtatttgagcaggaatagtagggacttctcttagtttaat
tattcgaacagaattaggtaaccccggatttttaattggagatgatcaaatttataatac
tattgttacagcccatgctttcattataattttttttatagtaatgccaattataattgg
aggatttggtaattgacttgtccccttaatattaggagcccctgatatagccttcccccg
aataaacaatataagattttgacttttacctccctctttaatattattaatttcaagaag
tattgtcgaaaatggagcaggaacaggatgaactgtttaccccccactttcatctaatat
tgcacatggaggatcttctgtagacttagcaattttttcattacatttagctggtatttc
ctcaatcttaggagccattaatttcattacaacaattattaatatacgaattaatagtat
aacttatgatcaaatacccttatttgtttgagctgtaggaattacagctttattattatt
actttcattgcctgtattagcaggagctattactatattattaacagatcgaaatttaaa
tacttcattttttgatcctgcaggaggaggagatcctattttataccaacatttattc
>RVcoll11H731_Hipparchia_blachieri_SicilyE Hipparchia_blachieri_SicilyE
aactttatattttatttttggtatttgagcaggaatagtagggacttctcttagtttaat
tattcgaacagaattaggtaaccccggatttttaattggagatgatcaaatttataatac
tattgttacagcccatgctttcattataattttttttatagtaatgccaattataattgg
aggatttggtaattgacttgtccccttaatattaggagcccctgatatagccttcccccg
aataaacaatataagattttgacttttacctccctctttaatattattaatttcaagaag
tattgtcgaaaatggagcaggaacaggatgaactgtttaccccccactttcatctaatat
tgcacatggaggatcttctgtagacttagcaattttttcattacatttagctggtatttc
ctcaatcttaggagccattaatttcattacaacaattattaatatacgaattaatagtat
aacttatgatcaaatacccttatttgtttgagctgtaggaattacagctttattattatt
actttcattgcctgtattagcaggagctattactatattattaacagatcgaaatttaaa
tacttcattttttgaccctgcaggaggaggagatcctattttataccaacatttattc
>RVcoll11H973_Hipparchia_blachieri_SicilyW Hipparchia_blachieri_SicilyW
aactttatattttatttttggtatttgagcaggaatagtagggacttctcttagtttaat
tattcgaacagaattaggtaaccccggatttttaattggagatgatcaaatttataatac
tattgttacagcccatgctttcattataattttttttatagtaatgccaattataattgg
aggatttggtaattgacttgtccccttaatattaggagcccctgatatagccttcccccg
aataaacaatataagattttgacttttacccccctctttaatattattaatttcaagaag
tattgtcgaaaatggagcaggaacaggatgaactgtttaccccccactttcatctaatat
tgcacatggaggatcttctgtagacttagcaattttttcattacatttagctggtatttc
ctcaatcttaggggccattaatttcattacaacaattattaatatacgaattaatagtat
aacttatgatcaaatacccttatttgtttgagctgtaggaattacagctttattattatt
gctttcattgcctgtattagcaggagctattactatattattaacagatcgaaatttaaa
tacttcattttttgatcctgcaggaggaggagatcctattttataccaacatttattc
>RVcoll12R177_Hipparchia_blachieri_SicilyW Hipparchia_blachieri_SicilyW
aactttatattttatttttggtatttgagcaggaatagtagggacttctcttagtttaat
tattcgaacagaattaggtaaccccggatttttaattggagatgatcaaatttataatac
tattgttacagcccatgctttcattataattttttttatagtaatgccaattataattgg
aggatttggtaattgacttgtccccttaatattaggagcccctgatatagccttcccccg
aataaacaatataagattttgacttttacccccctctttaatattattaatttcaagaag
tattgtcgaaaatggagcaggaacaggatgaactgtttaccccccactttcatctaatat
tgcacatggaggatcttctgtagacttagcaattttttcattacatttagctggtatttc
ctcaatcttaggagccattaatttcattacaacaattattaatatacgaattaatagtat
aacttatgatcaaatacccttatttgtttgagctgtaggaattacagctttattattatt
actttcattgcctgtattagcaggagctattactatattattaacagatcgaaatttaaa
tacttcattttttgatcctgcaggaggaggagatcctattttataccaacatttattc
>RVcoll10C651_Hipparchia_blachieri_SicilyW
aactttatattttatttttggtatttgagcaggaatagtagggacttctcttagtttaat
tattcgaacagaattaggtaaccccggatttttaattggagatgatcaaatttataatac
tattgttacagcccatgctttcattataattttttttatagtaatgccaattataattgg
aggatttggtaattgacttgtccccttaatattaggagcccctgatatagctttcccccg
aataaacaatataagattttgacttttacccccctctttaatattattaatttcaagaag
tattgtcgaaaatggagcaggaacaggatgaactgtttaccccccactttcatctaatat
tgcacatggaggatcttctgtagacttagcaattttttcattacatttagctggtatttc
ctcaatcttaggagccattaatttcattacaacaattattaatatacgaattaatagtat
aacttatgatcaaatacccttatttgtttgagctgtaggaattacagctttattattatt
actttcattgcctgtattagcaggagctattactatattattaacagatcgaaatttaaa
tacttcattttttgatcctgcaggaggaggagatcctat-------------------
>RVcollLD2112_Hipparchia_blachieri_SicilyW Hipparchia_blachieri_SicilyW
aactttatattttatttttggtatttgagcaggaatagtagggacttctcttagtttaat
tattcgaacagaattaggtaaccccggatttttaattggagatgatcaaatttataatac
tattgttacagcccatgctttcattataattttttttatagtaatgccaattataattgg
aggatttggtaattgacttgtccccttaatattaggagcccctgatatagccttcccccg
aataaacaatataagattttgacttttacccccctctttaatattattaatttcaagaag
tattgtcgaaaatggagcaggaacaggatgaactgtttaccccccactttcatctaatat
tgcacatggaggatcttctgtagacttagcaattttttcattacatttagctggtatttc
ctcaatcttaggggccattaatttcattacaacaattattaatatacgaattaatagtat
aacttatgatcaaatacccttatttgtttgagctgtaggaattacagctttattattatt
actttcattgcctgtattagcaggagctattactatattattaacagatcgaaatttaaa
tacttcattttttgatcctgcaggaggaggagatcctattttataccaacatttattc
>RVcoll08M171_Hipparchia_semele_SicilyW Hipparchia_semele_SicilyW
aactttatattttatttttggtatttgagcaggaatagtagggacttctcttagtttaat
tattcgaacagaattaggtaaccccggatttttaattggagatgatcaaatttataatac
tattgttacagcccatgctttcattataattttttttatagtaatgccaattataattgg
aggatttggtaattgacttgtccccttaatattaggagcccctgatatagccttcccccg
aataaacaatataagattttgacttttacccccctctttaatattattaatttcaagaag
tattgtcgaaaatggagcaggaacaggatgaactgtttatcccccactttcatctaatat
tgcacatagaggatcttccgtagacttagcaattttttcattacatttagctggtatttc
ctcaatcttaggggccattaatttcattacaacaattattaacatacgaattaataatat
aacttatgatcaaatacccttatttgtttgagctgtaggaattacagctttattattatt
actttcattgcctgtattagcaggagctattactatattattaacagatcgaaatttaaa
tacttcattttttgaccctgcaggaggaggagatcctattttataccaacatttattc
>RVcoll08M165_Hipparchia_blachieri_SicilyW Hipparchia_blachieri_SicilyW
aactttatattttatttttggtatttgagcaggaatagtagggacttctcttagtttaat
tattcgaacagaattaggtaaccccggatttttaattggagatgatcaaatttataatac
tattgttacagcccatgctttcattataattttttttatagtaatgccaattataattgg
aggatttggtaattgacttgtccccttaatattaggagcccctgatatagccttcccccg
aataaacaatataagattttgacttttacccccctctttaatattattaatttcaagaag
tattgtcgaaaatggagcaggaacaggatgaactgtttaccccccactttcatctaatat
tgcacatggaggatcttctgtagacttagcaattttttcattacatttagctggtatttc
ctcaatcttaggggccattaatttcattacaacaattattaatatacgaattaatagtat
aacttatgatcaaatacccttatttgtttgagctgtaggaattacagctttattattatt
actttcattgcctgtattagcaggagctattactatattattaacagatcgaaatttaaa
tacttcattttttgatcctgcaggaggaggagatcctattttataccaacatttattc
>RVcoll08M168_Hipparchia_semele_SicilyW
--------------tttttggtatttgagcaggaatagtagggacttctcttagtttaat
tattcgaacagaattaggtaaccccggatttttaattggagatgatcaaatttataatac
tattgttacagctcatgctttcattataattttttttatagtaatgccaattataattgg
aggatttggtaattgacttgtccccttaatattaggagcccctgatatagccttcccccg
aataaacaatataagattttgacttttacccccctctttaatattattaatttcaagaag
tattgtcgaaaatggagcaggaacaggatgaactgtttatcccccactttcatctaatat
tgcacatggaggatcttccgtagacttagcaattttttcattgcatttagctggtatttc
ctcaatcttaggagccattaatttcattacaacaattattaacatacgaattaatagtat
aacttatgatcaaatacccttatttgtttgagctgtaggaattacagctttattattatt
actttcattgcctgtattagcaggagctattactatattattaacagatcgaaatttaaa
tacttcattttttgatcctgcaggaggaggagatcctattttataccaacatttattc
>RVcollLD2109_Hipparchia_blachieri_SicilyW Hipparchia_blachieri_SicilyW
aactttatattttatttttggtatctgggcaggaatagtaggaacttctcttagtttaat
tattcgaacagaattaggtaaccccggatttttaattggagatgatcaaatttataatac
tattgttacagcacatgctttcattataattttttttatagtaataccaattataattgg
aggatttggtaattgacttgtccccttaatactaggagctcctgatatagcctttcctcg
aataaacaatataagattttgacttttacccccttctttaatattattaatttcaagaag
tattgtcgaaaatggagcaggaacaggatgaaccgtttaccccccactttcatctaatat
tgcacatggaggatcttccgtagatttagcaattttttcactacatttagctggtatttc
ctcaatcttaggggccattaatttcattacaacaattattaatatacgaattaatagtat
aacttatgatcaaatacctttatttgtttgagctgtaggaattacagctttattattatt
actttcattacctgtattagcaggagctattactatattattaacagatcgaaatttaaa
tacttcattttttgaccctgcaggaggaggagaccctattttatatcaacatttattc
>RVcoll11H546_Hipparchia_blachieri_SicilyW Hipparchia_blachieri_SicilyW
aactttatattttatttttggtatttgagcaggaatagtagggacttctcttagtttaat
tattcgaacagaattaggtaaccccggatttttaattggagatgatcaaatttataatac
tattgttacagcccatgctttcattataattttttttatagtaatgccaattataattgg
aggatttggtaattgacttgtccccttaatattaggagcccctgatatagccttcccccg
aataaacaatataagattttgacttttacccccctctttaatattattaatttcaagaag
tattgtcgaaaatggagcaggaacaggatgaactgtttaccccccactttcatctaatat
tgcacatggaggatcttctgtagacttagcaattttttcattacatttagctggtatttc
ctcaatcttaggggccattaatttcattacaacaattattaatatacgaattaatagtat
aacttatgatcaaatacccttatttgtttgagctgtaggaattacagctttattattatt
actttcattgcctgtattagcaggagctattactatattattaacagatcgaaatttaaa
tacttcattttttgatcctgcaggaggaggagatcctattttataccaacatttattc
>RVcoll08J911_Hipparchia_algirica_Tunisia Hipparchia_algirica_Tunisia
aactttatattttattttcggtatttgagcaggaatagtaggaacttctcttagtttaat
tattcgaacagaattaggtaaccccggatttttaattggagatgatcaaatttataatac
tattgttacagcccatgctttcattataattttttttatagtaataccaattataattgg
aggatttggtaattgacttgtccccttaatactaggagctcctgatatagcctttcctcg
aataaacaatataagattttgacttttacccccctctttaatattattaatttcaagaag
tattgtcgaaaacggagcaggaacaggatgaaccgtttaccccccactttcatctaatat
tgcacatggaggatcttccgtagatttagcaattttttcactacatttagctggtatttc
ctcaatcttaggggccattaatttcattacaacaattattaatatacgaattaatagtat
aacttatgatcaaatacctttatttgtttgagctgtaggaattacagctttattattatt
actttcattacctgtattagcaggagctattactatattattaacagatcgaaatttaaa
tacttcattttttgaccctgcaggaggaggagatcctattttatatcaacatttattc
>RVcoll14L090_Hipparchia_algirica_Algeria Hipparchia_algirica_Algeria
aactttatattttattttcggtatttgagcaggaatagtaggaacttctcttagtttaat
tattcgaacagaattaggtaaccccggatttttaattggagatgatcaaatttataatac
tattgttacagcccatgctttcattataattttttttatagtaataccaattataattgg
aggatttggtaattgacttgtccccttaatactaggagctcctgatatagcctttcctcg
aataaacaatataagattttgacttttacccccttctttaatattattaatttcaagaag
tattgtcgaaaacggagcaggaacaggatgaaccgtttaccccccactttcatctaatat
tgcacatggaggatcttccgtagatttagcaattttttcactacatttagctggtatttc
ctcaatcttaggagccattaatttcattacaacaattattaatatacgaattaatagtat
aacttatgatcaaatacctttatttgtttgagctgtaggaattacagctttattattatt
actttcattacctgtattagcaggagctattactatattattaacagatcgaaatttaaa
tacttcattttttgaccctgcaggaggaggagatcctattttatatcaacatttattc
>RVcoll14B076_Hipparchia_algirica_Algeria Hipparchia_algirica_Algeria
aactttatattttattttcggtatttgagcaggaatagtaggaacttctcttagtttaat
tattcgaacagaattaggtaaccccggatttttaattggggatgatcaaatttataatac
tattgttacagcccatgctttcattataattttttttatagtaataccaattataattgg
aggatttggtaattgacttgtccccttaatactaggagctcctgatatagcctttcctcg
aataaataatataagattttgacttttacccccttctttaatattattaatttcaagaag
tattgtcgaaaacggagcaggaacaggatgaaccgtttaccccccactttcatctaatat
tgcacatggaggatcttccgtagatttagcaattttttcactacatttagctggtatttc
ctcaatcttaggggccattaatttcattacaacaattattaatatacgaattaatagtat
aacttatgatcaaatacctttatttgtttgagctgtaggaattacagctttattattatt
actttcattacctgtattagcaggagctattactatattattaacagatcgaaatttaaa
tacttcattttttgaccctgcaggaggaggagatcctattttatatcaacatttattc
>RVcoll12N898_Hipparchia_algirica_Algeria Hipparchia_algirica_Algeria
aactttatattttattttcggtatttgagcaggaatagtaggaacttctcttagtttaat
tattcgaacagaattaggtaaccccggatttttaattggagatgatcaaatttataatac
tattgttacagcccatgctttcattataattttttttatagtaataccaattataattgg
aggatttggtaattgacttgtccccttaatactaggagctcctgatatagcctttcctcg
aataaacaatataagattttgacttttacccccttctttaatattattaatttcaagaag
tattgtcgaaaatggagcaggaacaggatgaaccgtttaccccccactttcatctaatat
tgcacatggaggatcttccgtagatttagcaattttttcactacatttagctggtatttc
ctcaattttaggggccattaatttcattacaacaattattaatatacgaattaatagtat
aacttatgatcaaatacctttatttgtttgagctgtaggaattacagctttattattatt
actttcattacctgtattagcaggagctattactatattattaacagatcgaaatttaaa
tacttcattttttgaccctgcaggaggaggagatcctattttataccaacatttattc
>RVcoll09T557_Hipparchia_leighebi_Stromboli Hipparchia_leighebi_Stromboli
aactttatattttatttttggtatttgagcaggaatagtagggacttctcttagtttaat
tattcgaacagaattaggtaaccccggatttttaattggagatgatcaaatttataatac
tattgttacagcccatgctttcattataattttttttatagtaatgccaattataattgg
aggatttggtaattgacttgtccccttaatattaggagcccctgatatagccttcccccg
aataaacaatataagattttgacttttacccccctctttaatattattaatttcaagaag
tattgtcgaaaatggagcaggaacaggatgaactgtttatcccccactttcatctaatat
tgcacatgggggatcttctgtagacttagcaattttttcattgcatttagctggtatttc
ctcaatcttaggggccattaatttcattacaacaattatcaacatacgaattaatagtat
aacttatgatcaaatacccttatttgtttgagctgtaggaattacagctttattattatt
actttcattacctgtattagcaggagctattactatattattaacagatcgaaatttaaa
tacttcattttttgaccctgcaggaggaggagatcctattttataccaacatttattc
>RVcoll09T558_Hipparchia_leighebi_Stromboli
aactttatattttatttttggtatttgagcaggaatagtagggacttctcttagtttaat
tattcgaacagaattaggtaaccccggatttttaattggagatgatcaaatttataatac
tattgttacagcccatgctttcattataattttttttatagtaatgccaattataattgg
aggatttggtaattgacttgtccccttaatattaggagcccctgatatagccttcccccg
aataaacaatataagattttgacttttacccccctctttaatattattaatttcaagaag
tattgtcgaaaatggagcaggaacaggatgaactgtttatcccccactttcatctaatat
tgcacatgggggatcttctgtagacttagcaattttttcattgcatttagctggtatttc
ctcaatcttaggggccattaatttcattacaacaattatcaacatacgaattaatagtat
aacttatgatcaaatacccttatttgtttgagctgtaggaattacagctttattattatt
actttcattacctgtattagcaggagctattactatattattaacagatcgaaatttaaa
tacttcattttttgaccctgcaggaggaggagatcctattttataccaacatttattc
>RVcoll10C686_Hipparchia_leighebi_Stromboli
-------------------------tgagcaggaatagtagggacttctcttagtttaat
tattcgaacagaattaggtaaccccggatttttaattggagatgatcaaatttataatac
tattgttacagcccatgctttcattataattttttttatagtaatgccaattataattgg
aggatttggtaattgacttgtccccttaatattaggagcccctgatatagccttcccccg
aataaacaatataagattttgacttttacccccctctttaatattattaatttcaagaag
tattgtcgaaaatggagcaggaacaggatgaactgtttatcccccactttcatctaatat
tgcacatgggggatcttctgtagacttagcaattttttcattgcatttagctggtatttc
ctcaatcttaggggccattaatttcattacaacaattatcaacatacgaattaatagtat
aacttatgatcaaatacccttatttgtttgagctgtaggaattacagctttattattatt
actttcattacctgtattagcaggagctattactatattattaacagatcgaaatttaaa
tacttcattttttgaccctgcaggaggaggagatcctattttataccaacatttattc
>RVcollLD3213_Hipparchia_leighebi_Lipari
---------------------------------------------ttctcttagtttaat
tattcgaacagaattaggtaaccccggatttttaattggagatgatcaaatttataatac
tattgttacagcccatgctttcattataattttttttatagtaatgccaattataattgg
aggatttggtaattgacttgtccccttaatattaggagcccctgatatagccttcccccg
aataaacaatataagattttgacttttacccccctctttaatattattaatttcaagaag
tattgtcgaaaatggagcaggaacaggatgaactgtttatcccccactttcatctaatat
tgcacatggaggatcttctgtagacttagcaattttttcattgcatttagctggtatttc
ctcaatcttaggggccattaatttcattacaacaattatcaacatacgaattaataatat
aacttatgatcaaatacccttatttgtttgagctgtaggaattacagctttattattatt
actttcattacctgtattagcaggagctattactatattattaacagatcgaaatttaaa
tacttcattttttgaccctgcaggaggaggagatcctattttataccaacatttattc
>RVcoll08M162_Hipparchia_leighebi_Vulcano Hipparchia_leighebi_Vulcano
aactttatattttatttttggtatttgagcaggaatagtagggacttctcttagtttaat
tattcgaacagaattaggtaaccccggatttttaattggagatgatcaaatttataatac
tattgttacagcccatgctttcattataattttttttatagtaatgccaattataattgg
aggatttggtaattgacttgtccccttaatattaggagcccctgatatagccttcccccg
aataaacaatataagattttgacttttacccccctctttaatattattaatttcaagaag
tattgtcgaaaatggagcaggaacaggatgaactgtttatcccccactttcatctaatat
tgcacatgggggatcttctgtagacttagcaattttttcattgcatttagctggtatttc
ctcaatcttaggggccattaatttcattacaacaattatcaacatacgaattaataatat
aacttatgatcaaatacccttatttgtttgagctgtaggaattacagctttattattatt
actttcattacctgtattagcaggagctattactatattattaacagatcgaaatttaaa
tacttcattttttgaccctgcaggaggaggagatcctattttataccaacatttattc
>RVcoll11H840_Hipparchia_leighebi_Vulcano
aactttatattttatttttggtatttgagcaggaatagtagggacttctcttagtttaat
tattcgaacagaattaggtaaccccggatttttaattggagatgatcaaatttataatac
tattgttacagcccatgctttcattataattttttttatagtaatgccaattataattgg
aggatttggtaattgacttgtccccttaatattaggagcccctgatatagccttcccccg
aataaacaatataagattttgacttttacccccctctttaatattattaatttcaagaag
tattgtcgaaaatggagcaggaacaggatgaactgtttatcccccactttcatctaatat
tgcacatggaggatcttctgtagacttagcaattttttcattgcatttagctggtatttc
ctcaatcttaggggccattaatttcattacaacaattatcaacatacgaattaataatat
aacttatgatcaaatacccttatttgtttgagctgtaggaattacagctttattattatt
actttcattacctgtattagcaggagctattactatattattaacagatcgaaatttaaa
tacttcattttttgaccctgcaggaggaggagatcctattttataccaacatttattc
>RVcoll11H841_Hipparchia_leighebi_Vulcano
------------------------ttgagcaggaatagtagggacttctcttagtttaat
tattcgaacagaattaggtaaccccggatttttaattggagatgatcaaatttataatac
tattgttacagcccatgctttcattataattttttttatagtaatgccaattataattgg
aggatttggtaattgacttgtccccttaatattaggagcccctgatatagccttcccccg
aataaacaatataagattttgacttttacccccctctttaatattattaatttcaagaag
tattgtcgaaaatggagcaggaacaggatgaactgtttatcccccactttcatctaatat
tgcacatgggggatcttctgtagacttagcaattttttcattgcatttagctggtatttc
ctcaatcttaggggccattaatttcattacaacaattatcaacatacgaattaataatat
aacttatgatcaaatacccttatttgtttgagctgtaggaattacagctttattattatt
actttcattacctgtattagcaggagctattactatattattaacagatcgaaatttaaa
tacttcattttttgaccctgcaggaggaggagatcctattttataccaacatttattc
>RVcoll11H845_Hipparchia_leighebi_Vulcano Hipparchia_leighebi_Vulcano
aactttatattttatttttggtatttgagcaggaatagtagggacttctcttagtttaat
tattcgaacagaattaggtaaccccggatttttaattggagatgatcaaatttataatac
tattgttacagcccatgctttcattataattttttttatagtaatgccaattataattgg
aggatttggtaattgacttgtccccttaatattaggagcccctgatatagccttcccccg
aataaacaatataagattttgacttttacccccctctttaatattattaatttcaagaag
tattgtcgaaaatggagcaggaacaggatgaactgtttatcccccactttcatctaatat
tgcacatgggggatcttctgtagacttagcaattttttcattgcatttagctggtatttc
ctcaatcttaggggccattaatttcattacaacaattatcaacatacgaattaataatat
aacttatgatcaaatacccttatttgtttgagctgtaggaattacagctttattattatt
actttcattacctgtattagcaggagctattactatattattaacagatcgaaatttaaa
tacttcattttttgaccctgcaggaggaggagatcctattttataccaacatttattc
>RVcoll11H873_Hipparchia_leighebi_Salina Hipparchia_leighebi_Salina
aactttatattttatttttggtatttgagcaggaatagtagggacttctcttagtttaat
tattcgaacagaattaggtaaccccggatttttaattggagatgatcaaatttataatac
tattgttacagcccatgctttcattataattttttttatagtaatgccaattataattgg
aggatttggtaattgacttgtccccttaatattaggagcccctgatatagccttcccccg
aataaacaatataagattttgacttttacccccctctttaatattattaatttcaagaag
tattgtcgaaaatggagcaggaacaggatgaactgtttatcccccactttcatctaatat
tgcacatggaggatcttctgtagacttagcaattttttcattgcatttagctggtatttc
ctcaatcttaggggccattaatttcattacaacaattatcaacatacgaattaataatat
aacttatgatcaaatacccttatttgtttgagctgtaggaattacagctttattattatt
actttcattacctgtattagcaggagctattactatattattaacagatcgaaatttaaa
tacttcattttttgaccctgcaggaggaggagatcctattttataccaacatttattc
>RVcoll11H872_Hipparchia_leighebi_Salina
------------------------ttgagcaggaatagtagggacttctcttagtttaat
tattcgaacagaattaggtaaccccggatttttaattggagatgatcaaatttataatac
tattgttacagcccatgctttcattataattttttttatagtaatgccaattataattgg
aggatttggtaattgacttgtccccttaatattaggagcccctgatatagccttcccccg
aataaacaatataagattttgacttttacccccctctttaatattattaatttcaagaag
tattgtcgaaaatggagcaggaacaggatgaactgtttatcccccactttcatctaatat
tgcacatgggggatcttctgtagacttagcaattttttcattgcatttagctggtatttc
ctcaatcttaggggccattaatttcattacaacaattatcaacatacgaattaatagtat
aacttatgatcaaatacccttatttgtttgagctgtaggaattacagctttattattatt
actttcattacctgtattagcaggagctattactatattattaacagatcgaaatttaaa
tacttcattttttgaccctgcaggaggaggagatcctattttataccaacatttattc
>RVcollLD1884_Lasiommata_megera_Italy Lasiommata_megera_Italy
aactttatattttatttttggtatttgagcaggaatagtaggaacatcccttagtcttat
tattcgaacagaattaggtaacccaggatttttaattggagatgatcaaatttataatac
tattgtaacagctcatgctttcattataattttttttatagttataccaattataattgg
aggatttggtaattgattaatcccccttatattaggagctcctgatatagcttttcctcg
tataaataatataagtttttgattattacctccttctttaattctattaatttcaagaag
tattgtagaaaatggagcaggaacaggatgaactgtgtatcccccactatcatctaatat
tgcccatagagggtcatctgttgatttagcaattttttctttacatttagcaggaatctc
ctcaattttaggagctattaattttattacaactattattaatatacgaattaataatat
atcttatgatcaaatacccttatttgtttgagctgtgggaattacagcattacttctttt
actttcattacctgttttagcaggtgctattactatacttttaacagatcgaaatttaaa
tacatctttttttgatccagccggaggaggagatcctattttatatcaacatttattt
>RVcollLD1885_Lasiommata_megera_Italy Lasiommata_megera_Italy
aactttatattttatttttggtatttgagcaggaatagtaggaacatcccttagtcttat
tattcgaacagaattaggtaacccaggatttttaattggagatgatcaaatttataatac
tattgtaacagctcatgctttcattataattttttttatagttataccaattataattgg
aggatttggtaattgattaatcccccttatattaggagctcctgatatagcttttcctcg
tataaataatataagtttttgattattacctccttctttaattctattaatttcaagaag
tattgtagaaaatggagcaggaacaggatgaactgtgtatcccccactatcatctaatat
tgcccatagagggtcatctgttgatttagcaattttttctttacatttagcaggaatctc
ctcaattttaggagctattaattttattacaactattattaatatacgaattaataatat
atcttatgatcaaatacccttatttgtttgagctgtgggaattacagcattacttctttt
actttcattacctgttttagcaggtgctattactatacttttaacagatcgaaatttaaa
tacatctttttttgatccagccggaggaggagatcctattttatatcaacatttattt
>RVcoll11D482_Lasiommata_megera_Italy Lasiommata_megera_Italy
aactttatattttatttttggtatttgagcaggaatagtaggaacatcccttagtcttat
tattcgaacagaattaggtaacccaggatttttaattggagatgatcaaatttataatac
tattgtaacagctcatgctttcattataattttttttatagttataccaattataattgg
aggatttggtaattgattaatcccccttatattaggagctcctgatatagcttttcctcg
tataaataatataagtttttgattattacctccttctttaattctattaatttcaagaag
tattgtagaaaatggagcaggaacaggatgaactgtgtatcccccactatcatctaatat
tgcccatagagggtcatctgttgatttagcaattttttctttacatttagcaggaatctc
ctcaattttaggagctattaattttattacaactattattaatatacgaattaataatat
atcttatgatcaaatacccttatttgtttgagctgtgggaattacagcattacttctttt
actttcattacctgttttagcaggtgctattactatacttttaacagatcgaaatttaaa
tacatctttttttgatccagccggaggaggagatcctattttatatcaacatttattt
>RVcoll12M494_Lasiommata_megera_Italy Lasiommata_megera_Italy
aactttatattttatttttggtatttgagcaggaatagtaggaacatcccttagtcttat
tattcgaacagaattaggtaacccaggatttttaattggagatgatcaaatttataatac
tattgtaacagctcatgctttcattataattttttttatagttataccaattataattgg
aggatttggtaattgattaatcccccttatattaggagctcctgatatagcttttcctcg
tataaataatataagtttttgattattacctccttctttaattctattaatttcaagaag
tattgtagaaaatggagcaggaacaggatgaactgtgtatcccccactatcatctaatat
tgcccatagagggtcatctgttgatttagcaattttttctttacatttagcaggaatctc
ctcaattttaggagctattaattttattacaactattattaatatacgaattaataatat
atcttatgatcaaatacccttatttgtttgagctgtgggaattacagcattacttctttt
actttcattacctgttttagcaggtgctattactatacttttaacagatcgaaatttaaa
tacatctttttttgatccagccggaggaggagatcctattttatatcaacatttattt
>RVcoll14A784_Lasiommata_megera_Italy Lasiommata_megera_Italy
aactttatattttatttttggtatttgagcaggaatagtaggaacatcccttagtcttat
tattcgaacagaattaggtaacccaggatttttaattggagatgatcaaatttataatac
tattgtaacagctcatgctttcattataattttttttatagttataccaattataattgg
aggatttggtaattgattaatcccccttatattaggagctcctgatatagcttttcctcg
tataaataatataagtttttgattattacctccttctttaattctattaatttcaagaag
tattgtagaaaatggagcaggaacaggatgaactgtgtatcccccactatcatctaatat
tgcccatagagggtcatctgttgatttagcaattttttctttacatttagcaggaatctc
ctcaattttaggagctattaattttattacaactattattaatatacgaattaataatat
atcttatgatcaaatacccttatttgtttgagctgtgggaattacagcattacttctttt
actttcattacctgttttagcaggtgctattactatacttttaacagatcgaaatttaaa
tacatctttttttgatccagccggaggaggagatcctattttatatcaacatttattt
>LEPSS00123_Lasiommata_megera_Italy Lasiommata_megera_Italy
aactttatattttatttttggtatttgagcaggaatagtaggaacatcccttagtcttat
tattcgaacagaattaggtaacccaggatttttaattggagatgatcaaatttataatac
tattgtaacagctcatgctttcattataattttttttatagttataccaattataattgg
aggatttggtaattgattaatcccccttatattaggagctcctgatatagcttttcctcg
tataaataatataagtttttgattattacctccttctttaattctattaatttcaagaag
tattgtagaaaatggagcaggaacaggatgaactgtgtatcccccactatcatctaatat
tgcccatagagggtcatctgttgatttagcaattttttctttacatttagcaggaatctc
ctcaattttaggagctattaattttattacaactattattaatatacgaattaataatat
atcttatgatcaaatacccttatttgtttgagctgtgggaattacagcattacttctttt
actttcattacctgttttagcaggtgctattactatacttttaacagatcgaaatttaaa
tacatctttttttgatccagccggaggaggagatcctattttatatcaacatttattt
>LEPSS00122_Lasiommata_megera_Italy Lasiommata_megera_Italy
aactttatattttatttttggtatttgagcaggaatagtaggaacatcccttagtcttat
tattcgaacagaattaggtaacccaggatttttaattggagatgatcaaatttataatac
tattgtaacagctcatgctttcattataattttttttatagttataccaattataattgg
aggatttggtaattgattaatcccccttatattaggagctcctgatatagcttttcctcg
tataaataatataagtttttgattattacctccttctttaattctattaatttcaagaag
tattgtagaaaatggagcaggaacaggatgaactgtgtatcccccactatcatctaatat
tgcccatagagggtcatctgttgatttagcaattttttctttacatttagcaggaatctc
ctcaattttaggagctattaattttattacaactattattaatatacgaattaataatat
atcttatgatcaaatacccttatttgtttgagctgtgggaattacagcattacttctttt
actttcattacctgttttagcaggtgctattactatacttttaacagatcgaaatttaaa
tacatctttttttgatccagccggaggaggagatcctattttatatcaacatttattt
>RVcoll14A704_Lasiommata_megera_Italy Lasiommata_megera_Italy
aactttatattttatttttggtatttgagcaggaatagtaggaacatcccttagtcttat
tattcgaacagaattaggtaacccaggatttttaattggagatgatcaaatttataatac
tattgtaacagctcatgctttcattataattttttttatagttataccaattataattgg
aggatttggtaattgattaatcccccttatattaggagctcctgatatagcttttcctcg
tataaataatataagtttttgattattacctccttctttaattctattaatttcaagaag
tattgtagaaaatggagcaggaacaggatgaactgtgtatcccccactatcatctaatat
tgcccatagagggtcatctgttgatttagcaattttttctttacatttagcaggaatctc
ctcaattttaggagctattaattttattacaactattattaatatacgaattaataatat
atcttatgatcaaatacccttatttgtttgagctgtgggaattacagcattacttctttt
actttcattacctgttttagcaggtgctattactatacttttaacagatcgaaatttaaa
tacatctttttttgatccagccggaggaggagatcctattttatatcaacatttattt
>LEPSS00196_Lasiommata_megera_Italy Lasiommata_megera_Italy
aactttatattttatttttggtatttgagcaggaatagtaggaacatcccttagtcttat
tattcgaacagaattaggtaacccaggatttttaattggagatgatcaaatttataatac
tattgtaacagctcatgctttcattataattttttttatagttataccaattataattgg
aggatttggtaattgattaatcccccttatattaggagctcctgatatagcttttcctcg
tataaataatataagtttttgattattacctccttctttaattctattaatttcaagaag
tattgtagaaaatggagcaggaacaggatgaactgtgtatcccccactatcatctaatat
tgcccatagagggtcatctgttgatttagcaattttttctttacatttagcaggaatctc
ctcaattttaggagctattaattttattacaactattattaatatacgaattaataatat
atcttatgatcaaatacccttatttgtttgagctgtgggaattacagcattacttctttt
actttcattacctgttttagcaggtgctattactatacttttaacagatcgaaatttaaa
tacatctttttttgatccagccggaggaggagatcctattttatatcaacatttattt
>RVcoll11D355_Lasiommata_megera_SicilyE Lasiommata_megera_SicilyE
aactttatattttatttttggtatttgagcaggaatagtaggaacatcccttagtcttat
tattcgaacagaattaggtaacccaggatttttaattggagatgatcaaatttataatac
tattgtaacagctcatgctttcattataattttttttatagttataccaattataattgg
aggatttggtaattgattaatcccccttatattaggagctcctgatatagcttttcctcg
tataaataatataagtttttgattattacctccttctttaattctattaatttcaagaag
tattgtagaaaatggagcaggaacaggatgaactgtgtatcccccactatcatctaatat
tgcccatagagggtcatctgttgatttagcaattttttctttgcatttagcaggaatctc
ctcaattttaggagctattaattttattacaactattattaatatacgaattaataatat
atcttatgatcaaatacccttatttgtttgagctgtgggaattacagcattacttctttt
actttcattacctgttttagcaggtgctattactatacttttaacagatcgaaatttaaa
tacatctttttttgatccag--------------------------------------
>RVcoll12M339_Lasiommata_megera_SicilyE Lasiommata_megera_SicilyE
aactttatattttatttttggtatttgagcaggaatagtaggaacatcccttagtcttat
tattcgaacagaattaggtaacccaggatttttaattggagatgatcaaatttataatac
tattgtaacagctcatgctttcattataattttttttatagttataccaattataattgg
aggatttggtaattgattaatcccccttatattaggagctcctgatatagcttttcctcg
tataaataatataagtttttgattattacctccttctttaattctattaatttcaagaag
tattgtagaaaatggagcaggaacaggatgaactgtgtatcccccactatcatctaatat
tgcccatagagggtcatctgttgatttagcaattttttctttacatttagcaggaatctc
ctcaattttaggagctattaattttattacaactattattaatatacgaattaataatat
atcttatgatcaaatacccttatttgtttgagctgtgggaattacagcattacttctttt
actttcattacctgttttagcaggtgctattactatacttttaacagatcgaaatttaaa
tacatctttttttgatccagccggaggaggagatcctattttatatcaacatttattt
>RVcoll11D321_Lasiommata_megera_SicilyE Lasiommata_megera_SicilyE
aactttatattttatttttggtatttgagcaggaatagtaggaacatcccttagtcttat
tattcgaacagaattaggtaacccaggatttttaattggagatgatcaaatttataatac
tattgtaacagctcatgctttcattataattttttttatagttataccaattataattgg
aggatttggtaattgattaatcccccttatattaggagctcctgatatagcttttcctcg
tataaataatataagtttttgattattacctccttctttaattctattaatttcaagaag
tattgtagaaaatggagcaggaacaggatgaactgtgtatcccccactatcatctaatat
tgcccatagagggtcatctgttgatttagcaattttttctttacatttagcaggaatctc
ctcaattttaggagctattaattttattacaactattattaatatacgaattaataatat
atcttatgatcaaatacccttatttgtttgagctgtgggaattacagcattacttctttt
actttcattacctgttttagcaggtgctattactatacttttaacagatcgaaatttaaa
tacatctttttttgatccagccggaggaggagatcctattttatatcaacatttattt
>RVcollLD0204_Lasiommata_megera_SicilyE Lasiommata_megera_SicilyE
aactttatattttatttttggtatttgagcaggaatagtaggaacatcccttagtcttat
tattcgaacagaattaggtaacccaggatttttaattggagatgatcaaatttataatac
tattgtaacagctcatgctttcattataattttttttatagttataccaattataattgg
aggatttggtaattgattaatcccccttatattaggagctcctgatatagcttttcctcg
tataaataatataagtttttgattattacctccttctttaattctattaatttcaagaag
tattgtagaaaatggagcaggaacaggatgaactgtgtatcccccactatcatctaatat
tgcccatagagggtcatctgttgatttagcaattttttctttacatttagcaggaatctc
ctcaattttaggagctattaattttattacaactattattaatatacgaattaataatat
atcttatgatcaaatacccttatttgtttgagctgtgggaattacagcattacttctttt
actttcattacctgttttagcaggtgctattactatacttttaacagatcgaaatttaaa
tacatctttttttgatccagccggaggaggagatcctattttatatcaacatttattt
>RVcollLD2081_Lasiommata_megera_SicilyE Lasiommata_megera_SicilyE
aactttatattttatttttggtatttgagcaggaatagtaggaacatcccttagtcttat
tattcgaacagaattaggtaacccaggatttttaattggagatgatcaaatttataatac
tattgtaacagctcatgctttcattataattttttttatagttataccaattataattgg
aggatttggtaattgattaatcccccttatattaggagctcctgatatagcttttcctcg
tataaataatataagtttttgattattacctccttctttaattctattaatttcaagaag
tattgtagaaaatggagcaggaacaggatgaactgtgtatcccccactatcatctaatat
tgcccatagagggtcatctgttgatttagcaattttttctttacatttagcaggaatctc
ctcaattttaggagctattaattttattacaactattattaatatacgaattaataatat
atcttatgatcaaatacccttatttgtttgagctgtgggaattacagcattacttctttt
actttcattacctgttttagcaggtgctattactatacttttaacagatcgaaatttaaa
tacatctttttttgatccagccggaggaggagatcctattttatatcaacatttattt
>RVcoll11D446_Lasiommata_megera_SicilyE Lasiommata_megera_SicilyE
aactttatattttatttttggtatttgagcaggaatagtaggaacatcccttagtcttat
tattcgaacagaattaggtaacccaggatttttaattggagatgatcaaatttataatac
tattgtaacagctcatgctttcattataattttttttatagttataccaattataattgg
aggatttggtaattgattaatcccccttatattaggagctcctgatatagcttttcctcg
tataaataatataagtttttgattattacctccttctttaattctattaatttcaagaag
tattgtagaaaatggagcaggaacaggatgaactgtgtatcccccactatcatctaatat
tgcccatagagggtcatctgttgatttagcaattttttctttacatttagcaggaatctc
ctcaattttaggagctattaattttattacaactattattaatatacgaattaataatat
atcttatgatcaaatacccttatttgtttgagctgtgggaattacagcattacttctttt
actttcattacctgttttagcaggtgctattactatacttttaacagatcgaaatttaaa
tacatctttttttgatccagccggaggaggagatcctattttatatcaacatttattt
>RVcoll12M391_Lasiommata_megera_SicilyW Lasiommata_megera_SicilyW
aactttatattttatttttggtatttgagcaggaatagtaggaacatcccttagtcttat
tattcgaacagaattaggtaacccaggatttttaattggagatgatcaaatttataatac
tattgtaacagctcatgctttcattataattttttttatagttataccaattataattgg
aggatttggtaattgattaatcccccttatattaggagctcctgatatagcttttcctcg
tataaataatataagtttttgattattacctccttctttaattctattaatttcaagaag
tattgtagaaaatggagcaggaacaggatgaactgtgtatcccccactatcatctaatat
tgcccatagagggtcatctgttgatttagcaattttttctttacatttagcaggaatctc
ctcaattttaggagctattaattttattacaactattattaatatacgaattaataatat
atcttatgatcaaatacccttatttgtttgagctgtgggaattacagcattacttctttt
actttcattacctgttttagcaggtgctattactatacttttaacagatcgaaatttaaa
tacatctttttttgatccagccggaggaggagatcctattttatatcaacatttattt
>RVcoll12M392_Lasiommata_megera_SicilyW Lasiommata_megera_SicilyW
aactttatattttatttttggtatttgagcaggaatagtaggaacatcccttagtcttat
tattcgaacagaattaggtaacccaggatttttaattggagatgatcaaatttataatac
tattgtaacagctcatgctttcattataattttttttatagttataccaattataattgg
aggatttggtaattgattaatcccccttatattaggagctcctgatatagcttttcctcg
tataaataatataagtttttgattattacctccttctttaattctattaatttcaagaag
tattgtagaaaatggagcaggaacaggatgaactgtgtatcccccactatcatctaatat
tgcccatagagggtcatctgttgatttagcaattttttctttacatttagcaggaatctc
ctcaattttaggagctattaattttattacaactattattaatatacgaattaataatat
atcttatgatcaaatacccttatttgtttgagctgtgggaattacagcattacttctttt
actttcattacctgttttagcaggtgctattactatacttttaacggatcgaaatttaaa
tacatctttttttgatccagccggaggaggagatcctattttatatcaacatttattt
>RVcollLD2133_Lasiommata_megera_SicilyW Lasiommata_megera_SicilyW
aactttatattttatttttggtatttgagcaggaatagtaggaacatcccttagtcttat
tattcgaacagaattaggtaacccaggatttttaattggagatgatcaaatttataatac
tattgtaacagctcatgctttcattataattttttttatagttataccaattataattgg
aggatttggtaattgattaatcccccttatattaggagctcctgatatagcttttcctcg
tataaataatataagtttttgattattacctccttctttaattctattaatttcaagaag
tattgtagaaaatggagcaggaacaggatgaactgtgtatcccccactatcatctaatat
tgcccatagagggtcatctgttgatttagcaattttttctttacatttagcaggaatctc
ctcaattttaggagctattaattttattacaactattattaatatacgaattaataatat
atcttatgatcaaatacccttatttgtttgagctgtgggaattacagcattacttctttt
actttcattacctgttttagcaggtgctattactatacttttaacagatcgaaatttaaa
tacatctttttttgatccagccggaggaggagatcctattttatatcaacatttattt
>RVcoll11D031_Lasiommata_megera_SicilyW Lasiommata_megera_SicilyW
aactttatattttatttttggtatttgagcaggaatagtaggaacatcccttagtcttat
tattcgaacagaattaggtaacccaggatttttaattggagatgatcaaatttataatac
tattgtaacagctcatgctttcattataattttttttatagttataccaattataattgg
aggatttggtaattgattaatcccccttatattaggagctcctgatatagcttttcctcg
tataaataatataagtttttgattattacctccttctttaattctattaatttcaagaag
tattgtagaaaatggagcaggaacaggatgaactgtgtatcccccactatcatctaatat
tgcccatagagggtcatctgttgatttagcaattttttctttacatttagcaggaatctc
ctcaattttaggagctattaattttattacaactattattaatatacgaattaataatat
atcttatgatcaaatacccttatttgtttgagctgtgggaattacagcattacttctttt
actttcattacctgttttagcaggtgctattactatacttttaacagatcgaaatttaaa
tacatctttttttgatccagccggaggaggagatcctattttatatcaacatttattt
>RVcoll12N334_Lasiommata_megera_Tunisia Lasiommata_megera_Tunisia
aactttatattttatttttggtatttgagcaggaatagtaggaacatcccttagtcttat
tattcgaacagaattaggtaatccaggatttttaattggagatgatcaaatttataatac
tattgtaacagctcatgctttcattataattttttttatagttatgccaattataattgg
aggatttggtaattgattaatccctcttatattaggagctcctgatatagcttttcctcg
tataaataatataagtttttgattattacctccttctttaattttattaatttcaagaag
tattgtagaaaatggagcaggaacaggatgaactgtgtatcccccactatcatctaatat
tgctcatggaggatcatctgttgatttagcaattttttctttacatttagcaggaatctc
ctcaattttaggagctattaattttattacaactattattaatatacgaattaataatat
atcttatgatcaaatacctttatttgtttgagctgtaggaattacagcattacttctttt
actttcattacctgttttagcaggtgctattactatacttttaacagatcgaaatttaaa
tacatctttttttgatccagccggaggaggagatcctattttatatcaacatttattt
>RVcoll12N424_Lasiommata_megera_Tunisia Lasiommata_megera_Tunisia
aactttatattttatttttggtatttgagcaggaatagtaggaacatcccttagtcttat
tattcgaacagaattaggtaatccaggatttttaattggagatgatcaaatttataatac
tattgtaacagctcatgctttcattataattttttttatagttatgccaattataattgg
aggatttggtaattgattaatccctcttatattaggagctcctgatatagcttttcctcg
tataaataatataagtttttgattattacctccttctttaattttattaatttcaagaag
tattgtagaaaatggagcaggaacaggatgaactgtgtatcccccactatcatctaatat
tgctcatggaggatcatctgttgatttagcaattttttctttacatttagcaggaatctc
ctcaattttaggagctattaattttattacaactattattaatatacgaattaataatat
atcttatgatcaaatacctttatttgtttgagctgtaggaattacagcattacttctttt
actttcattacctgttttagcaggtgctattactatacttttaacagatcgaaatttaaa
tacatctttttttgatccagccggaggaggagatcctattttatatcaacatttattt
>RVcoll13T316_Lasiommata_megera_Tunisia Lasiommata_megera_Tunisia
aactttatattttatttttggtatttgagcaggaatagtaggaacatcccttagtcttat
tattcgaacagaattaggtaatccaggatttttaattggagatgatcaaatttataatac
tattgtaacagctcatgctttcattataattttttttatagttatgccaattataattgg
aggatttggtaattgattaatccctcttatattaggagctcctgatatagcttttcctcg
tataaataatataagtttttgattattacctccttctttaattttattaatttcaagaag
tattgtagaaaatggagcaggaacaggatgaactgtgtatcccccactatcatctaatat
tgctcatggaggatcatctgttgatttagcaattttttctttacatttagcaggaatctc
ctcaattttaggagctattaattttattacaactattattaatatacgaattaataatat
atcttatgatcaaatacctttatttgtttgagctgtaggaattacagcattacttctttt
actttcattacctgttttagcaggtgctattactatacttttaacagatcgaaatttaaa
tacatctttttttgatccagccggaggaggagatcctattttatatcaacatttattt
>RVcoll12N281_Lasiommata_megera_Tunisia Lasiommata_megera_Tunisia
aactttatattttatttttggtatttgagcaggaatagtaggaacatcccttagtcttat
tattcgaacagaattaggtaatccaggatttttaattggagatgatcaaatttataatac
tattgtaacagctcatgctttcattataattttttttatagttataccaattataattgg
aggatttggtaattgattaatccctcttatattaggagctcctgatatagcttttcctcg
tataaataatataagtttttgattattacctccttctttaattttattaatttcaagaag
tattgtagaaaatggagcaggaacaggatgaactgtgtatcccccactatcatctaatat
tgctcatggaggatcatctgttgatttagcaattttttctttacatttagcaggaatctc
ctcaattttaggagctattaattttattacaactattattaatatacgaattaataatat
atcttatgatcaaatacctttatttgtttgagctgtaggaattacagcattacttctttt
actttcattacctgttttagcaggtgctattactatacttttaacagatcgaaatttaaa
tacatctttttttgatccagccggaggaggagatcctattttatatcaacatttattt
>RVcoll13T609_Lasiommata_megera_Tunisia Lasiommata_megera_Tunisia
aactttatattttatttttggtatttgagcaggaatagtaggaacatcccttagtcttat
tattcgaacagaattaggtaatccaggatttttaattggagatgatcaaatttataatac
tattgtaacagctcatgctttcattataattttttttatagttatgccaattataattgg
aggatttggtaattgattaatccctcttatattaggagctcctgatatagcttttcctcg
tataaataatataagtttttgattattacctccttctttaattttattaatttcaagaag
tattgtagaaaatggagcaggaacaggatgaactgtgtatcccccactatcatctaatat
tgctcatggaggatcatctgttgatttagcaattttttctttacatttagcaggaatctc
ctcaattttaggagctattaattttattacaactattattaatatacgaattaataatat
atcttatgatcaaatacctttatttgtttgagctgtaggaattacagcattacttctttt
actttcattacctgttttagcaggtgctattactatacttttaacagatcgaaatttaaa
tacatctttttttgatccagccggaggaggagatcctattttatatcaacatttattt
>RVcoll13T306_Lasiommata_megera_Tunisia Lasiommata_megera_Tunisia
aactttatattttatttttggtatttgagcaggaatagtaggaacatcccttagtcttat
tattcgaacagaattaggtaatccaggatttttaattggagatgatcaaatttataatac
tattgtaacagctcatgctttcattataattttttttatagttatgccaattataattgg
aggatttggtaattgattaatccctcttatattaggagctcctgatatagcttttcctcg
tataaataatataagtttttgattattacctccttctttaattttattaatttcaagaag
tattgtagaaaatggagcaggaacaggatgaactgtgtatcccccactatcatctaatat
tgctcatggaggatcatctgttgatttagcaattttttctttacatttagcaggaatctc
ctcaattttaggagctattaattttattacaactattattaatatacgaattaataatat
atcttatgatcaaatacctttatttgtttgagctgtaggaattacagcattacttctttt
actttcattacctgttttagcaggtgctattactatacttttaacagatcgaaatttaaa
tacatctttttttgatccagccggaggaggagatcctattttatatcaacatttattt
>RVcoll12N506_Lasiommata_megera_Tunisia Lasiommata_megera_Tunisia
aactttatattttatttttggtatttgagcaggaatagtaggaacatcccttagtcttat
tattcgaacagaattaggtaatccaggatttttaattggagatgatcaaatttataatac
tattgtaacagctcatgctttcattataattttttttatagttatgccaattataattgg
aggatttggtaattgattaatccctcttatattaggagctcctgatatagcttttcctcg
tataaataatataagtttttgattattacctccttctttaattttattaatttcaagaag
tattgtagaaaatggagcaggaacaggatgaactgtgtatcccccactatcatctaatat
tgctcatggaggatcatctgttgatttagcaattttttctttacatttagcaggaatctc
ctcaattttaggagctattaattttattacaactattattaatatacgaattaataatat
atcttatgatcaaatacctttatttgtttgagctgtaggaattacagcattacttctttt
actttcattacctgttttagcaggtgctattactatacttttaacagatcgaaatttaaa
tacatctttttttgatccagccggaggaggagatcctattttatatcaacatttattt
>RVcoll13T320_Lasiommata_megera_Tunisia Lasiommata_megera_Tunisia
aactttatattttatttttggtatttgagcaggaatagtaggaacatcccttagtcttat
tattcgaacagaattaggtaatccaggatttttaattggagatgatcaaatttataatac
tattgtaacagctcatgctttcattataattttttttatagttataccaattataattgg
aggatttggtaattgattaatccctcttatattaggagctcctgatatagcttttcctcg
tataaataatataagtttttgattattacctccttctttaattttattaatttcaagaag
tattgtagaaaatggagcaggaacaggatgaactgtgtatcccccactatcatctaatat
tgctcatggaggatcatctgttgatttagcaattttttctttacatttagcaggaatctc
ctcaattttaggagctattaattttattacaactattattaatatacgaattaataatat
atcttatgatcaaatacctttatttgtttgagctgtaggaattacagcattacttctttt
actttcattacctgttttagcaggtgctattactatacttttaacagatcgaaatttaaa
tacatctttttttgatccagccggaggaggagatcctattttatatcaacatttattt
>RVcollLD0115_Lasiommata_megera_Tunisia Lasiommata_megera_Tunisia
aactttatattttatttttggtatttgagcaggaatagtaggaacatcccttagtcttat
tattcgaacagaattaggtaatccaggatttttaattggagatgatcaaatttataatac
tattgtaacagctcatgctttcattataattttttttatagttatgccaattataattgg
aggatttggtaattgattaatccctcttatattaggagctcctgatatagcttttcctcg
tataaataatataagtttttgattattacctccttctttaattttattaatttcaagaag
tattgtagaaaatggagcaggaacaggatgaactgtgtatcccccactatcatctaatat
tgctcatggaggatcatctgttgatttagcaattttttctttacatttagcaggaatctc
ctcaattttaggagctattaattttattacaactattattaatatacgaattaataatat
atcttatgatcaaatacctttatttgtttgagctgtaggaattacagcattacttctttt
actttcattacctgttttagcaggtgctattactatacttttaacagatcgaaatttaaa
tacatctttttttgatccagccggaggaggagatcctattttatatcaacatttattt
>RVcollLD0116_Lasiommata_megera_Tunisia Lasiommata_megera_Tunisia
aactttatattttatttttggtatttgagcaggaatagtaggaacatcccttagtcttat
tattcgaacagaattaggtaatccaggatttttaattggagatgatcaaatttataatac
tattgtaacagctcatgctttcattataattttttttatagttatgccaattataattgg
aggatttggtaattgattaatccctcttatattaggagctcctgatatagcttttcctcg
tataaataatataagtttttgattattacctccttctttaattttattaatttcaagaag
tattgtagaaaatggagcaggaacaggatgaactgtgtatcccccactatcatctaatat
tgctcatggaggatcatctgttgatttagcaattttttctttacatttagcaggaatctc
ctcaattttaggagctattaattttattacaactattattaatatacgaattaataatat
atcttatgatcaaatacctttatttgtttgagctgtaggaattacagcattacttctttt
actttcattacctgttttagcaggtgctattactatacttttaacagatcgaaatttaaa
tacatctttttttgatccagccggaggaggagatcctattttatatcaacatttattt
>RVcoll14L064_Lasiommata_megera_Algeria Lasiommata_megera_Algeria
aactttatattttatttttggtatttgagcaggaatagtaggaacatcccttagtcttat
tattcgaacagaattaggtaatccaggatttttaattggagatgatcaaatttataatac
tattgtaacagctcatgctttcattataattttttttatagttatgccaattataattgg
aggatttggtaattgattaatccctcttatattaggagctcctgatatagcttttcctcg
tataaataatataagtttttgattattacctccttctttaattttattaatttcaagaag
tattgtagaaaatggagcaggaacaggatgaactgtgtatcccccactatcatctaatat
tgctcatggaggatcatctgttgatttagcaattttttctttacatttagcaggaatctc
ctcaattttaggagctattaattttattacaactattattaatatacgaattaataatat
atcttatgatcaaatacctttatttgtttgagctgtaggaattacagcattacttctttt
actttcattacctgttttagcaggtgctattactatacttttaacagatcgaaatttaaa
tacatctttttttgatccagccggaggaggagatcctattttatatcaacatttattt
>RVcoll14L124_Lasiommata_megera_Algeria Lasiommata_megera_Algeria
aactttatattttatttttggtatttgagcaggaatagtaggaacatcccttagtcttat
tattcgaacagaattaggtaatccaggatttttaattggagatgatcaaatttataatac
tattgtaacagctcatgctttcattataattttttttatagttatgccaattataattgg
aggatttggtaattgattaatccctcttatattaggagctcctgatatagcttttcctcg
tataaataatataagtttttgattattacctccttctttaattttattaatttcaagaag
tattgtagaaaatggagcaggaacaggatgaactgtgtatcccccactatcatctaatat
tgctcatggaggatcatctgttgatttagcaattttttctttacatttagcaggaatctc
ctcaattttaggagctattaattttattacaactattattaatatacgaattaataatat
atcttatgatcaaatacctttatttgtttgagctgtaggaattacagcattacttctttt
actttcattacctgttttagcaggtgctattactatacttttaacagatcgaaatttaaa
tacatctttttttgatccagccggaggaggagatcctattttatatcaacatttattt
>RVcoll12N975_Lasiommata_megera_Algeria Lasiommata_megera_Algeria
aactttatattttatttttggtatttgagcaggaatagtaggaacatcccttagtcttat
tattcgaacagaattaggtaatccaagatttttaattggagatgatcaaatttataatac
tattgtaacagctcatgctttcattataattttttttatagttatgccaattataattgg
aggatttggtaattgattaatccctcttatattaggagctcctgatatagcttttcctcg
tataaataatataagtttttgattattacctccttctttaattttattaatttcaagaag
tattgtagaaaatggagcaggaacaggatgaactgtgtatcccccactatcatctaatat
tgctcatggaggatcatctgttgatttagcaattttttctttacatttagcaggaatctc
ctcaattttaggagctattaattttattacaactattattaatatacgaattaataatat
atcttatgatcaaatacctttatttgtttgagctgtaggaattacagcattacttctttt
actttcattacctgttttagcaggtgctattactatacttttaacagatcgaaatttaaa
tacatctttttttgatccagccggaggaggagatcctattttatatcaacatttattt
>RVcoll12N907_Lasiommata_megera_Algeria Lasiommata_megera_Algeria
aactttatattttatttttggtatttgagcaggaatagtaggaacatcccttagtcttat
tattcgaacagaattaggtaatccaggatttttaattggagatgatcaaatttataatac
tattgtaacagctcatgctttcattataattttttttatagttatgccaattataattgg
aggatttggtaattgattaatccctcttatattaggagctcctgatatagcttttcctcg
tataaataatataagtttttgattattacctccttctttaattttattaatttcaagaag
tattgtagaaaatggagcaggaacaggatgaactgtgtatcccccactatcatctaatat
tgctcatggaggatcatctgttgatttagcaattttttctttacatttagcaggaatctc
ctcaattttaggagctattaattttattacaactattattaatatacgaattaataatat
atcttatgatcaaatacctttatttgtttgagctgtaggaattacagcattacttctttt
actttcattacctgttttagcaggtgctattactatacttttaacagatcgaaatttaaa
tacatctttttttgatccagccggaggaggagatcctattttatatcaacatttattt
>RVcoll12N933_Lasiommata_megera_Algeria Lasiommata_megera_Algeria
aactttatattttatttttggtatttgagcaggaatagtaggaacatcccttagtcttat
tattcgaacagaattaggtaatccaggatttttaattggagatgatcaaatttataatac
tattgtaacagctcatgctttcattataattttttttatagttatgccaattataattgg
aggatttggtaattgattaatccctcttatattaggagctcctgatatagcttttcctcg
tataaataatataagtttttgattattacctccttctttaattttattaatttcaagaag
tattgtagaaaatggagcaggaacaggatgaactgtgtatcccccactatcatctaatat
tgctcatggaggatcatctgttgatttagcaattttttctttacatttagcaggaatctc
ctcaattttaggagctattaattttattacaactattattaatatacgaattaataatat
atcttatgatcaaatacctttatttgtttgagctgtaggaattacagcattacttctttt
actttcattacctgttttagcaggtgctattactatacttttaacagatcgaaatttaaa
tacatctttttttgatccagccggaggaggagatcctattttatatcaacatttattt
>RVcollLD1670_Lasiommata_megera_Stromboli Lasiommata_megera_Stromboli
aactttatattttatttttggtatttgagcaggaatagtaggaacatcccttagtcttat
tattcgaacagaattaggtaacccaggatttttaattggagatgatcaaatttataatac
tattgtaacagctcatgctttcattataattttttttatagttataccaattataattgg
aggatttggtaattgattaatcccccttatattaggagctcctgatatagcttttcctcg
tataaataatataagtttttgattattacctccttctttaattctattaatttcaagaag
tattgtagaaaatggagcaggaacaggatgaactgtgtatcccccactatcatctaatat
tgcccatagagggtcatctgttgatttagcaattttttctttacatttagcaggaatctc
ctcaattttaggagctattaattttattacaactattattaatatacgaattaataatat
atcttatgatcaaatacccttatttgtttgagctgtgggaattacagcattacttctttt
actttcattacctgttttagcaggtgctattactatacttttaacagatcgaaatttaaa
tacatctttttttgatccagccggaggaggagatcctattttatatcaacatttattt
>RVcollLD1673_Lasiommata_megera_Stromboli Lasiommata_megera_Stromboli
aactttatattttatttttggtatttgagcaggaatagtaggaacatcccttagtcttat
tattcgaacagaattaggtaacccaggatttttaattggagatgatcaaatttataatac
tattgtaacagctcatgctttcattataattttttttatagttataccaattataattgg
aggatttggtaattgattaatcccccttatattaggagctcctgatatagcttttcctcg
tataaataatataagtttttgattattacctccttctttaattctattaatttcaagaag
tattgtagaaaatggagcaggaacaggatgaactgtgtatcccccactatcatctaatat
tgcccatagagggtcatctgttgatttagcaattttttctttacatttagcaggaatctc
ctcaattttaggagctattaattttattacaactattattaatatacgaattaataatat
atcttatgatcaaatacccttatttgtttgagctgtgggaattacagcattacttctttt
actttcattacctgttttagcaggtgctattactatacttttaacagatcgaaatttaaa
tacatctttttttgatccagccggaggaggagatcctattttatatcaacatttattt
>RVcoll09T556_Lasiommata_megera_Lipari Lasiommata_megera_Lipari
aactttatattttatttttggtatttgagcaggaatagtaggaacatcccttagtcttat
tattcgaacagaattaggtaacccaggatttttaattggagatgatcaaatttataatac
tattgtaacagctcatgctttcattataattttttttatagttataccaattataattgg
aggatttggtaattgattaatcccccttatattaggagctcctgatatagcttttcctcg
tataaataatataagtttttgattattacctccttctttaattctattaatttcaagaag
tattgtagaaaatggagcaggaacaggatgaactgtgtatcccccactatcatctaatat
tgcccatagagggtcatctgttgatttagcaattttttctttacatttagcaggaatctc
ctcaattttaggagctattaattttattacaactattattaatatacgaattaataatat
atcttatgatcaaatacccttatttgtttgagctgtgggaattacagcattacttctttt
actttcattacctgttttagcaggtgctattactatacttttaacagatcgaaatttaaa
tacatctttttttgatccagccggaggaggagatcctattttatatcaacatttattt
>RVcollLD1608_Lasiommata_megera_Lipari Lasiommata_megera_Lipari
aactttatattttatttttggtatttgagcaggaatagtaggaacatcccttagtcttat
tattcgaacagaattaggtaacccaggatttttaattggagatgatcaaatttataatac
tattgtaacagctcatgctttcattataattttttttatagttataccaattataattgg
aggatttggtaattgattaatcccccttatattaggagctcctgatatagcttttcctcg
tataaataatataagtttttgattattacctccttctttaattctattaatttcaagaag
tattgtagaaaatggagcaggaacaggatgaactgtgtatcccccactatcatctaatat
tgcccatagagggtcatctgttgatttagcaattttttccttacatttagcaggaatctc
ctcaattttaggagctattaattttattacaactattattaatatacgaattaataatat
atcttatgatcaaatacccttatttgtttgagctgtgggaattacagcattacttctttt
actttcattacctgttttagcaggtgctattactatacttttaacagatcgaaatttaaa
tacatctttttttgatccagccggaggaggagatcctattttatatcaacatttattt
>RVcollLD1611_Lasiommata_megera_Lipari Lasiommata_megera_Lipari
aactttatattttatttttggtatttgagcaggaatagtaggaacatcccttagtcttat
tattcgaacagaattaggtaacccaggatttttaattggagatgatcaaatttataatac
tattgtaacagctcatgctttcattataattttttttatagttataccaattataattgg
aggatttggtaattgattaatcccccttatattaggagctcctgatatagcttttcctcg
tataaataatataagtttttgattattacctccttctttaattctattaatttcaagaag
tattgtagaaaatggagcaggaacaggatgaactgtgtatcccccactatcatctaatat
tgcccatagagggtcatctgttgatttagcaattttttctttacatttagcaggaatctc
ctcaattttaggagctattaattttattacaactattattaatatacgaattaataatat
atcttatgatcaaatacccttatttgtttgagctgtgggaattacagcattacttctttt
actttcattacctgttttagcaggtgctattactatacttttaacagatcgaaatttaaa
tacatctttttttgatccagccggaggaggagatcctattttatatcaacatttattt
>RVcoll11H852_Lasiommata_megera_Vulcano Lasiommata_megera_Vulcano
aactttatattttatttttggtatttgagcaggaatagtaggaacatcccttagtcttat
tattcgaacagaattaggtaacccaggatttttaattggagatgatcaaatttataatac
tattgtaacagctcatgctttcattataattttttttatagttataccaattataattgg
aggatttggtaattgattaatcccccttatattaggagctcctgatatagcttttcctcg
tataaataatataagtttttgattattacctccttctttaattctattaatttcaagaag
tattgtagaaaatggagcaggaacaggatgaactgtgtatcccccactatcatctaatat
tgcccatagagggtcatctgttgatttagcaattttttctttacatttagcaggaatctc
ctcaattttaggagctattaattttattacaactattattaatatacgaattaataatat
atcttatgatcaaatacccttatttgtttgagctgtgggaattacagcattacttctttt
actttcattacctgttttagcaggtgctattactatacttttaacagatcgaaatttaaa
tacatctttttttgatccagccggaggaggagatcctattttatatcaacatttattt
>RVcoll11H853_Lasiommata_megera_Vulcano Lasiommata_megera_Vulcano
aactttatattttatttttggtatttgagcaggaatagtaggaacatcccttagtcttat
tattcgaacagaattaggtaacccaggatttttaattggagatgatcaaatttataatac
tattgtaacagctcatgctttcattataattttttttatagttataccaattataattgg
aggatttggtaattgattaatcccccttatattaggagctcctgatatagcttttcctcg
tataaataatataagtttttgattattacctccttctttaattctattaatttcaagaag
tattgtagaaaatggagcaggaacaggatgaactgtgtatcccccactatcatctaatat
tgcccatagagggtcatctgttgatttagcaattttttccttacatttagcaggaatctc
ctcaattttaggagctattaattttattacaactattattaatatacgaattaataatat
atcttatgatcaaatacccttatttgtttgagctgtgggaattacagcattacttctttt
actttcattacctgttttagcaggtgctattactatacttttaacagatcgaaatttaaa
tacatctttttttgatccagccggaggaggagatcctattttatatcaacatttattt
>RVcoll11H909_Lasiommata_megera_Salina Lasiommata_megera_Salina
aactttatattttatttttggtatttgagcaggaatagtaggaacatcccttagtcttat
tattcgaacagaattaggtaacccaggatttttaattggagatgatcaaatttataatac
tattgtaacagctcatgctttcattataattttttttatagttataccaattataattgg
aggatttggtaattgattaatcccccttatattaggagctcctgatatagcttttcctcg
tataaataatataagtttttgattattacctccttctttaattctattaatttcaagaag
tattgtagaaaatggagcaggaacaggatgaactgtgtatcccccactatcatctaatat
tgcccatagagggtcatctgttgatttagcaattttttctttacatttagcaggaatctc
ctcaattttaggagctattaattttattacaactattattaatatacgaattaataatat
atcttatgatcaaatacccttatttgtttgagctgtgggaattacagcattacttctttt
actttcattacctgttttagcaggtgctattactatacttttaacagatcgaaatttaaa
tacatctttttttgatccagccggaggaggagatcctattttatatcaacatttattt
>RVcoll11H910_Lasiommata_megera_Salina Lasiommata_megera_Salina
aactttatattttatttttggtatttgagcaggaatagtaggaacatcccttagtcttat
tattcgaacagaattaggtaacccaggatttttaattggagatgatcaaatttataatac
tattgtaacagctcatgctttcattataattttttttatagttataccaattataattgg
aggatttggtaattgattaatcccccttatattaggagctcctgatatagcttttcctcg
tataaataatataagtttttgattattacctccttctttaattctattaatttcaagaag
tattgtagaaaatggagcaggaacaggatgaactgtgtatcccccactatcatctaatat
tgcccatagagggtcatctgttgatttagcaattttttctttacatttagcaggaatctc
ctcaattttaggagctattaattttattacaactattattaatatacgaattaataatat
atcttatgatcaaatacccttatttgtttgagctgtgggaattacagcattacttctttt
actttcattacctgttttagcaggtgctattactatacttttaacagatcgaaatttaaa
tacatctttttttgatccagccggaggaggagatcctattttatatcaacatttattt
>RVcoll11H911_Lasiommata_megera_Salina Lasiommata_megera_Salina
aactttatattttatttttggtatttgagcaggaatagtaggaacatcccttagtcttat
tattcgaacagaattaggtaacccaggatttttaattggagatgatcaaatttataatac
tattgtaacagctcatgctttcattataattttttttatagttataccaattataattgg
aggatttggtaattgattaatcccccttatattaggagctcctgatatagcttttcctcg
tataaataatataagtttttgattattacctccttctttaattctattaatttcaagaag
tattgtagaaaatggagcaggaacaggatgaactgtgtatcccccactatcatctaatat
tgcccatagagggtcatctgttgatttagcaattttttctttacatttagcaggaatctc
ctcaattttaggagctattaattttattacaactattattaatatacgaattaataatat
atcttatgatcaaatacccttatttgtttgagctgtgggaattacagcattacttctttt
actttcattacctgttttagcaggtgctattactatacttttaacagatcgaaatttaaa
tacatctttttttgatccagccggaggaggagatcctattttatatcaacatttattt
>RVcoll11H912_Lasiommata_megera_Salina Lasiommata_megera_Salina
aactttatattttatttttggtatttgagcaggaatagtaggaacatcccttagtcttat
tattcgaacagaattaggtaacccaggatttttaattggagatgatcaaatttataatac
tattgtaacagctcatgctttcattataattttttttatagttataccaattataattgg
aggatttggtaattgattaatcccccttatattaggagctcctgatatagcttttcctcg
tataaataatataagtttttgattattacctccttctttaattctattaatttcaagaag
tattgtagaaaatggagcaggaacaggatgaactgtgtatcccccactatcatctaatat
tgcccatagagggtcatctgttgatttagcaattttttctttacatttagcaggaatctc
ctcaattttaggagctattaattttattacaactattattaatatacgaattaataatat
atcttatgatcaaatacccttatttgtttgagctgtgggaattacagcattacttctttt
actttcattacctgttttagcaggtgctattactatacttttaacagatcgaaatttaaa
tacatctttttttgatccagccggaggaggagatcctattttatatcaacatttattt
>RVcoll11H913_Lasiommata_megera_Salina Lasiommata_megera_Salina
aactttatattttatttttggtatttgagcaggaatagtaggaacatcccttagtcttat
tattcgaacagaattaggtaacccaggatttttaattggagatgatcaaatttataatac
tattgtaacagctcatgctttcattataattttttttatagttataccaattataattgg
aggatttggtaattgattaatcccccttatattaggagctcctgatatagcttttcctcg
tataaataatataagtttttgattattacctccttctttaattctattaatttcaagaag
tattgtagaaaatggagcaggaacaggatgaactgtgtatcccccactatcatctaatat
tgcccatagagggtcatctgttgatttagcaattttttctttacatttagcaggaatctc
ctcaattttaggagctattaattttattacaactattattaatatacgaattaataatat
atcttatgatcaaatacccttatttgtttgagctgtgggaattacagcattacttctttt
actttcattacctgttttagcaggtgctattactatacttttaacagatcgaaatttaaa
tacatctttttttgatccagccggaggaggagatcctattttatatcaacatttattt
>RVcoll11H914_Lasiommata_megera_Salina Lasiommata_megera_Salina
aactttatattttatttttggtatttgagcaggaatagtaggaacatcccttagtcttat
tattcgaacagaattaggtaacccaggatttttaattggagatgatcaaatttataatac
tattgtaacagctcatgctttcattataattttttttatagttataccaattataattgg
aggatttggtaattgattaatcccccttatattaggagctcctgatatagcttttcctcg
tataaataatataagtttttgattattacctccttctttaattctattaatttcaagaag
tattgtagaaaatggagcaggaacaggatgaactgtgtatcccccactatcatctaatat
tgcccatagagggtcatctgttgatttagcaattttttctttacatttagcaggaatctc
ctcaattttaggagctattaattttattacaactattattaatatacgaattaataatat
atcttatgatcaaatacccttatttgtttgagctgtgggaattacagcattacttctttt
actttcattacctgttttagcaggtgctattactatacttttaacagatcgaaatttaaa
tacatctttttttgatccagccggaggaggagatcctattttatatcaacatttattt
>RVcoll11H915_Lasiommata_megera_Salina Lasiommata_megera_Salina
aactttatattttatttttggtatttgagcaggaatagtaggaacatcccttagtcttat
tattcgaacagaattaggtaacccaggatttttaattggagatgatcaaatttataatac
tattgtaacagctcatgctttcattataattttttttatagttataccaattataattgg
aggatttggtaattgattaatcccccttatattaggagctcctgatatagcttttcctcg
tataaataatataagtttttgattattacctccttctttaattctattaatttcaagaag
tattgtagaaaatggagcaggaacaggatgaactgtgtatcccccactatcatctaatat
tgcccatagagggtcatctgttgatttagcaattttttccttacatttagcaggaatctc
ctcaattttaggagctattaattttattacaactattattaatatacgaattaataatat
atcttatgatcaaatacccttatttgtttgagctgtgggaattacagcattacttctttt
actttcattacctgttttagcaggtgctattactatacttttaacagatcgaaatttaaa
tacatctttttttgatccagccggaggaggagatcctattttatatcaacatttattt
>RVcollLD2050_Lasiommata_megera_Ustica Lasiommata_megera_Ustica
aactttatattttatttttggtatttgagcaggaatagtaggaacatcccttagtcttat
tattcgaacagaattaggtaacccaggatttttaattggagatgatcaaatttataatac
tattgtaacagctcatgctttcattataattttttttatagttataccaattataattgg
aggatttggtaattgattaatcccccttatattaggagctcctgatatagcttttcctcg
tataaataatataagtttttgattattacctccttctttaattctattaatttcaagaag
tattgtagaaaatggagcaggaacaggatgaactgtgtatcccccactatcatctaatat
tgcccatagagggtcatctgttgatttagcaattttttctttacatttagcaggaatctc
ctcaattttaggagctattaattttattacaactattattaatatacgaattaataatat
atcttatgatcaaatacccttatttgtttgagctgtgggaattacagcattacttctttt
actttcattacctgttttagcaggtgctattactatacttttaacagatcgaaatttaaa
tacatctttttttgatccagccggaggaggagatcctattttatatcaacatttattt
>RVcollLD2051_Lasiommata_megera_Ustica Lasiommata_megera_Ustica
aactttatattttatttttggtatttgagcaggaatagtaggaacatcccttagtcttat
tattcgaacagaattaggtaacccaggatttttaattggagatgatcaaatttataatac
tattgtaacagctcatgctttcattataattttttttatagttataccaattataattgg
aggatttggtaattgattaatcccccttatattaggagctcctgatatagcttttcctcg
tataaataatataagtttttgattattacctccttctttaattctattaatttcaagaag
tattgtagaaaatggagcaggaacaggatgaactgtgtatcccccactatcatctaatat
tgcccatagagggtcatctgttgatttagcaattttttctttacatttagcaggaatctc
ctcaattttaggagctattaattttattacaactattattaatatacgaattaataatat
atcttatgatcaaatacccttatttgtttgagctgtgggaattacagcattacttctttt
actttcattacctgttttagcaggtgctattactatacttttaacagatcgaaatttaaa
tacatctttttttgatccagccggaggaggagatcctattttatatcaacatttattt
>RVcollLD2052_Lasiommata_megera_Ustica Lasiommata_megera_Ustica
aactttatattttatttttggtatttgagcaggaatagtaggaacatcccttagtcttat
tattcgaacagaattaggtaacccaggatttttaattggagatgatcaaatttataatac
tattgtaacagctcatgctttcattataattttttttatagttataccaattataattgg
aggatttggtaattgattaatcccccttatattaggagctcctgatatagcttttcctcg
tataaataatataagtttttgattattacctccttctttaattctactaatttcaagaag
tattgtagaaaatggagcaggaacaggatgaactgtgtatcccccactatcatctaatat
tgcccatagagggtcatctgttgatttagcaattttttctttacatttagcaggaatctc
ctcaattttaggagctattaattttattacaactattattaatatacgaattaataatat
atcttatgatcaaatacccttatttgtttgagctgtgggaattacagcattacttctttt
actttcattacctgttttagcaggtgctattactatacttttaacagatcgaaatttaaa
tacatctttttttgatccagccggaggaggagatcctattttatatcaacatttattt
>RVcoll11H718_Lasiommata_megera_Levanzo Lasiommata_megera_Levanzo
aactttatattttatttttggtatttgagcaggaatagtaggaacatcccttagtcttat
tattcgaacagaattaggtaacccaggatttttaattggagatgatcaaatttataatac
tattgtaacagctcatgctttcattataattttttttatagttataccaattataattgg
aggatttggtaattgattaatcccccttatattaggagctcctgatatagcttttcctcg
tataaataatataagtttttgattattacctccttctttaattctattaatttcaagaag
tattgtagaaaatggagcaggaacaggatgaactgtgtatcccccactatcatctaatat
tgcccatagagggtcatctgttgatttagcaattttttctttacatttagcaggaatctc
ctcaattttaggagctattaattttattacaactattattaatatacgaattaataatat
atcttatgatcaaatacccttatttgtttgagctgtgggaattacagcattacttctttt
actttcattacctgttttagcaggtgctattactatacttttaacagatcgaaatttaaa
tacatctttttttgatccagccggaggaggagatcctattttatatcaacatttattt
>RVcoll11H719_Lasiommata_megera_Levanzo Lasiommata_megera_Levanzo
-----------------ttggtatttgagcaggaatagtaggaacatcccttagtcttat
tattcgaacagaattaggtaacccaggatttttaattggagatgatcaaatttataatac
tattgtaacagctcatgctttcattataattttttttatagttataccaattataattgg
aggatttggtaattgattaatcccccttatattaggagctcctgatatagcttttcctcg
tataaataatataagtttttgattattacctccttctttaattctattaatttcaagaag
tattgtagaaaatggagcaggaacaggatgaactgtgtatcccccactatcatctaatat
tgcccatagagggtcatctgttgatttagcaattttttctttacatttagcaggaatctc
ctcaattttaggagctattaattttattacaactattattaatatacgaattaataatat
atcttatgatcaaatacccttatttgtttgagctgtgggaattacagcattacttctttt
actttcattacctgttttagcaggtgctattactatacttttaacagatcgaaatttaaa
tacatctttttttgatccagccggaggaggagatcctattttatatcaacatttattt
>RVcoll11H720_Lasiommata_megera_Levanzo Lasiommata_megera_Levanzo
aactttatattttatttttggtatttgagcaggaatagtaggaacatcccttagtcttat
tattcgaacagaattaggtaacccaggatttttaattggagatgatcaaatttataatac
tattgtaacagctcatgctttcattataattttttttatagttataccaattataattgg
aggatttggtaattgattaatcccccttatattaggagctcctgatatagcttttcctcg
tataaataatataagtttttgattattacctccttctttaattctattaatttcaagaag
tattgtagaaaatggagcaggaacaggatgaactgtgtatcccccactatcatctaatat
tgcccatagagggtcatctgttgatttagcaattttttctttacatttagcaggaatctc
ctcaattttaggagctattaattttattacaactattattaatatacgaattaataatat
atcttatgatcaaatacccttatttgtttgagctgtgggaattacagcattacttctttt
actttcattacctgttttagcaggtgctattactatacttttaacggatcgaaatttaaa
tacatctttttttgatccagccggaggaggagatcctattttatatcaacatttattt
>RVcoll11D191_Lasiommata_megera_Marettimo Lasiommata_megera_Marettimo
aactttatattttatttttggtatttgagcaggaatagtaggaacatcccttagtcttat
tattcgaacagaattaggtaacccaggatttttaattggagatgatcaaatttataatac
tattgtaacagctcatgctttcattataattttttttatagttataccaattataattgg
aggatttggtaattgattaatcccccttatattaggagctcctgatatagcttttcctcg
tataaataatataagtttttgattattacctccttctttaattctattaatttcaagaag
tattgtagaaaatggagcaggaacaggatgaactgtgtatcccccactatcatctaatat
tgcccatagagggtcatctgttgatttagcaattttttctttacatttagcaggaatctc
ctcaattttaggagctattaattttattacaactattattaatatacgaattaataatat
atcttatgatcaaatacccttatttgtttgagctgtgggaattacagcattacttctttt
actttcattacctgttttagcaggtgctattactatacttttaacagatcgaaatttaaa
tacatctttttttgatccagccggaggaggagatcctattttatatcaacatttattt
>RVcoll11D192_Lasiommata_megera_Marettimo Lasiommata_megera_Marettimo
aactttatattttatttttggtatttgagcaggaatagtaggaacatcccttagtcttat
tattcgaacagaattaggtaacccaggatttttaattggagatgatcaaatttataatac
tattgtaacagctcatgctttcattataattttttttatagttataccaattataattgg
aggatttggtaattgattaatcccccttatattaggagctcctgatatagcttttcctcg
tataaataatataagtttttgattattacctccttctttaattctattaatttcaagaag
tattgtagaaaatggagcaggaacaggatgaactgtgtatcccccactatcatctaatat
tgcccatagagggtcatctgttgatttagcaattttttctttacatttagcaggaatctc
ctcaattttaggagctattaattttattacaactattattaatatacgaattaataatat
atcttatgatcaaatacccttatttgtttgagctgtgggaattacagcattacttctttt
actttcattacctgttttagcaggtgctattactatacttttaacagatcgaaatttaaa
tacatctttttttgatccagccggaggaggagatcctattttatatcaacatttattt
>RVcoll11D193_Lasiommata_megera_Marettimo Lasiommata_megera_Marettimo
aactttatattttatttttggtatttgagcaggaatagtaggaacatcccttagtcttat
tattcgaacagaattaggtaacccaggatttttaattggagatgatcaaatttataatac
tattgtaacagctcatgctttcattataattttttttatagttataccaattataattgg
aggatttggtaattgattaatcccccttatattaggagctcctgatatagcttttcctcg
tataaataatataagtttttgattattacctccttctttaattctattaatttcaagaag
tattgtagaaaatggagcaggaacaggatgaactgtgtatcccccactatcatctaatat
cgcccatagagggtcatctgttgatttagcaattttttctttacatttagcaggaatctc
ctcaattttaggagctattaattttattacaactattattaatatacgaattaataatat
atcttatgatcaaatacccttatttgtttgagctgtgggaattacagcattacttctttt
actttcattacctgttttagcaggtgctattactatacttttaacagatcgaaatttaaa
tacatctttttttgatccagccggaggaggagatcctattttatatcaacatttattt
>RVcoll11D194_Lasiommata_megera_Marettimo Lasiommata_megera_Marettimo
aactttatattttatttttggtatttgagcaggaatagtaggaacatcccttagtcttat
tattcgaacagaattaggtaacccaggatttttaattggagatgatcaaatttataatac
tattgtaacagctcatgctttcattataattttttttatagttataccaattataattgg
aggatttggtaattgattaatcccccttatattaggagctcctgatatagcttttcctcg
tataaataatataagtttttgattattacctccttctttaattctattaatttcaagaag
tattgtagaaaatggagcaggaacaggatgaactgtgtatcccccactatcatctaatat
tgcccatagagggtcatctgttgatttagcaattttttctttacatttagcaggaatctc
ctcaattttaggagctattaattttattacaactattattaatatacgaattaataatat
atcttatgatcaaatacccttatttgtttgagctgtgggaattacagcattacttctttt
actttcattacctgttttagcaggtgctattactatacttttaacagatcgaaatttaaa
tacatctttttttgatccagccggaggaggagatcctattttatatcaacatttattt
>RVcoll11D195_Lasiommata_megera_Marettimo Lasiommata_megera_Marettimo
aactttatattttatttttggtatttgagcaggaatagtaggaacatcccttagtcttat
tattcgaacagaattaggtaacccaggatttttaattggagatgatcaaatttataatac
tattgtaacagctcatgctttcattataattttttttatagttataccaattataattgg
aggatttggtaattgattaatcccccttatattaggagctcctgatatagcttttcctcg
tataaataatataagtttttgattattacctccttctttaattctattaatttcaagaag
tattgtagaaaatggagcaggaacaggatgaactgtgtatcccccactatcatctaatat
tgcccatagagggtcatctgttgatttagcaattttttctttacatttagcaggaatctc
ctcaattttaggagctattaattttattacaactattattaatatacgaattaataatat
atcttatgatcaaatacccttatttgtttgagctgtgggaattacagcattacttctttt
actttcattacctgttttagcaggtgctattactatacttttaacagatcgaaatttaaa
tacatctttttttgatccagccggaggaggagatcctattttatatcaacatttattt
>RVcoll11D196_Lasiommata_megera_Marettimo Lasiommata_megera_Marettimo
aactttatattttatttttggtatttgagcaggaatagtaggaacatcccttagtcttat
tattcgaacagaattaggtaacccaggatttttaattggagatgatcaaatttataatac
tattgtaacagctcatgctttcattataattttttttatagttataccaattataattgg
aggatttggtaattgattaatcccccttatattaggagctcctgatatagcttttcctcg
tataaataatataagtttttgattattacctccttctttaattctattaatttcaagaag
tattgtagaaaatggagcaggaacaggatgaactgtgtatcccccactatcatctaatat
tgcccatagagggtcatctgttgatttagcaattttttctttacatttagcaggaatctc
ctcaattttaggagctattaattttattacaactattattaatatacgaattaataatat
atcttatgatcaaatacccttatttgtttgagctgtgggaattacagcattacttctttt
actttcattacctgttttagcaggtgctattactatacttttaacagatcgaaatttaaa
tacatctttttttgatccagccggaggaggagatcctattttatatcaacatttattt
>RVcoll11D197_Lasiommata_megera_Marettimo Lasiommata_megera_Marettimo
aactttatattttatttttggtatttgagcaggaatagtaggaacatcccttagtcttat
tattcgaacagaattaggtaacccaggatttttaattggagatgatcaaatttataatac
tattgtaacagctcatgctttcattataattttttttatagttataccaattataattgg
aggatttggtaattgattaatcccccttatattaggagctcctgatatagcttttcctcg
tataaataatataagtttttgattattacctccttctttaattctattaatttcaagaag
tattgtagaaaatggagcaggaacaggatgaactgtgtatcccccactatcatctaatat
tgcccatagagggtcatctgttgatttagcaattttttctttacatttagcaggaatctc
ctcaattttaggagctattaattttattacaactattattaatatacgaattaataatat
atcttatgatcaaatacccttatttgtttgagctgtgggaattacagcattacttctttt
actttcattacctgttttagcaggtgctattactatacttttaacagatcgaaatttaaa
tacatctttttttgatccagccggaggaggagatcctattttatatcaacatttattt
>RVcoll11D124_Lasiommata_megera_Pantelleria Lasiommata_megera_Pantelleria
aactttatattttatttttggtatttgagcaggaatagtaggaacatcccttagtcttat
tattcgaacagaattaggtaatccaggatttttaattggagatgatcaaatttataatac
tattgtaacagctcatgctttcattataattttttttatagttatgccaattataattgg
aggatttggtaattgattaatccctcttatattaggagctcctgatatagcttttcctcg
tataaataatataagtttttgattattacctccttctttaattttattaatttcaagaag
tattgtagaaaatggagcaggaacaggatgaactgtgtatcccccactatcatctaatat
tgctcatggaggatcatctgttgatttagcaattttttctttacatttagcaggaatctc
ctcaattttaggagctattaattttattacaactattattaatatacgaattaataatat
atcttatgatcaaatacctttatttgtttgagctgtaggaattacagcattacttctttt
actttcattacctgttttagcaggtgctattactatacttttaacagatcgaaatttaaa
tacatctttttttgatccagccggaggaggagatcctattttatatcaacatttattt
>RVcoll11D125_Lasiommata_megera_Pantelleria Lasiommata_megera_Pantelleria
aactttatattttatttttggtatttgagcaggaatagtaggaacatcccttagtcttat
tattcgaacagaattaggtaatccaggatttttaattggagatgatcaaatttataatac
tattgtaacagctcatgctttcattataattttttttatagttatgccaattataattgg
aggatttggtaattgattaatccctcttatattaggagctcctgatatagcttttcctcg
tataaataatataagtttttgattattacctccttctttaattttattaatttcaagaag
tattgtagaaaatggagcaggaacaggatgaactgtgtatcccccactatcatctaatat
tgctcatggaggatcatctgttgatttagcaattttttctttacatttagcaggaatctc
ctcaattttaggagctattaattttattacaactattattaatatacgaattaataatat
atcttatgatcaaatacctttatttgtttgagctgtaggaattacagcattacttctttt
actttcattacctgttttagcaggtgctattactatacttttaacagatcgaaatttaaa
tacatctttttttgatccagccggaggaggagatcctattttatatcaacatttattt
>RVcoll11D126_Lasiommata_megera_Pantelleria Lasiommata_megera_Pantelleria
aactttatattttatttttggtatttgagcaggaatagtaggaacatcccttagtcttat
tattcgaacagaattaggtaatccaggatttttaattggagatgatcaaatttataatac
tattgtaacagctcatgctttcattataattttttttatagttatgccaattataattgg
aggatttggtaattgattaatccctcttatattaggagctcctgatatagcttttcctcg
tataaataatataagtttttgattattacctccttctttaattttattaatttcaagaag
tattgtagaaaatggagcaggaacaggatgaactgtgtatcccccactatcatctaatat
tgctcatggaggatcatctgttgatttagcaattttttctttacatttagcaggaatctc
ctcaattttaggagctattaattttattacaactattattaatatacgaattaataatat
atcttatgatcaaatacctttatttgtttgagctgtaggaattacagcattacttctttt
actttcattacctgttttagcaggtgctattactatacttttaacagatcgaaatttaaa
tacatctttttttgatccagccggaggaggagatcctattttatatcaacatttattt
>RVcoll11D134_Lasiommata_megera_Pantelleria Lasiommata_megera_Pantelleria
aactttatattttatttttggtatttgagcaggaatagtaggaacatcccttagtcttat
tattcgaacagaattaggtaatccaggatttttaattggagatgatcaaatttataatac
tattgtaacagctcatgctttcattataattttttttatagttatgccaattataattgg
aggatttggtaattgattaatccctcttatattaggagctcctgatatagcttttcctcg
tataaataatataagtttttgattattacctccttctttaattttattaatttcaagaag
tattgtagaaaatggagcaggaacaggatgaactgtgtatcccccactatcatctaatat
tgctcatggaggatcatctgttgatttagcaattttttctttacatttagcaggaatctc
ctcaattttaggagctattaattttattacaactattattaatatacgaattaataatat
atcttatgatcaaatacctttatttgtttgagctgtaggaattacagcattacttctttt
actttcattacctgttttagcaggtgctattactatacttttaacagatcgaaatttaaa
tacatctttttttgatccagccggaggaggagatcctattttatatcaacatttattt
>RVcoll11H672_Lasiommata_megera_Pantelleria Lasiommata_megera_Pantelleria
aactttatattttatttttggtatttgagcaggaatagtaggaacatcccttagtcttat
tattcgaacagaattaggtaatccaggatttttaattggagatgatcaaatttataatac
tattgtaacagctcatgctttcattataattttttttatagttatgccaattataattgg
aggatttggtaattgattaatccctcttatattaggagctcctgatatagcttttcctcg
tataaataatataagtttttgattattacctccttctttaattttattaatttcaagaag
tattgtagaaaatggagcaggaacaggatgaactgtgtatcccccactatcatctaatat
tgctcatggaggatcatctgttgatttagcaattttttctttacatttagcaggaatctc
ctcaattttaggagctattaattttattacaactattattaatatacgaattaataatat
atcttatgatcaaatacctttatttgtttgagctgtaggaattacagcattacttctttt
actttcattacctgttttagcaggtgctattactatacttttaacagatcgaaatttaaa
tacatctttttttgatccagccggaggaggagatcctattttatatcaacatttattt
>RVcoll11H673_Lasiommata_megera_Pantelleria Lasiommata_megera_Pantelleria
aactttatattttatttttggtatttgagcaggaatagtaggaacatcccttagtcttat
tattcgaacagaattaggtaatccaggatttttaattggagatgatcaaatttataatac
tattgtaacagctcatgctttcattataattttttttatagttatgccaattataattgg
aggatttggtaattgattaatccctcttatattaggagctcctgatatagcttttcctcg
tataaataatataagtttttgattattacctccttctttaattttattaatttcaagaag
tattgtagaaaatggagcaggaacaggatgaactgtgtatcccccactatcatctaatat
tgctcatggaggatcatctgttgatttagcaattttttctttacatttagcaggaatctc
ctcaattttaggagctattaattttattacaactattattaatatacgaattaataatat
atcttatgatcaaatacctttatttgtttgagctgtaggaattacagcattacttctttt
actttcattacctgttttagcaggtgctattactatacttttaacagatcgaaatttaaa
tacatctttttttgatccagccggaggaggagatcctattttatatcaacatttattt
>RVcoll11H674_Lasiommata_megera_Pantelleria Lasiommata_megera_Pantelleria
aactttatattttatttttggtatttgagcaggaatagtaggaacatcccttagtcttat
tattcgaacagaattaggtaatccaggatttttaattggagatgatcaaatttataatac
tattgtaacagctcatgctttcattataattttttttatagttatgccaattataattgg
aggatttggtaattgattaatccctcttatattaggagctcctgatatagcttttcctcg
tataaataatataagtttttgattattacctccttctttaattttattaatttcaagaag
tattgtagaaaatggagcaggaacaggatgaactgtgtatcccccactatcatctaatat
tgctcatggaggatcatctgttgatttagcaattttttctttacatttagcaggaatctc
ctcaattttaggagctattaattttattacaactattattaatatacgaattaataatat
atcttatgatcaaatacctttatttgtttgagctgtaggaattacagcattacttctttt
actttcattacctgttttagcaggtgctattactatacttttaacagatcgaaatttaaa
tacatctttttttgatccagccggaggaggagatcctattttatatcaacatttattt
>RVcoll14V561_Lasiommata_megera_Lampedusa Lasiommata_megera_Lampedusa
aactttatattttatttttggtatttgagcaggaatagtaggaacatcccttagtcttat
tattcgaacagaattaggtaatccaggatttttaattggagatgatcaaatttataatac
tattgtaacagctcatgctttcattataattttttttatagttatgccaattataattgg
aggatttggtaattgattaatccctcttatattaggagctcctgatatagcttttcctcg
tataaataatataagtttttgattattacctccttctttaattttattaatttcaagaag
tattgtagaaaatggagcaggaacaggatgaactgtgtatcccccactatcatctaatat
tgctcatggaggatcatctgttgatttagcaattttttctttacatttagcaggaatctc
ctcaattttaggagctattaattttattacaactattattaatatacgaattaataatat
atcttatgatcaaatacctttatttgtttgagctgtaggaattacagcattacttctttt
actttcattacctgttttagcaggtgctattactatacttttaacagatcgaaatttaaa
tacatctttttttgatccagccggaggaggagatcctattttatatcaacatttattt
>RVcollLD1990_Lasiommata_megera_Maltese Lasiommata_megera_Maltese
aactttatattttatttttggtatttgagcaggaatagtaggaacatcccttagtcttat
tattcgaacagaattaggtaacccaggatttttaattggagatgatcaaatttataatac
tattgtaacagctcatgctttcattataattttttttatagttataccaattataattgg
aggatttggtaattgattaatcccccttatattaggagctcctgatatagcttttcctcg
tataaataatataagtttttgattattacctccttctttaattctattaatttcaagaag
tattgtagaaaatggagcaggaacaggatgaactgtgtatcccccactatcatctaatat
tgcccatagagggtcatctgttgatttagcaattttttctttacatttagcaggaatctc
ctcaattttaggagctattaattttattacaactattattaatatacgaattaataatat
atcttatgatcaaatacccttatttgtttgagctgtgggaattacagcattacttctttt
actttcattacctgttttagcaggtgctattactatacttttaacagatcgaaatttaaa
tacatctttttttgatccagccggaggaggagatcctattttatatcaacatttattt
>RVcollLD1987_Lasiommata_megera_Maltese Lasiommata_megera_Maltese
aactttatattttatttttggtatttgagcaggaatagtaggaacatcccttagtcttat
tattcgaacagaattaggtaacccaggatttttaattggagatgatcaaatttataatac
tattgtaacagctcatgctttcattataattttttttatagttataccaattataattgg
aggatttggtaattgattaatcccccttatattaggagctcctgatatagcttttcctcg
tataaataatataagtttttgattattacctccttctttaattctattaatttcaagaag
tattgtagaaaatggagcaggaacaggatgaactgtgtatcccccactatcatctaatat
tgcccatagagggtcatctgttgatttagcaattttttctttacatttagcaggaatctc
ctcaattttaggagctattaattttattacaactattattaatatacgaattaataatat
atcttatgatcaaatacccttatttgtttgagctgtgggaattacagcattacttctttt
actttcattacctgttttagcaggtgctattactatacttttaacagatcgaaatttaaa
tacatctttttttgatccagccggaggaggagatcctattttatatcaacatttattt
>RVcollLD1988_Lasiommata_megera_Maltese Lasiommata_megera_Maltese
aactttatattttatttttggtatttgagcaggaatagtaggaacatcccttagtcttat
tattcgaacagaattaggtaacccaggatttttaattggagatgatcaaatttataatac
tattgtaacagctcatgctttcattataattttttttatagttataccaattataattgg
aggatttggtaattgattaatcccccttatattaggagctcctgatatagcttttcctcg
tataaataatataagtttttgattattacctccttctttaattctattaatttcaagaag
tattgtagaaaatggagcaggaacaggatgaactgtgtatcccccactatcatctaatat
tgcccatagagggtcatctgttgatttagcaattttttctttacatttagcaggaatctc
ctcaattttaggagctattaattttattacaactattattaatatacgaattaataatat
atcttatgatcaaatacccttatttgtttgagctgtgggaattacagcattacttctttt
actttcattacctgttttagcaggtgctattactatacttttaacagatcgaaatttaaa
tacatctttttttgatccagccggaggaggagatcctattttatatcaacatttattt
>RVcollLD1989_Lasiommata_megera_Maltese Lasiommata_megera_Maltese
aactttatattttatttttggtatttgagcaggaatagtaggaacatcccttagtcttat
tattcgaacagaattaggtaacccaggatttttaattggagatgatcaaatttataatac
tattgtaacagctcatgctttcattataattttttttatagttataccaattataattgg
aggatttggtaattgattaatcccccttatattaggagctcctgatatagcttttcctcg
tataaataatataagtttttgattattacctccttctttaattctattaatttcaagaag
tattgtagaaaatggagcaggaacaggatgaactgtgtatcccccactatcatctaatat
tgcccatagagggtcatctgttgatttagcaattttttctttacatttagcaggaatctc
ctcaattttaggagctattaattttattacaactattattaatatacgaattaataatat
atcttatgatcaaatacccttatttgtttgagctgtgggaattacagcattacttctttt
actttcattacctgttttagcaggtgctattactatacttttaacagatcgaaatttaaa
tacatctttttttgatccagccggaggaggagatcctattttatatcaacatttattt
>RVcoll11E126_Lasiommata_megera_Maltese Lasiommata_megera_Maltese
aactttatattttatttttggtatttgagcaggaatagtaggaacatcccttagtcttat
tattcgaacagaattaggtaacccaggatttttaattggagatgatcaaatttataatac
tattgtaacagctcatgctttcattataattttttttatagttataccaattataattgg
aggatttggtaattgattaatcccccttatattaggagctcctgatatagcttttcctcg
tataaataatataagtttttgattattacctccttctttaattctattaatttcaagaag
tattgtagaaaatggagcaggaacaggatgaactgtgtatcccccactatcatctaatat
tgcccatagaggatcatctgttgatttagcaattttttctttacatttagcaggaatctc
ctcaattttaggagctattaattttattacaactattattaatatacgaattaataatat
atcttatgatcaaatacccttatttgtttgagctgtgggaattacagcattacttctttt
actttcattacctgttttagcaggtgctattactatacttttaacagatcgaaatttaaa
tacatctttttttgatccagccggaggaggagatcctattttatatcaacatttattt
>RVcoll11E127_Lasiommata_megera_Maltese Lasiommata_megera_Maltese
aactttatattttatttttggtatttgagcaggaatagtaggaacatcccttagtcttat
tattcgaacagaattaggtaacccaggatttttaattggagatgatcaaatttataatac
tattgtaacagctcatgctttcattataattttttttatagttataccaattataattgg
aggatttggtaattgattaatcccccttatattaggagctcctgatatagcttttcctcg
tataaataatataagtttttgattattacctccttctttaattctattaatttcaagaag
tattgtagaaaatggagcaggaacaggatgaactgtgtatcccccactatcatctaatat
tgcccatagagggtcatctgttgatttagcaattttttctttacatttagcaggaatctc
ctcaattttaggagctattaattttattacaactattattaatatacgaattaataatat
atcttatgatcaaatacccttatttgtttgagctgtgggaattacagcattacttctttt
actttcattacctgttttagcaggtgctattactatacttttaacagatcgaaatttaaa
tacatctttttttgatccagccggaggaggagatcctattttatatcaacatttattt
>RVcoll11E128_Lasiommata_megera_Maltese Lasiommata_megera_Maltese
aactttatattttatttttggtatttgagcaggaatagtaggaacatcccttagtcttat
tattcgaacagaattaggtaacccaggatttttaattggagatgatcaaatttataatac
tattgtaacagctcatgctttcattataattttttttatagttataccaattataattgg
aggatttggtaattgattaatcccccttatattaggagctcctgatatagcttttcctcg
tataaataatataagtttttgattattacctccttctttaattctattaatttcaagaag
tattgtagaaaatggagcaggaacaggatgaactgtgtatcccccactatcatctaatat
tgcccatagagggtcatctgttgatttagcaattttttctttacatttagcaggaatctc
ctcaattttaggagctattaattttattacaactattattaatatacgaattaataatat
atcttatgatcaaatacccttatttgtttgagctgtgggaattacagcattacttctttt
actttcattacctgttttagcaggtgctattactatacttttaacagatcgaaatttaaa
tacatctttttttgatccagccggaggaggagatcctattttatatcaacatttattt
>RVcoll11E129_Lasiommata_megera_Maltese Lasiommata_megera_Maltese
aactttatattttatttttggtatttgagcaggaatagtaggaacatcccttagtcttat
tattcgaacagaattaggtaacccaggatttttaattggagatgatcaaatttataatac
tattgtaacagctcatgctttcattataattttttttatagttataccaattataattgg
aggatttggtaattgattaatcccccttatattaggagctcctgatatagcttttcctcg
tataaataatataagtttttgattattacctccttctttaattctattaatttcaagaag
tattgtagaaaatggagcaggaacaggatgaactgtgtatcccccactatcatctaatat
tgcccatagaggatcatctgttgatttagcaattttttctttacatttagcaggaatctc
ctcaattttaggagctattaattttattacaactattattaatatacgaattaataatat
atcttatgatcaaatacccttatttgtttgagctgtgggaattacagcattacttctttt
actttcattacctgttttagcaggtgctattactatacttttaacagatcgaaatttaaa
tacatctttttttgatccagccggaggaggagatcctattttatatcaacatttattt
>RVcoll12Q919_Maniola_jurtina_Italy Maniola_jurtina_Italy
aactttatattttatttttggaatttgagcaggaatagtaggaacttctttaagtcttat
tattcgaacagaactaggtaacccaggatctttaattggagacgatcaaatttataatac
tattgttacagctcatgcttttattataattttttttatagttatacctattataattgg
aggatttggtaattgacttgttcctttaatactaggagccccagatatagctttccctcg
aataaataatataagtttttgactacttcccccttccttaattttattaatttcaagtag
tattgttgaaaatggagctggaacaggatgaacagtttaccccccactttcctctaatat
tgctcacggtggatcatctgttgatttagcaattttttctttacatttagctggaatttc
atcaattttaggagctattaattttatcacaacaattattaatatacgaattaataatat
atcttatgatcaaatacccttatttgtttgagctgttggaattacagccttattattatt
actttcattaccagtattagcaggagctattaccatacttcttacagatcgaaatcttaa
tacatctttttttgatcctgctggaggaggagatcctattctatatcaacatttattt
>RVcoll12R386_Maniola_jurtina_Italy
aactttatattttatttttggaatttgagcaggaatagtaggaacttctttaagtcttat
tattcgaacagaactaggtaacccaggatctttaattggagacgatcaaatttataatac
tattgttacagctcatgcttttattataattttttttatagttatacctattataattgg
aggatttggtaattgacttgttcctttaatactaggagccccagatatagctttccctcg
aataaataatataagtttttgactacttcccccttccttaattttattaatttcaagtag
tattgttgaaaatggagctggaacaggatgaacagtttaccccccactttcctctaatat
tgctcacggtggatcatctgttgatttagcaattttttctttacatttagctggaatttc
atcaattttaggagctattaattttatcacaacaattattaatatacgaattaataatat
atcttatgatcaaatacccttatttgtttgagctgttggaattacagccttattattatt
actttcattaccagtattagcaggagctattaccatacttcttacagatcgaaatcttaa
tacatctttttttgatcctgctggaggaggagatcct---------------------
>RVcollLD2041_Maniola_jurtina_Italy Maniola_jurtina_Italy
aactttatattttatttttggaatttgagcaggaatagtaggaacttctttaagtcttat
tattcgaacagaactaggtaacccaggatctttaattggagacgatcaaatttataatac
tattgttacagctcatgcttttattataattttttttatagttatacctattataattgg
aggatttggtaattgacttgttcctttaatactaggagccccagatatagctttccctcg
aataaataatataagtttttgactacttcccccttccttaattttattaatttcaagtag
tattgttgaaaatggagctggaacaggatgaacagtttaccccccactttcctctaatat
tgctcacggtggatcatctgttgatttagcaattttttctttacatttagctggaatttc
atcaattttaggagctattaattttatcacaacaattattaatatacgaattaataatat
atcttatgatcaaatacccttatttgtttgagctgttggaattacagccttattattatt
actttcattaccagtattagcaggagctattaccatacttcttacagatcgaaatcttaa
tacatctttttttgatcctgctggaggaggagatcctattctatatcaacatttattt
>RVcoll12R387_Maniola_jurtina_Italy Maniola_jurtina_Italy
aactttatattttatttttggaatttgagcaggaatagtaggaacttctttaagtcttat
tattcgaacagaactaggtaacccaggatctttaattggagacgatcaaatttataatac
tattgttacagctcatgcttttattataattttttttatagttatacctattataattgg
aggatttggtaattgacttgttcctttaatactaggagccccagatatagctttccctcg
aataaataatataagtttttgactacttcccccttccttaattttattgatttcaagtag
tattgttgaaaatggagctggaacaggatgaacagtttaccccccactttcctctaatat
tgctcacggtggatcatctgttgatttagcaattttttctttacatttagctggaatttc
atcaattttaggagctattaattttatcacaacaattattaatatacgaattaataatat
atcttatgatcaaatacccttatttgtttgagctgttggaattacagccttattattatt
actttcattaccagtattagcaggagctattaccatacttcttacagatcgaaatcttaa
tacatctttttttgatcctgctggaggaggagatcctattctatatcaacatttattt
>RVcoll12Q901_Maniola_jurtina_Italy Maniola_jurtina_Italy
aactttatattttatttttggaatttgagcaggaatagtaggaacttctttaagtcttat
tattcgaacagaactaggtaacccaggatctttaattggagacgatcaaatttataatac
tattgttacagctcatgcttttattataattttttttatagttatacctattataattgg
aggatttggtaattgacttgttcctttaatactaggagccccagatatagctttccctcg
aataaataatataagtttttgactacttcccccttccttaattttattaatttcaagtag
tattgttgaaaatggagctggaacaggatgaacagtttaccccccactttcctctaatat
tgctcacggtggatcatctgttgatttagcaattttttctttacatttagctggaatttc
atcaattttaggagctattaattttatcacaacaattattaatatacgaattaataatat
atcttatgatcaaatacccttatttgtttgagctgttggaattacagccttattattatt
actttcattaccagtattagcaggagctattaccatacttcttacagatcgaaatcttaa
tacatctttttttgatcctgctggaggaggagatcctattctatatcaacatttattt
>RVcoll11I171_Maniola_jurtina_Italy Maniola_jurtina_Italy
aactttatattttatttttggaatttgagcaggaatagtaggaacttctttaagtcttat
tattcgaacagaactaggtaacccaggatctttaattggagacgatcaaatttataatac
tattgttacagctcatgcttttattataattttttttatagttatacctattataattgg
aggatttggtaattgacttgttcctttaatactaggagccccagatatagctttccctcg
aataaataatataagtttttgactacttcccccttccttaattttattaatttcaagtag
tattgttgaaaatggagctggaacaggatgaacagtttaccccccactttcctctaatat
tgctcacggtggatcatctgttgatttagcaattttttctttacatttagctggaatttc
atcaattttaggagctattaattttatcacaacaattattaatatacgaattaataatat
atcttatgatcaaatacccttatttgtttgagctgttggaattacagccttattattatt
actttcattaccagtattagcaggagctattaccatacttcttacagatcgaaatcttaa
tacatctttttttgatcctgctggaggaggagatcctattctatatcaacatttattt
>RVcoll11I172_Maniola_jurtina_Italy Maniola_jurtina_Italy
aactttatattttatttttggaatttgagcaggaatagtaggaacttctttaagtcttat
tattcgaacagaactaggtaacccaggatctttaattggagacgatcaaatttataatac
tattgttacagctcatgcttttattataattttttttatagttatacctattataattgg
aggatttggtaattgacttgttcctttaatactaggagccccagatatagctttccctcg
aataaataatataagtttttgactacttcccccttccttaattttattaatttcaagtag
tattgttgaaaatggagctggaacaggatgaacagtttaccccccactttcctctaatat
tgctcacggtggatcatctgttgatttagcaattttttctttacatttagctggaatttc
atcaattttaggagctattaattttatcacaacaattattaatatacgaattaataatat
atcttatgatcaaatacccttatttgtttgagctgttggaattacagccttattattatt
actttcattaccagtattagcaggagctattaccatacttcttacagatcgaaatcttaa
tacatctttttttgatcctgctggaggaggagatcctattctatatcaacatttattt
>RVcoll14A758_Maniola_jurtina_Italy Maniola_jurtina_Italy
aactttatattttatttttggaatttgagcaggaatagtaggaacttctttaagtcttat
tattcgaacagaactaggtaacccaggatctttaattggagacgatcaaatttataatac
tattgttacagctcatgcttttattataattttttttatagttatacctattataattgg
aggatttggtaattgacttgttcctttaatactaggagccccagatatagctttccctcg
aataaataatataagtttttgactacttcccccttccttaattttattaatttcaagtag
tattgttgaaaatggagctggaacaggatgaacagtttaccccccactttcctctaatat
tgctcacggtggatcatctgttgatttagcaattttttctttacatttagctggaatttc
atcaattttaggagctattaattttatcacaacaattattaatatacgaattaataatat
atcttatgatcaaatacccttatttgtttgagctgttggaattacagccttattattatt
actttcattaccagtattagcaggagctattaccatacttcttacagatcgaaatcttaa
tacatctttttttgatcctgctggaggaggagatcctattctatatcaacatttattt
>RVcoll14A697_Maniola_jurtina_Italy Maniola_jurtina_Italy
-------------------------------------gtaggaacttctttaagtcttat
tattcgaacagaactaggtaacccaggatctttaattggagacgatcaaatttataatac
tattgttacagctcatgcttttattataattttttttatagttatacctattataattgg
aggatttggtaattgacttgttcctttaatactaggagccccagatatagctttccctcg
aataaataatataagtttttgactacttcccccttccttaatcttattaatttcaagtag
tattgttgaaaatggagctggaacaggatgaacagtttaccccccactttcctctaatat
tgctcacggtggatcatctgttgatttagcaattttttctttacatttagctggaatttc
atcaattttaggagctattaattttatcacaacaattattaatatacgaattaataatat
atcttatgatcaaatacccttatttgtttgagctgttggaattacagccttattattatt
actttcattaccagtattagcaggagctattaccatacttcttacagatcgaaatcttaa
tacatctttttttgatcctgctggaggaggagatcctattctatatcaacatttattt
>LEPSS00126_Maniola_jurtina_Italy Maniola_jurtina_Italy
aactttatattttatttttggaatttgagcaggaatagtaggaacttctttaagtcttat
tattcgaacagaactaggtaacccaggatctttaattggagacgatcaaatttataatac
tattgttacagctcatgcttttattataattttttttatagttatacctattataattgg
aggatttggtaattgacttgttcctttaatactaggagccccagatatagctttccctcg
aataaataatataagtttttgactacttcccccttccttaattttattaatttcaagtag
tattgttgaaaatggagctggaacaggatgaacagtttaccccccactttcctctaatat
tgctcacggtggatcatctgttgatttagcaattttttctttacatttagctggaatttc
atcaattttaggagctattaattttatcacaacaattattaatatacgaattaataatat
atcttatgatcaaatacccttatttgtttgagctgttggaattacagccttattattatt
actttcattaccagtattagcaggagctattaccatacttcttacagatcgaaatcttaa
tacatctttttttgatcctgctggaggaggagatcctattctatatcaacatttattt
>LEPSS00127_Maniola_jurtina_Italy Maniola_jurtina_Italy
aactttatattttatttttggaatttgagcaggaatagtaggaacttctttaagtcttat
tattcgaacagaattaggtaacccaggatctttaattggagatgatcaaatttataatac
tattgttacagctcatgcttttattataattttttttatagttatacctattataattgg
aggatttggtaattgacttgttcctttaatactaggagccccagatatagctttccctcg
aataaataatataagtttttgactacttcccccttccttagttttattaatttcaagtag
tattgttgaaaatggagctggaacaggatgaacagtttatcccccactttcctctaatat
tgctcacggtggatcatctgttgatttagcaattttttctttacatttagctggaatttc
atcaattttaggagctattaattttatcacaacaattattaatatacgaattaataatat
atcttatgaccaaatacccttatttgtttgagctgttggaattacagccttattattatt
actttcattaccagtattagcaggagctattaccatacttcttacagatcgaaatcttaa
tacatctttttttgatcctgctggaggaggagatcctattctatatcaacatttattt
>RVcoll11I264_Maniola_jurtina_Italy Maniola_jurtina_Italy
aactttatattttatttttggaatttgagcaggaatagtaggaacttctttaagtcttat
tattcgaacagaactaggtaacccaggatctttaattggagacgatcaaatttataatac
tattgttacagctcatgcttttattataattttttttatagttatacctattataattgg
aggatttggtaattgacttgttcctttaatactaggagccccagatatagctttccctcg
aataaataatataagtttttgactacttcccccttccttaattttattaatttcaagtag
tattgttgaaaatggagctggaacaggatgaacagtttaccccccactttcctctaatat
tgctcacggtggatcatctgttgatttagcaattttttctttacatttagctggaatttc
atcaattttaggagctattaattttatcacaacaattattaatatacgaattaataatat
atcttatgatcaaatacccttatttgtttgagctgttggaattacagccttattattatt
actttcattaccagtattagcaggagctattaccatacttcttacagatcgaaatcttaa
tacatctttttttgatcctgctggaggaggagatcctattctatatcaacatttattt
>RVcoll11I269_Maniola_jurtina_Italy Maniola_jurtina_Italy
aactttatattttatttttggaatttgagcaggaatagtaggaacttctttaagtcttat
tattcgaacagaactaggtaacccaggatctttaattggagacgatcaaatttataatac
tattgttacagctcatgcttttattataattttttttatagttatacctattataattgg
aggatttggtaattgacttgttcctttaatactaggagccccagatatagctttccctcg
aataaataatataagtttttgactacttcccccttccttaattttattaatttcaagtag
tattgttgaaaatggagctggaacaggatgaacagtttaccccccactttcctctaatat
tgctcacggtggatcatctgttgatttagcaattttttctttacatttagctggaatttc
atcaattttaggagctattaattttatcacaacaattattaatatacgaattaataatat
atcttatgatcaaatacccttatttgtttgagctgttggaattacagccttattattatt
actttcattaccagtattagcaggagctattaccatacttcttacagatcgaaatcttaa
tacatctttttttgatcctgctggaggaggagatcctattctatatcaacatttattt
>RVcoll12M355_Maniola_jurtina_SicilyE Maniola_jurtina_SicilyE
aactttatattttatttttggaatttgagcaggaatagtaggaacttctttaagtcttat
tattcgaacagaattaggtaacccaggatctttaattggagatgatcaaatttataatac
tattgttacagctcatgcttttattataattttttttatagttatacctattataattgg
aggatttggtaattgacttgttcctttaatactaggagccccagatatagctttccctcg
aataaataatataagtttttgactacttcccccttccttagttttattaatttcaagtag
tattgttgaaaatggagctggaacaggatgaacagtttatcccccactttcctctaatat
tgctcacggtggatcatctgttgatttagcaattttttctttacatttagctggaatttc
atcaattttaggagctattaattttatcacaacaattattaatatacgaattaataatat
[truncated: 363,196 more chars]
