# Supplementary material for: Historical and contemporary factors generate unique butterfly communities on islands
Source: Sci Rep. 2016 Jun 29;6:28828. doi: 10.1038/srep28828 (PMC4926222; doi:10.1038/srep28828)
Supplement: Supplementary Dataset 1 [file srep28828-s3.zip › R files/species.txt]

Papilionidae	Papilio_machaon	155	0.793	1	Pmac
Pieridae	Colias_croceus	188	0.875	1	Ccro
Pieridae	Euchloe_ausonia	55	0.5	1	Eaus
Pieridae	Gonepteryx_cleopatra	103	0.5	1	Gcle
Pieridae	Pieris_brassicae	140	0.958	1	Pbra
Pieridae	Pieris_mannii	45	0.25	1	Pman
Pieridae	Pieris_rapae	221	0.958	1	Prap
Pieridae	Pontia_daplidice	45	0.75	1	Pdap
Pieridae	Pontia_edusa	101	0.75	1	Pedu
Lycaenidae	Aricia_agestis	184	0.032	1	Aage
Lycaenidae	Callophrys_rubi	80	0.413	0	Crub
Lycaenidae	Celastrina_argiolus	106	0.528	1	Carg
Lycaenidae	Lampides_boeticus	88	0.75	1	Lboe
Lycaenidae	Leptotes_pirithous	58	0.667	1	Lpir
Lycaenidae	Lycaena_phlaeas	158	0.614	1	Lphl
Lycaenidae	Polyommatus_celina	186	0.517	1	Pcel
Lycaenidae	Pseudophilotes_baton	47	0.125	1	Pbat
Lycaenidae	Zizeeria_karsandra	10	0.75	0	Zkar
Nymphalidae	Charaxes_jasius	57	0.5	1	Cjas
Nymphalidae	Coenonympha_pamphilus	166	0.295	1	Cpam
Nymphalidae	Danaus_chrysippus	70	1	1	Dchr
Nymphalidae	Hipparchia_semele	97	0.286	1	Hsem
Nymphalidae	Lasiommata_megera	128	0.313	1	Lmeg
Nymphalidae	Maniola_jurtina	179	0.341	1	Mjur
Nymphalidae	Pararge_aegeria	165	0.369	1	Paeg
Nymphalidae	Polygonia_egea	36	0.625	0	Pege
Nymphalidae	Pyronia_cecilia	150	0	1	Pcec
Nymphalidae	Vanessa_atalanta	115	0.938	1	Vata
Nymphalidae	Vanessa_cardui	170	1	1	Vcar
Hesperiidae	Carcharodus_alceae	103	0.125	1	Calc
Hesperiidae	Gegenes_nostrodamus	99	0	1	Gnos
Hesperiidae	Gegenes_pumilio	85	0	1	Gpum
