# Supplementary material for: Historical and contemporary factors generate unique butterfly communities on islands
Source: Sci Rep. 2016 Jun 29;6:28828. doi: 10.1038/srep28828 (PMC4926222; doi:10.1038/srep28828)
Supplement: Supplementary Dataset 1 [file srep28828-s3.zip › R files/Specimens.txt]

Sample.ID	Family	Genus	Species	genus_species	Date.collected	Area	Area_code	Latitude	Longitude	Names
RVcoll12M480	Hesperiidae	Carcharodus	alceae	Carcharodus_alceae	05/12/2012	Italy	1	38.25	15.951	RVcoll12M480_Carcharodus_alceae_Italy
RVcoll12M481	Hesperiidae	Carcharodus	alceae	Carcharodus_alceae	05/12/2012	Italy	1	38.25	15.951	RVcoll12M481_Carcharodus_alceae_Italy
RVcoll14A664	Hesperiidae	Carcharodus	alceae	Carcharodus_alceae	8/19/13	Italy	1	38.389	16.194	RVcoll14A664_Carcharodus_alceae_Italy
RVcoll12M515	Hesperiidae	Carcharodus	alceae	Carcharodus_alceae	05/12/2012	Italy	1	38.601	16.184	RVcoll12M515_Carcharodus_alceae_Italy
LEPSS00008	Hesperiidae	Carcharodus	alceae	Carcharodus_alceae	5/23/14	Italy	1	39.315	16.528	LEPSS00008_Carcharodus_alceae_Italy
LEPSS00009	Hesperiidae	Carcharodus	alceae	Carcharodus_alceae	5/27/14	Italy	1	39.323	16.475	LEPSS00009_Carcharodus_alceae_Italy
RVcoll14A678	Hesperiidae	Carcharodus	alceae	Carcharodus_alceae	8/20/13	Italy	1	39.483	16.801	RVcoll14A678_Carcharodus_alceae_Italy
RVcoll11D380	Hesperiidae	Carcharodus	alceae	Carcharodus_alceae	4/13/11	SicilyE	2	37.158	15.05	RVcoll11D380_Carcharodus_alceae_SicilyE
RVcollLD2596	Hesperiidae	Carcharodus	alceae	Carcharodus_alceae	4/15/10	SicilyE	2	37.993	14.056	RVcollLD2596_Carcharodus_alceae_SicilyE
RVcollLD2786	Hesperiidae	Carcharodus	alceae	Carcharodus_alceae	04/04/2010	SicilyE	2	38.005	14.351	RVcollLD2786_Carcharodus_alceae_SicilyE
RVcollLD2587	Hesperiidae	Carcharodus	alceae	Carcharodus_alceae	06/01/2010	SicilyE	2	38.177	15.474	RVcollLD2587_Carcharodus_alceae_SicilyE
RVcollLD2854	Hesperiidae	Carcharodus	alceae	Carcharodus_alceae	6/27/10	SicilyE	2	38.208	15.499	RVcollLD2854_Carcharodus_alceae_SicilyE
RVcoll12M380	Hesperiidae	Carcharodus	alceae	Carcharodus_alceae	05/10/2012	SicilyW	3	37.493	13.684	RVcoll12M380_Carcharodus_alceae_SicilyW
RVcollLD2990	Hesperiidae	Carcharodus	alceae	Carcharodus_alceae	6/30/10	SicilyW	3	37.699	13.144	RVcollLD2990_Carcharodus_alceae_SicilyW
RVcoll11H970	Hesperiidae	Carcharodus	alceae	Carcharodus_alceae	6/16/11	SicilyW	3	37.71	13.97	RVcoll11H970_Carcharodus_alceae_SicilyW
RVcoll11H592	Hesperiidae	Carcharodus	alceae	Carcharodus_alceae	06/08/2011	SicilyW	3	38.172	13.325	RVcoll11H592_Carcharodus_alceae_SicilyW
RVcollLD2568	Hesperiidae	Carcharodus	alceae	Carcharodus_alceae	6/30/09	Lipari	7	38.482	14.931	RVcollLD2568_Carcharodus_alceae_Lipari
RVcoll14N605	Hesperiidae	Carcharodus	alceae	Carcharodus_alceae	9/27/14	Levanzo	11	37.987	12.342	RVcoll14N605_Carcharodus_alceae_Levanzo
RVcoll14A097	Hesperiidae	Gegenes	nostrodamus	Gegenes_nostrodamus	8/20/13	Italy	1	39.483	16.801	RVcoll14A097_Gegenes_nostrodamus_Italy
RVcoll15A816	Hesperiidae	Gegenes	nostrodamus	Gegenes_nostrodamus	06/05/2015	Italy	1	39.555	16.747	RVcoll15A816_Gegenes_nostrodamus_Italy
RVcoll14V915	Hesperiidae	Gegenes	nostrodamus	Gegenes_nostrodamus	06/05/2015	Italy	1	39.555	16.747	RVcoll14V915_Gegenes_nostrodamus?_Italy
LEPSS00239	Hesperiidae	Gegenes	nostrodamus	Gegenes_nostrodamus	08/04/2012	SicilyE	2	38.269	15.652	LEPSS00239_Gegenes_nostrodamus_SicilyE
RVcoll11I026	Hesperiidae	Gegenes	nostrodamus	Gegenes_nostrodamus	6/17/11	SicilyW	3	37.84	13.92	RVcoll11I026_Gegenes_nostrodamus_SicilyW
RVcoll11I025	Hesperiidae	Gegenes	nostrodamus	Gegenes_nostrodamus	6/17/11	SicilyW	3	37.85	13.92	RVcoll11I025_Gegenes_nostrodamus_SicilyW
RVcoll12N385	Hesperiidae	Gegenes	nostrodamus	Gegenes_nostrodamus	5/30/12	Tunisia	4	33.942	8.173	RVcoll12N385_Gegenes_nostrodamus_Tunisia
RVcollLD2569	Hesperiidae	Gegenes	nostrodamus	Gegenes_nostrodamus	6/30/09	Lipari	7	38.482	14.931	RVcollLD2569_Gegenes_nostrodamus_Lipari
RVcoll11H620	Hesperiidae	Gegenes	nostrodamus	Gegenes_nostrodamus	06/09/2011	Lampedusa	14	35.52	12.55	RVcoll11H620_Gegenes_nostrodamus_Lampedusa
RVcoll11H621	Hesperiidae	Gegenes	nostrodamus	Gegenes_nostrodamus	06/09/2011	Lampedusa	14	35.52	12.55	RVcoll11H621_Gegenes_nostrodamus_Lampedusa
RVcoll11H622	Hesperiidae	Gegenes	nostrodamus	Gegenes_nostrodamus	06/09/2011	Lampedusa	14	35.52	12.55	RVcoll11H622_Gegenes_nostrodamus_Lampedusa
RVcoll10C618	Hesperiidae	Gegenes	pumilio	Gegenes_pumilio	6/26/10	Italy	1	38.122	15.675	RVcoll10C618_Gegenes_pumilio_Italy
RVcoll10C619	Hesperiidae	Gegenes	pumilio	Gegenes_pumilio	6/26/10	Italy	1	38.122	15.675	RVcoll10C619_Gegenes_pumilio_Italy
LEPSS00109	Hesperiidae	Gegenes	pumilio	Gegenes_pumilio	9/18/14	Italy	1	39.616	16.766	LEPSS00109_Gegenes_pumilio_Italy
LEPSS00110	Hesperiidae	Gegenes	pumilio	Gegenes_pumilio	09/08/2014	Italy	1	39.616	16.766	LEPSS00110_Gegenes_pumilio_Italy
RVcoll08R544	Hesperiidae	Gegenes	pumilio	Gegenes_pumilio	4/13/11	SicilyE	2	37.158	15.049	RVcoll08R544_Gegenes_pumilio_SicilyE
RVcoll08R543	Hesperiidae	Gegenes	pumilio	Gegenes_pumilio	4/13/11	SicilyE	2	37.158	15.05	RVcoll08R543_Gegenes_pumilio_SicilyE
RVcoll08R547	Hesperiidae	Gegenes	pumilio	Gegenes_pumilio	4/13/11	SicilyE	2	37.158	15.05	RVcoll08R547_Gegenes_pumilio_SicilyE
RVcoll12M382	Hesperiidae	Gegenes	pumilio	Gegenes_pumilio	05/10/2012	SicilyW	3	37.551	13.684	RVcoll12M382_Gegenes_pumilio_SicilyW
RVcoll11J732	Hesperiidae	Gegenes	pumilio	Gegenes_pumilio	7/22/11	SicilyW	3	37.85	13.43	RVcoll11J732_Gegenes_pumilio_SicilyW
RVcoll11J733	Hesperiidae	Gegenes	pumilio	Gegenes_pumilio	7/22/11	SicilyW	3	37.85	13.43	RVcoll11J733_Gegenes_pumilio_SicilyW
RVcoll13T302	Hesperiidae	Gegenes	pumilio	Gegenes_pumilio	07/05/2013	Tunisia	4	36.86	8.72	RVcoll13T302_Gegenes_pumilio_Tunisia
RVcoll13T300	Hesperiidae	Gegenes	pumilio	Gegenes_pumilio	07/04/2013	Tunisia	4	37.164	10.11	RVcoll13T300_Gegenes_pumilio_Tunisia
RVcoll11H867	Hesperiidae	Gegenes	pumilio	Gegenes_pumilio	6/15/11	Salina	9	38.56	14.83	RVcoll11H867_Gegenes_pumilio_Salina
RVcollLD2401	Hesperiidae	Gegenes	pumilio	Gegenes_pumilio	6/30/10	Ustica	10	38.709	13.179	RVcollLD2401_Gegenes_pumilio_Ustica
RVcoll14N608	Hesperiidae	Gegenes	pumilio	Gegenes_pumilio	9/27/14	Levanzo	11	37.987	12.342	RVcoll14N608_Gegenes_pumilio_Levanzo
RVcoll11D138	Hesperiidae	Gegenes	pumilio	Gegenes_pumilio	04/09/2011	Pantelleria	13	36.761	11.998	RVcoll11D138_Gegenes_pumilio_Pantelleria
RVcoll11H658	Hesperiidae	Gegenes	pumilio	Gegenes_pumilio	06/11/2011	Pantelleria	13	36.79	12	RVcoll11H658_Gegenes_pumilio_Pantelleria
RVcollLD2721	Hesperiidae	Gegenes	pumilio	Gegenes_pumilio	6/17/10	Maltese	15	35.902	14.407	RVcollLD2721_Gegenes_pumilio_Maltese
RVcoll10C587	Hesperiidae	Gegenes	pumilio	Gegenes_pumilio	6/17/10	Maltese	15	35.927	14.442	RVcoll10C587_Gegenes_pumilio_Maltese
RVcollLD2713	Hesperiidae	Gegenes	pumilio	Gegenes_pumilio	6/17/10	Maltese	15	35.927	14.442	RVcollLD2713_Gegenes_pumilio_Maltese
RVcollLD2714	Hesperiidae	Gegenes	pumilio	Gegenes_pumilio	6/17/10	Maltese	15	35.927	14.442	RVcollLD2714_Gegenes_pumilio_Maltese
RVcoll12Q580	Lycaenidae	Aricia	agestis	Aricia_agestis	7/31/12	Italy	1	38.067	15.817	RVcoll12Q580_Aricia_agestis_Italy
RVcoll10C504	Lycaenidae	Aricia	agestis	Aricia_agestis	6/26/10	Italy	1	38.12	15.67	RVcoll10C504_Aricia_agestis_Italy
RVcoll09T582	Lycaenidae	Aricia	agestis	Aricia_agestis	07/03/2009	Italy	1	38.192	15.993	RVcoll09T582_Aricia_agestis_Italy
RVcoll12Q579	Lycaenidae	Aricia	agestis	Aricia_agestis	7/31/12	Italy	1	38.25	15.95	RVcoll12Q579_Aricia_agestis_Italy
RVcoll12M512	Lycaenidae	Aricia	agestis	Aricia_agestis	05/12/2012	Italy	1	38.601	16.184	RVcoll12M512_Aricia_agestis_Italy
LEPSS00045	Lycaenidae	Aricia	agestis	Aricia_agestis	5/23/14	Italy	1	39.315	16.528	LEPSS00045_Aricia_agestis_Italy
RVcoll07E047	Lycaenidae	Aricia	agestis	Aricia_agestis	07/11/2007	Italy	1	39.336	16.358	RVcoll07E047_Aricia_agestis_Italy
LEPSS00072	Lycaenidae	Aricia	agestis	Aricia_agestis	07/08/2014	Italy	1	39.354	16.544	LEPSS00072_Aricia_agestis_Italy
RVcoll15A823	Lycaenidae	Aricia	agestis	Aricia_agestis	06/06/2015	Italy	1	39.388	16.602	RVcoll15A823_Aricia_agestis_Italy
LEPSS00044	Lycaenidae	Aricia	agestis	Aricia_agestis	5/20/14	Italy	1	39.443	16.604	LEPSS00044_Aricia_agestis_Italy
LEPSS00043	Lycaenidae	Aricia	agestis	Aricia_agestis	5/20/14	Italy	1	39.56	16.751	LEPSS00043_Aricia_agestis_Italy
RVcoll11I276	Lycaenidae	Aricia	agestis	Aricia_agestis	6/20/11	Italy	1	39.86	16.07	RVcoll11I276_Aricia_agestis_Italy
RVcoll11D385	Lycaenidae	Aricia	agestis	Aricia_agestis	4/13/11	SicilyE	2	37.158	15.049	RVcoll11D385_Aricia_agestis_SicilyE
RVcoll11D368	Lycaenidae	Aricia	agestis	Aricia_agestis	4/13/11	SicilyE	2	37.197	15.118	RVcoll11D368_Aricia_agestis_SicilyE
RVcoll11D296	Lycaenidae	Aricia	agestis	Aricia_agestis	04/12/2011	SicilyE	2	37.626	15.07	RVcoll11D296_Aricia_agestis_SicilyE
RVcoll12Q581	Lycaenidae	Aricia	agestis	Aricia_agestis	08/01/2012	SicilyE	2	37.8	15.04	RVcoll12Q581_Aricia_agestis_SicilyE
RVcoll11I054	Lycaenidae	Aricia	agestis	Aricia_agestis	6/18/11	SicilyE	2	37.81	15.07	RVcoll11I054_Aricia_agestis_SicilyE
RVcoll11H946	Lycaenidae	Aricia	agestis	Aricia_agestis	6/16/11	SicilyE	2	37.88	14.03	RVcoll11H946_Aricia_agestis_SicilyE
RVcoll11H951	Lycaenidae	Aricia	agestis	Aricia_agestis	6/16/11	SicilyE	2	37.88	14.03	RVcoll11H951_Aricia_agestis_SicilyE
RVcoll11H340	Lycaenidae	Aricia	agestis	Aricia_agestis	7/21/11	SicilyE	2	37.9	14.01	RVcoll11H340_Aricia_agestis_SicilyE
RVcoll11H342	Lycaenidae	Aricia	agestis	Aricia_agestis	7/21/11	SicilyE	2	37.9	14.01	RVcoll11H342_Aricia_agestis_SicilyE
RVcoll11J702	Lycaenidae	Aricia	agestis	Aricia_agestis	7/21/11	SicilyE	2	37.9	14.01	RVcoll11J702_Aricia_agestis_SicilyE
RVcoll11J703	Lycaenidae	Aricia	agestis	Aricia_agestis	7/21/11	SicilyE	2	37.9	14.01	RVcoll11J703_Aricia_agestis_SicilyE
RVcoll11J704	Lycaenidae	Aricia	agestis	Aricia_agestis	7/21/11	SicilyE	2	37.9	14.01	RVcoll11J704_Aricia_agestis_SicilyE
RVcoll11I007	Lycaenidae	Aricia	agestis	Aricia_agestis	6/17/11	SicilyE	2	37.9	14.02	RVcoll11I007_Aricia_agestis_SicilyE
RVcoll12Q584	Lycaenidae	Aricia	agestis	Aricia_agestis	08/02/2012	SicilyE	2	37.98	14.87	RVcoll12Q584_Aricia_agestis_SicilyE
RVcoll12Q585	Lycaenidae	Aricia	agestis	Aricia_agestis	08/02/2012	SicilyE	2	37.98	14.87	RVcoll12Q585_Aricia_agestis_SicilyE
RVcoll12Q583	Lycaenidae	Aricia	agestis	Aricia_agestis	08/01/2012	SicilyE	2	38.16	15.47	RVcoll12Q583_Aricia_agestis_SicilyE
RVcollLD2840	Lycaenidae	Aricia	agestis	Aricia_agestis	6/27/10	SicilyE	2	38.208	15.499	RVcollLD2840_Aricia_agestis_SicilyE
RVcoll12M384	Lycaenidae	Aricia	agestis	Aricia_agestis	05/10/2012	SicilyW	3	37.493	13.684	RVcoll12M384_Aricia_agestis_SicilyW
RVcollLD2988	Lycaenidae	Aricia	agestis	Aricia_agestis	6/30/10	SicilyW	3	37.699	13.144	RVcollLD2988_Aricia_agestis_SicilyW
RVcoll11D214	Lycaenidae	Aricia	agestis	Aricia_agestis	04/11/2011	SicilyW	3	37.838	13.429	RVcoll11D214_Aricia_agestis_SicilyW
RVcollLD2968	Lycaenidae	Aricia	agestis	Aricia_agestis	6/30/10	SicilyW	3	37.845	13.438	RVcollLD2968_Aricia_agestis_SicilyW
RVcollLD2969	Lycaenidae	Aricia	agestis	Aricia_agestis	6/30/10	SicilyW	3	37.845	13.438	RVcollLD2969_Aricia_agestis_SicilyW
RVcollLD0621	Lycaenidae	Aricia	agestis	Aricia_agestis	5/26/08	SicilyW	3	37.868	13.384	RVcollLD0621_Aricia_agestis_SicilyW
RVcollLD0622	Lycaenidae	Aricia	agestis	Aricia_agestis	5/26/08	SicilyW	3	37.868	13.384	RVcollLD0622_Aricia_agestis_SicilyW
RVcoll11D035	Lycaenidae	Aricia	agestis	Aricia_agestis	04/07/2011	SicilyW	3	38.139	13.126	RVcoll11D035_Aricia_agestis_SicilyW
RVcoll08J935	Lycaenidae	Aricia	agestis	Aricia_agestis	07/09/2008	Tunisia	4	35.745	8.384	RVcoll08J935_Aricia_cramera_Tunisia
RVcoll12N247	Lycaenidae	Aricia	agestis	Aricia_agestis	5/28/12	Tunisia	4	36.294	9.811	RVcoll12N247_Aricia_cramera_Tunisia
RVcoll12N207	Lycaenidae	Aricia	agestis	Aricia_agestis	5/28/12	Tunisia	4	36.651	10.161	RVcoll12N207_Aricia_cramera_Tunisia
RVcoll08J944	Lycaenidae	Aricia	agestis	Aricia_agestis	07/10/2008	Tunisia	4	36.782	8.751	RVcoll08J944_Aricia_cramera_Tunisia
RVcoll08J946	Lycaenidae	Aricia	agestis	Aricia_agestis	07/10/2008	Tunisia	4	36.782	8.751	RVcoll08J946_Aricia_cramera_Tunisia
RVcoll13T385	Lycaenidae	Aricia	agestis	Aricia_agestis	07/04/2013	Tunisia	4	37.164	10.11	RVcoll13T385_Aricia_cramera_Tunisia
RVcollLD0078	Lycaenidae	Aricia	agestis	Aricia_agestis	4/26/08	Tunisia	4	37.177	9.725	RVcollLD0078_Aricia_cramera_Tunisia
RVcollLD0081	Lycaenidae	Aricia	agestis	Aricia_agestis	4/26/08	Tunisia	4	37.177	9.725	RVcollLD0081_Aricia_cramera_Tunisia
RVcoll13T396	Lycaenidae	Aricia	agestis	Aricia_agestis	07/05/2013	Tunisia	4	37.313	9.856	RVcoll13T396_Aricia_cramera_Tunisia
RVcoll14L020	Lycaenidae	Aricia	agestis	Aricia_agestis	5/22/07	Algeria	5	35.1	1.15	RVcoll14L020_Aricia_cramera_Algeria
RVcoll14L026	Lycaenidae	Aricia	agestis	Aricia_agestis	5/23/07	Algeria	5	35.28	0.92	RVcoll14L026_Aricia_cramera_Algeria
RVcoll12N581	Lycaenidae	Aricia	agestis	Aricia_agestis	5/18/12	Algeria	5	35.326	4.297	RVcoll12N581_Aricia_cramera_Algeria
RVcoll12N994	Lycaenidae	Aricia	agestis	Aricia_agestis	07/12/2012	Algeria	5	36.479	3.998	RVcoll12N994_Aricia_cramera_Algeria
RVcoll12N937	Lycaenidae	Aricia	agestis	Aricia_agestis	6/16/12	Algeria	5	36.63	4.598	RVcoll12N937_Aricia_cramera_Algeria
RVcoll10C676	Lycaenidae	Aricia	agestis	Aricia_agestis	6/30/10	Lipari	7	38.482	14.931	RVcoll10C676_Aricia_agestis_Lipari
RVcoll09T554	Lycaenidae	Aricia	agestis	Aricia_agestis	07/01/2009	Lipari	7	38.49	14.93	RVcoll09T554_Aricia_agestis_Lipari
RVcoll11H859	Lycaenidae	Aricia	agestis	Aricia_agestis	6/14/11	Vulcano	8	38.38	14.98	RVcoll11H859_Aricia_agestis_Vulcano
RVcoll11H860	Lycaenidae	Aricia	agestis	Aricia_agestis	6/14/11	Vulcano	8	38.38	14.98	RVcoll11H860_Aricia_agestis_Vulcano
RVcoll11H861	Lycaenidae	Aricia	agestis	Aricia_agestis	6/14/11	Vulcano	8	38.38	14.98	RVcoll11H861_Aricia_agestis_Vulcano
RVcoll11H862	Lycaenidae	Aricia	agestis	Aricia_agestis	6/14/11	Vulcano	8	38.38	14.98	RVcoll11H862_Aricia_agestis_Vulcano
RVcoll11H863	Lycaenidae	Aricia	agestis	Aricia_agestis	6/14/11	Vulcano	8	38.38	14.98	RVcoll11H863_Aricia_agestis_Vulcano
RVcoll11I116	Lycaenidae	Celastrina	argiolus	Celastrina_argiolus	6/19/11	Italy	1	38.221	16.183	RVcoll11I116_Celastrina_argiolus_Italy
RVcoll12M506	Lycaenidae	Celastrina	argiolus	Celastrina_argiolus	05/12/2012	Italy	1	38.601	16.184	RVcoll12M506_Celastrina_argiolus_Italy
RVcoll11D514	Lycaenidae	Celastrina	argiolus	Celastrina_argiolus	4/18/11	Italy	1	38.674	15.926	RVcoll11D514_Celastrina_argiolus_Italy
LEPSS00075	Lycaenidae	Celastrina	argiolus	Celastrina_argiolus	7/25/14	Italy	1	39.335	16.399	LEPSS00075_Celastrina_argiolus_Italy
LEPSS00076	Lycaenidae	Celastrina	argiolus	Celastrina_argiolus	7/25/14	Italy	1	39.335	16.399	LEPSS00076_Celastrina_argiolus_Italy
RVcoll14A679	Lycaenidae	Celastrina	argiolus	Celastrina_argiolus	8/20/13	Italy	1	39.483	16.801	RVcoll14A679_Celastrina_argiolus_Italy
RVcoll11D387	Lycaenidae	Celastrina	argiolus	Celastrina_argiolus	4/13/11	SicilyE	2	37.158	15.05	RVcoll11D387_Celastrina_argiolus_SicilyE
RVcoll12Q973	Lycaenidae	Celastrina	argiolus	Celastrina_argiolus	08/01/2012	SicilyE	2	37.8	15.04	RVcoll12Q973_Celastrina_argiolus_SicilyE
RVcoll11D436	Lycaenidae	Celastrina	argiolus	Celastrina_argiolus	4/14/11	SicilyE	2	38.238	15.528	RVcoll11D436_Celastrina_argiolus_SicilyE
RVcoll11D238	Lycaenidae	Celastrina	argiolus	Celastrina_argiolus	04/11/2011	SicilyW	3	37.838	13.429	RVcoll11D238_Celastrina_argiolus_SicilyW
RVcoll11H535	Lycaenidae	Celastrina	argiolus	Celastrina_argiolus	06/08/2011	SicilyW	3	38.093	13.26	RVcoll11H535_Celastrina_argiolus_SicilyW
RVcoll11D029	Lycaenidae	Celastrina	argiolus	Celastrina_argiolus	04/07/2011	SicilyW	3	38.139	13.126	RVcoll11D029_Celastrina_argiolus_SicilyW
RVcoll12N287	Lycaenidae	Celastrina	argiolus	Celastrina_argiolus	5/28/12	Tunisia	4	36.116	9.656	RVcoll12N287_Celastrina_argiolus_Tunisia
RVcoll12N497	Lycaenidae	Celastrina	argiolus	Celastrina_argiolus	06/01/2012	Tunisia	4	36.731	8.71	RVcoll12N497_Celastrina_argiolus_Tunisia
RVcoll12N547	Lycaenidae	Celastrina	argiolus	Celastrina_argiolus	06/02/2012	Tunisia	4	36.907	9.176	RVcoll12N547_Celastrina_argiolus_Tunisia
RVcoll13T397	Lycaenidae	Celastrina	argiolus	Celastrina_argiolus	07/05/2013	Tunisia	4	37.313	9.856	RVcoll13T397_Celastrina_argiolus_Tunisia
RVcoll12N602	Lycaenidae	Celastrina	argiolus	Celastrina_argiolus	05/10/2012	Algeria	5	36.592	4.611	RVcoll12N602_Celastrina_argiolus_Algeria
RVcoll12N635	Lycaenidae	Celastrina	argiolus	Celastrina_argiolus	5/18/12	Algeria	5	36.594	4.608	RVcoll12N635_Celastrina_argiolus_Algeria
RVcoll12N929	Lycaenidae	Celastrina	argiolus	Celastrina_argiolus	6/16/12	Algeria	5	36.63	4.598	RVcoll12N929_Celastrina_argiolus_Algeria
RVcoll14N725	Lycaenidae	Celastrina	argiolus	Celastrina_argiolus	10/03/2014	Stromboli	6	38.8	15.21	RVcoll14N725_Celastrina_argiolus_Stromboli
RVcollLD2574	Lycaenidae	Celastrina	argiolus	Celastrina_argiolus	07/01/2009	Stromboli	6	38.803	15.228	RVcollLD2574_Celastrina_argiolus_Stromboli
RVcollLD2558	Lycaenidae	Celastrina	argiolus	Celastrina_argiolus	6/30/09	Lipari	7	38.482	14.931	RVcollLD2558_Celastrina_argiolus_Lipari
RVcoll14N636	Lycaenidae	Celastrina	argiolus	Celastrina_argiolus	9/30/14	Vulcano	8	38.38	14.97	RVcoll14N636_Celastrina_argiolus_Vulcano
RVcoll11H806	Lycaenidae	Celastrina	argiolus	Celastrina_argiolus	6/14/11	Vulcano	8	38.39	14.97	RVcoll11H806_Celastrina_argiolus_Vulcano
RVcoll11H807	Lycaenidae	Celastrina	argiolus	Celastrina_argiolus	6/14/11	Vulcano	8	38.39	14.97	RVcoll11H807_Celastrina_argiolus_Vulcano
RVcoll11H808	Lycaenidae	Celastrina	argiolus	Celastrina_argiolus	6/14/11	Vulcano	8	38.39	14.97	RVcoll11H808_Celastrina_argiolus_Vulcano
RVcoll11H870	Lycaenidae	Celastrina	argiolus	Celastrina_argiolus	6/15/11	Salina	9	38.56	14.83	RVcoll11H870_Celastrina_argiolus_Salina
RVcoll11H871	Lycaenidae	Celastrina	argiolus	Celastrina_argiolus	6/15/11	Salina	9	38.56	14.84	RVcoll11H871_Celastrina_argiolus_Salina
RVcoll11D113	Lycaenidae	Celastrina	argiolus	Celastrina_argiolus	04/08/2011	Pantelleria	13	36.785	11.981	RVcoll11D113_Celastrina_argiolus_Pantelleria
RVcoll11H657	Lycaenidae	Celastrina	argiolus	Celastrina_argiolus	06/11/2011	Pantelleria	13	36.79	12	RVcoll11H657_Celastrina_argiolus_Pantelleria
RVcoll11D152	Lycaenidae	Celastrina	argiolus	Celastrina_argiolus	04/09/2011	Pantelleria	13	36.819	12.006	RVcoll11D152_Celastrina_argiolus_Pantelleria
RVcoll10C584	Lycaenidae	Celastrina	argiolus	Celastrina_argiolus	6/17/10	Maltese	15	35.85	14.39	RVcoll10C584_Celastrina_argiolus_Maltese
RVcoll10C585	Lycaenidae	Celastrina	argiolus	Celastrina_argiolus	6/17/10	Maltese	15	35.85	14.39	RVcoll10C585_Celastrina_argiolus_Maltese
RVcoll10C583	Lycaenidae	Celastrina	argiolus	Celastrina_argiolus	6/17/10	Maltese	15	35.858	14.399	RVcoll10C583_Celastrina_argiolus_Maltese
RVcollLD2733	Lycaenidae	Celastrina	argiolus	Celastrina_argiolus	6/17/10	Maltese	15	35.858	14.399	RVcollLD2733_Celastrina_argiolus_Maltese
RVcoll11E111	Lycaenidae	Celastrina	argiolus	Celastrina_argiolus	5/20/11	Maltese	15	36.042	14.274	RVcoll11E111_Celastrina_argiolus_Maltese
RVcoll11E112	Lycaenidae	Celastrina	argiolus	Celastrina_argiolus	5/20/11	Maltese	15	36.042	14.274	RVcoll11E112_Celastrina_argiolus_Maltese
RVcoll11I154	Lycaenidae	Lampides	boeticus	Lampides_boeticus	6/19/11	Italy	1	38.16	15.88	RVcoll11I154_Lampides_boeticus_Italy
RVcoll12Q935	Lycaenidae	Lampides	boeticus	Lampides_boeticus	7/31/12	Italy	1	38.184	15.984	RVcoll12Q935_Lampides_boeticus_Italy
RVcoll14A711	Lycaenidae	Lampides	boeticus	Lampides_boeticus	8/21/13	Italy	1	39.217	16.14	RVcoll14A711_Lampides_boeticus_Italy
LEPSS00077	Lycaenidae	Lampides	boeticus	Lampides_boeticus	7/25/14	Italy	1	39.335	16.399	LEPSS00077_Lampides_boeticus_Italy
LEPSS00078	Lycaenidae	Lampides	boeticus	Lampides_boeticus	7/17/14	Italy	1	39.395	16.599	LEPSS00078_Lampides_boeticus_Italy
RVcoll12Q594	Lycaenidae	Lampides	boeticus	Lampides_boeticus	08/01/2012	SicilyE	2	37.8	15.067	RVcoll12Q594_Lampides_boeticus_SicilyE
RVcoll11J687	Lycaenidae	Lampides	boeticus	Lampides_boeticus	7/21/11	SicilyE	2	37.84	14.01	RVcoll11J687_Lampides_boeticus_SicilyE
RVcoll11H311	Lycaenidae	Lampides	boeticus	Lampides_boeticus	7/20/11	SicilyE	2	37.86	14.06	RVcoll11H311_Lampides_boeticus_SicilyE
RVcoll11H286	Lycaenidae	Lampides	boeticus	Lampides_boeticus	7/20/11	SicilyE	2	37.88	14.03	RVcoll11H286_Lampides_boeticus_SicilyE
RVcoll12R029	Lycaenidae	Lampides	boeticus	Lampides_boeticus	08/02/2012	SicilyE	2	37.98	14.87	RVcoll12R029_Lampides_boeticus_SicilyE
RVcoll11J740	Lycaenidae	Lampides	boeticus	Lampides_boeticus	7/22/11	SicilyW	3	38.1	13.24	RVcoll11J740_Lampides_boeticus_SicilyW
RVcoll12N405	Lycaenidae	Lampides	boeticus	Lampides_boeticus	5/30/12	Tunisia	4	34.337	9.051	RVcoll12N405_Lampides_boeticus_Tunisia
RVcoll12N407	Lycaenidae	Lampides	boeticus	Lampides_boeticus	5/30/12	Tunisia	4	34.337	9.051	RVcoll12N407_Lampides_boeticus_Tunisia
RVcoll12N369	Lycaenidae	Lampides	boeticus	Lampides_boeticus	5/29/12	Tunisia	4	34.345	8.329	RVcoll12N369_Lampides_boeticus_Tunisia
RVcoll12N331	Lycaenidae	Lampides	boeticus	Lampides_boeticus	5/29/12	Tunisia	4	35.053	9.257	RVcoll12N331_Lampides_boeticus_Tunisia
RVcoll12N256	Lycaenidae	Lampides	boeticus	Lampides_boeticus	5/28/12	Tunisia	4	36.294	9.811	RVcoll12N256_Lampides_boeticus_Tunisia
RVcoll13T603	Lycaenidae	Lampides	boeticus	Lampides_boeticus	07/10/2013	Tunisia	4	36.713	10.363	RVcoll13T603_Lampides_boeticus_Tunisia
RVcoll13S949	Lycaenidae	Lampides	boeticus	Lampides_boeticus	07/05/2013	Tunisia	4	36.741	8.68	RVcoll13S949_Lampides_boeticus_Tunisia
RVcoll14L081	Lycaenidae	Lampides	boeticus	Lampides_boeticus	5/23/07	Algeria	5	35.28	0.92	RVcoll14L081_Lampides_boeticus_Algeria
RVcoll14L130	Lycaenidae	Lampides	boeticus	Lampides_boeticus	03/10/2013	Algeria	5	35.75	4.55	RVcoll14L130_Lampides_boeticus_Algeria
RVcoll12N897	Lycaenidae	Lampides	boeticus	Lampides_boeticus	5/27/12	Algeria	5	36.442	4.207	RVcoll12N897_Lampides_boeticus_Algeria
RVcoll10C683	Lycaenidae	Lampides	boeticus	Lampides_boeticus	07/01/2012	Stromboli	6	38.803	15.228	RVcoll10C683_Lampides_boeticus_Stromboli
RVcoll10C679	Lycaenidae	Lampides	boeticus	Lampides_boeticus	6/30/10	Lipari	7	38.482	14.931	RVcoll10C679_Lampides_boeticus_Lipari
RVcollLD2566	Lycaenidae	Lampides	boeticus	Lampides_boeticus	6/30/09	Lipari	7	38.482	14.931	RVcollLD2566_Lampides_boeticus_Lipari
RVcollLD2567	Lycaenidae	Lampides	boeticus	Lampides_boeticus	6/30/09	Lipari	7	38.482	14.931	RVcollLD2567_Lampides_boeticus_Lipari
RVcoll14N643	Lycaenidae	Lampides	boeticus	Lampides_boeticus	9/30/14	Vulcano	8	38.38	14.97	RVcoll14N643_Lampides_boeticus_Vulcano
RVcollLD2394	Lycaenidae	Lampides	boeticus	Lampides_boeticus	6/30/10	Ustica	10	38.709	13.179	RVcollLD2394_Lampides_boeticus_Ustica
RVcoll11H692	Lycaenidae	Lampides	boeticus	Lampides_boeticus	06/12/2011	Levanzo	11	38	12.33	RVcoll11H692_Lampides_boeticus_Levanzo
RVcoll11H693	Lycaenidae	Lampides	boeticus	Lampides_boeticus	06/12/2011	Levanzo	11	38	12.33	RVcoll11H693_Lampides_boeticus_Levanzo
RVcoll11H691	Lycaenidae	Lampides	boeticus	Lampides_boeticus	06/12/2011	Levanzo	11	38.01	12.33	RVcoll11H691_Lampides_boeticus_Levanzo
RVcoll11H661	Lycaenidae	Lampides	boeticus	Lampides_boeticus	06/11/2011	Pantelleria	13	36.79	12	RVcoll11H661_Lampides_boeticus_Pantelleria
RVcoll11H662	Lycaenidae	Lampides	boeticus	Lampides_boeticus	06/11/2011	Pantelleria	13	36.79	12	RVcoll11H662_Lampides_boeticus_Pantelleria
RVcoll11H663	Lycaenidae	Lampides	boeticus	Lampides_boeticus	06/11/2011	Pantelleria	13	36.79	12	RVcoll11H663_Lampides_boeticus_Pantelleria
RVcoll11H665	Lycaenidae	Lampides	boeticus	Lampides_boeticus	06/11/2011	Pantelleria	13	36.79	12	RVcoll11H665_Lampides_boeticus_Pantelleria
RVcoll11H612	Lycaenidae	Lampides	boeticus	Lampides_boeticus	06/09/2011	Lampedusa	14	35.52	12.55	RVcoll11H612_Lampides_boeticus_Lampedusa
RVcoll10C588	Lycaenidae	Lampides	boeticus	Lampides_boeticus	6/17/10	Maltese	15	35.927	14.442	RVcoll10C588_Lampides_boeticus_Maltese
RVcoll10C589	Lycaenidae	Lampides	boeticus	Lampides_boeticus	6/17/10	Maltese	15	35.927	14.442	RVcoll10C589_Lampides_boeticus_Maltese
RVcoll11E131	Lycaenidae	Lampides	boeticus	Lampides_boeticus	5/20/11	Maltese	15	36.042	14.274	RVcoll11E131_Lampides_boeticus_Maltese
RVcoll11E132	Lycaenidae	Lampides	boeticus	Lampides_boeticus	5/20/11	Maltese	15	36.042	14.274	RVcoll11E132_Lampides_boeticus_Maltese
RVcoll11E133	Lycaenidae	Lampides	boeticus	Lampides_boeticus	5/20/11	Maltese	15	36.042	14.274	RVcoll11E133_Lampides_boeticus_Maltese
RVcoll11E134	Lycaenidae	Lampides	boeticus	Lampides_boeticus	5/20/11	Maltese	15	36.042	14.274	RVcoll11E134_Lampides_boeticus_Maltese
RVcoll10C615	Lycaenidae	Leptotes	pirithous	Leptotes_pirithous	6/26/10	Italy	1	38.122	15.675	RVcoll10C615_Leptotes_pirithous_Italy
LEPSS00279	Lycaenidae	Leptotes	pirithous	Leptotes_pirithous	7/13/15	Italy	1	38.732	16.229	LEPSS00279_Leptotes_pirithous_Italy
RVcoll07E046	Lycaenidae	Leptotes	pirithous	Leptotes_pirithous	07/11/2007	Italy	1	39.336	16.358	RVcoll07E046_Leptotes_pirithous_Italy
LEPSS00098	Lycaenidae	Leptotes	pirithous	Leptotes_pirithous	9/18/14	Italy	1	39.616	16.766	LEPSS00098_Leptotes_pirithous_Italy
LEPSS00099	Lycaenidae	Leptotes	pirithous	Leptotes_pirithous	9/18/14	Italy	1	39.616	16.766	LEPSS00099_Leptotes_pirithous_Italy
RVcoll14A708	Lycaenidae	Leptotes	pirithous	Leptotes_pirithous	8/20/13	Italy	1	39.72	16.525	RVcoll14A708_Leptotes_pirithous_Italy
RVcoll14A709	Lycaenidae	Leptotes	pirithous	Leptotes_pirithous	8/20/13	Italy	1	39.72	16.525	RVcoll14A709_Leptotes_pirithous_Italy
RVcoll14A710	Lycaenidae	Leptotes	pirithous	Leptotes_pirithous	8/20/13	Italy	1	39.72	16.525	RVcoll14A710_Leptotes_pirithous_Italy
RVcoll12Q593	Lycaenidae	Leptotes	pirithous	Leptotes_pirithous	08/01/2012	SicilyE	2	37.84	14.99	RVcoll12Q593_Leptotes_pirithous_SicilyE
RVcoll12N392	Lycaenidae	Leptotes	pirithous	Leptotes_pirithous	5/30/12	Tunisia	4	33.407	9.008	RVcoll12N392_Leptotes_pirithous_Tunisia
RVcoll12N309	Lycaenidae	Leptotes	pirithous	Leptotes_pirithous	5/28/12	Tunisia	4	36.116	9.656	RVcoll12N309_Leptotes_pirithous_Tunisia
RVcoll08J915	Lycaenidae	Leptotes	pirithous	Leptotes_pirithous	07/09/2008	Tunisia	4	36.284	8.973	RVcoll08J915_Leptotes_pirithous_Tunisia
RVcoll13T622	Lycaenidae	Leptotes	pirithous	Leptotes_pirithous	07/10/2013	Tunisia	4	36.837	10.584	RVcoll13T622_Leptotes_pirithous_Tunisia
RVcoll12N541	Lycaenidae	Leptotes	pirithous	Leptotes_pirithous	06/02/2012	Tunisia	4	36.992	9.078	RVcoll12N541_Leptotes_pirithous_Tunisia
RVcoll13S923	Lycaenidae	Leptotes	pirithous	Leptotes_pirithous	07/05/2013	Tunisia	4	37.01	9.625	RVcoll13S923_Leptotes_pirithous_Tunisia
RVcoll12N576	Lycaenidae	Leptotes	pirithous	Leptotes_pirithous	5/18/12	Algeria	5	35.326	4.297	RVcoll12N576_Leptotes_pirithous_Algeria
RVcoll14N723	Lycaenidae	Leptotes	pirithous	Leptotes_pirithous	10/03/2014	Stromboli	6	38.8	15.21	RVcoll14N723_Leptotes_pirithous_Stromboli
RVcoll14N639	Lycaenidae	Leptotes	pirithous	Leptotes_pirithous	9/30/14	Vulcano	8	38.38	14.97	RVcoll14N639_Leptotes_pirithous_Vulcano
RVcoll14N669	Lycaenidae	Leptotes	pirithous	Leptotes_pirithous	10/01/2014	Salina	9	38.57	14.83	RVcoll14N669_Leptotes_pirithous_Salina
RVcoll14W001	Lycaenidae	Leptotes	pirithous	Leptotes_pirithous	7/13/13	Ustica	10	38.709	13.179	RVcoll14W001_Leptotes_pirithous_Ustica
RVcoll14N602	Lycaenidae	Leptotes	pirithous	Leptotes_pirithous	9/27/14	Levanzo	11	37.987	12.342	RVcoll14N602_Leptotes_pirithous_Levanzo
RVcoll11D169	Lycaenidae	Leptotes	pirithous	Leptotes_pirithous	04/10/2011	Marettimo	12	37.961	12.067	RVcoll11D169_Leptotes_pirithous_Marettimo
RVcoll11D170	Lycaenidae	Leptotes	pirithous	Leptotes_pirithous	04/10/2011	Marettimo	12	37.961	12.067	RVcoll11D170_Leptotes_pirithous_Marettimo
RVcoll11D180	Lycaenidae	Leptotes	pirithous	Leptotes_pirithous	04/10/2011	Marettimo	12	37.961	12.067	RVcoll11D180_Leptotes_pirithous_Marettimo
RVcoll11D139	Lycaenidae	Leptotes	pirithous	Leptotes_pirithous	04/09/2011	Pantelleria	13	36.761	11.998	RVcoll11D139_Leptotes_pirithous_Pantelleria
RVcoll11D140	Lycaenidae	Leptotes	pirithous	Leptotes_pirithous	04/09/2011	Pantelleria	13	36.761	11.998	RVcoll11D140_Leptotes_pirithous_Pantelleria
RVcoll11H611	Lycaenidae	Leptotes	pirithous	Leptotes_pirithous	06/09/2011	Lampedusa	14	35.52	12.55	RVcoll11H611_Leptotes_pirithous_Lampedusa
RVcoll11H616	Lycaenidae	Leptotes	pirithous	Leptotes_pirithous	06/09/2011	Lampedusa	14	35.52	12.55	RVcoll11H616_Leptotes_pirithous_Lampedusa
RVcoll10C603	Lycaenidae	Leptotes	pirithous	Leptotes_pirithous	6/17/10	Maltese	15	35.902	14.407	RVcoll10C603_Leptotes_pirithous_Maltese
RVcoll10C604	Lycaenidae	Leptotes	pirithous	Leptotes_pirithous	6/17/10	Maltese	15	35.902	14.407	RVcoll10C604_Leptotes_pirithous_Maltese
RVcoll10C605	Lycaenidae	Leptotes	pirithous	Leptotes_pirithous	6/17/10	Maltese	15	35.902	14.407	RVcoll10C605_Leptotes_pirithous_Maltese
RVcoll12R417	Lycaenidae	Leptotes	pirithous	Leptotes_pirithous	6/17/10	Maltese	15	35.927	14.442	RVcoll12R417_Leptotes_pirithous_Maltese
RVcoll12Q926	Lycaenidae	Lycaena	phlaeas	Lycaena_phlaeas	7/31/12	Italy	1	38.067	15.817	RVcoll12Q926_Lycaena_phlaeas_Italy
RVcoll12Q927	Lycaenidae	Lycaena	phlaeas	Lycaena_phlaeas	7/31/12	Italy	1	38.067	15.817	RVcoll12Q927_Lycaena_phlaeas_Italy
RVcoll11I125	Lycaenidae	Lycaena	phlaeas	Lycaena_phlaeas	6/19/11	Italy	1	38.221	16.183	RVcoll11I125_Lycaena_phlaeas_Italy
RVcoll14A731	Lycaenidae	Lycaena	phlaeas	Lycaena_phlaeas	8/21/13	Italy	1	39.217	16.14	RVcoll14A731_Lycaena_phlaeas_Italy
LEPSS00054	Lycaenidae	Lycaena	phlaeas	Lycaena_phlaeas	5/23/14	Italy	1	39.315	16.528	LEPSS00054_Lycaena_phlaeas_Italy
LEPSS00055	Lycaenidae	Lycaena	phlaeas	Lycaena_phlaeas	5/23/14	Italy	1	39.315	16.528	LEPSS00055_Lycaena_phlaeas_Italy
LEPSS00198	Lycaenidae	Lycaena	phlaeas	Lycaena_phlaeas	5/20/15	Italy	1	39.807	16.042	LEPSS00198_Lycaena_phlaeas_Italy
LEPSS00197	Lycaenidae	Lycaena	phlaeas	Lycaena_phlaeas	5/20/15	Italy	1	39.828	16.077	LEPSS00197_Lycaena_phlaeas_Italy
RVcoll11D360	Lycaenidae	Lycaena	phlaeas	Lycaena_phlaeas	4/13/11	SicilyE	2	37.197	15.118	RVcoll11D360_Lycaena_phlaeas_SicilyE
RVcoll12M340	Lycaenidae	Lycaena	phlaeas	Lycaena_phlaeas	05/07/2012	SicilyE	2	37.201	14.167	RVcoll12M340_Lycaena_phlaeas_SicilyE
RVcoll11H746	Lycaenidae	Lycaena	phlaeas	Lycaena_phlaeas	6/13/11	SicilyE	2	37.85	14.71	RVcoll11H746_Lycaena_phlaeas_SicilyE
RVcoll11D435	Lycaenidae	Lycaena	phlaeas	Lycaena_phlaeas	4/14/11	SicilyE	2	38.238	15.528	RVcoll11D435_Lycaena_phlaeas_SicilyE
RVcollLD2983	Lycaenidae	Lycaena	phlaeas	Lycaena_phlaeas	6/30/10	SicilyW	3	37.699	13.144	RVcollLD2983_Lycaena_phlaeas_SicilyW
RVcoll12R162	Lycaenidae	Lycaena	phlaeas	Lycaena_phlaeas	08/04/2012	SicilyW	3	37.84	13.42	RVcoll12R162_Lycaena_phlaeas_SicilyW
RVcoll11H543	Lycaenidae	Lycaena	phlaeas	Lycaena_phlaeas	06/08/2011	SicilyW	3	38.093	13.26	RVcoll11H543_Lycaena_phlaeas_SicilyW
RVcoll11D032	Lycaenidae	Lycaena	phlaeas	Lycaena_phlaeas	04/07/2011	SicilyW	3	38.139	13.126	RVcoll11D032_Lycaena_phlaeas_SicilyW
RVcoll13T562	Lycaenidae	Lycaena	phlaeas	Lycaena_phlaeas	07/09/2013	Tunisia	4	35.447	9.224	RVcoll13T562_Lycaena_phlaeas_Tunisia
RVcoll08J929	Lycaenidae	Lycaena	phlaeas	Lycaena_phlaeas	07/09/2008	Tunisia	4	35.75	8.361	RVcoll08J929_Lycaena_phlaeas_Tunisia
RVcoll12N306	Lycaenidae	Lycaena	phlaeas	Lycaena_phlaeas	5/28/12	Tunisia	4	36.116	9.656	RVcoll12N306_Lycaena_phlaeas_Tunisia
RVcoll12N251	Lycaenidae	Lycaena	phlaeas	Lycaena_phlaeas	5/28/12	Tunisia	4	36.294	9.811	RVcoll12N251_Lycaena_phlaeas_Tunisia
RVcoll13T590	Lycaenidae	Lycaena	phlaeas	Lycaena_phlaeas	07/10/2013	Tunisia	4	36.333	10.093	RVcoll13T590_Lycaena_phlaeas_Tunisia
RVcoll12N477	Lycaenidae	Lycaena	phlaeas	Lycaena_phlaeas	06/01/2012	Tunisia	4	36.731	8.71	RVcoll12N477_Lycaena_phlaeas_Tunisia
RVcoll13T390	Lycaenidae	Lycaena	phlaeas	Lycaena_phlaeas	07/04/2013	Tunisia	4	37.164	10.11	RVcoll13T390_Lycaena_phlaeas_Tunisia
RVcoll14L060	Lycaenidae	Lycaena	phlaeas	Lycaena_phlaeas	5/28/09	Algeria	5	35.19	1.13	RVcoll14L060_Lycaena_phlaeas_Algeria
RVcoll14L105	Lycaenidae	Lycaena	phlaeas	Lycaena_phlaeas	5/23/07	Algeria	5	35.28	0.92	RVcoll14L105_Lycaena_phlaeas_Algeria
RVcoll12N995	Lycaenidae	Lycaena	phlaeas	Lycaena_phlaeas	07/12/2012	Algeria	5	36.479	3.998	RVcoll12N995_Lycaena_phlaeas_Algeria
RVcoll12N911	Lycaenidae	Lycaena	phlaeas	Lycaena_phlaeas	06/08/2012	Algeria	5	36.592	4.611	RVcoll12N911_Lycaena_phlaeas_Algeria
RVcoll12N956	Lycaenidae	Lycaena	phlaeas	Lycaena_phlaeas	6/29/12	Algeria	5	36.625	4.598	RVcoll12N956_Lycaena_phlaeas_Algeria
RVcoll12N931	Lycaenidae	Lycaena	phlaeas	Lycaena_phlaeas	6/16/12	Algeria	5	36.63	4.598	RVcoll12N931_Lycaena_phlaeas_Algeria
RVcoll12M299	Lycaenidae	Lycaena	phlaeas	Lycaena_phlaeas	05/05/2012	Lipari	7	38.485	14.918	RVcoll12M299_Lycaena_phlaeas_Lipari
RVcoll12M295	Lycaenidae	Lycaena	phlaeas	Lycaena_phlaeas	05/05/2012	Lipari	7	38.485	14.95	RVcoll12M295_Lycaena_phlaeas_Lipari
RVcoll12M297	Lycaenidae	Lycaena	phlaeas	Lycaena_phlaeas	05/05/2012	Lipari	7	38.485	14.95	RVcoll12M297_Lycaena_phlaeas_Lipari
RVcoll11H820	Lycaenidae	Lycaena	phlaeas	Lycaena_phlaeas	6/14/11	Vulcano	8	38.39	14.97	RVcoll11H820_Lycaena_phlaeas_Vulcano
RVcoll11H823	Lycaenidae	Lycaena	phlaeas	Lycaena_phlaeas	6/14/11	Vulcano	8	38.39	14.97	RVcoll11H823_Lycaena_phlaeas_Vulcano
RVcoll11H826	Lycaenidae	Lycaena	phlaeas	Lycaena_phlaeas	6/14/11	Vulcano	8	38.39	14.97	RVcoll11H826_Lycaena_phlaeas_Vulcano
RVcoll11H884	Lycaenidae	Lycaena	phlaeas	Lycaena_phlaeas	6/15/11	Salina	9	38.56	14.83	RVcoll11H884_Lycaena_phlaeas_Salina
RVcoll11H885	Lycaenidae	Lycaena	phlaeas	Lycaena_phlaeas	6/15/11	Salina	9	38.56	14.84	RVcoll11H885_Lycaena_phlaeas_Salina
RVcoll11H887	Lycaenidae	Lycaena	phlaeas	Lycaena_phlaeas	6/15/11	Salina	9	38.56	14.84	RVcoll11H887_Lycaena_phlaeas_Salina
RVcollLD2387	Lycaenidae	Lycaena	phlaeas	Lycaena_phlaeas	6/30/10	Ustica	10	38.709	13.179	RVcollLD2387_Lycaena_phlaeas_Ustica
RVcollLD2388	Lycaenidae	Lycaena	phlaeas	Lycaena_phlaeas	6/30/10	Ustica	10	38.709	13.179	RVcollLD2388_Lycaena_phlaeas_Ustica
RVcoll11H666	Lycaenidae	Lycaena	phlaeas	Lycaena_phlaeas	06/11/2011	Pantelleria	13	36.79	12	RVcoll11H666_Lycaena_phlaeas_Pantelleria
RVcoll11H667	Lycaenidae	Lycaena	phlaeas	Lycaena_phlaeas	06/11/2011	Pantelleria	13	36.79	12	RVcoll11H667_Lycaena_phlaeas_Pantelleria
RVcoll11H668	Lycaenidae	Lycaena	phlaeas	Lycaena_phlaeas	06/11/2011	Pantelleria	13	36.79	12	RVcoll11H668_Lycaena_phlaeas_Pantelleria
RVcoll11D153	Lycaenidae	Lycaena	phlaeas	Lycaena_phlaeas	04/09/2011	Pantelleria	13	36.819	12.006	RVcoll11D153_Lycaena_phlaeas_Pantelleria
RVcoll11H615	Lycaenidae	Lycaena	phlaeas	Lycaena_phlaeas	06/09/2011	Lampedusa	14	35.52	12.55	RVcoll11H615_Lycaena_phlaeas_Lampedusa
RVcoll08R542	Lycaenidae	Polyommatus	celina	Polyommatus_celina	4/13/11	SicilyE	2	37.158	15.05	RVcoll08R542_Polyommatus_celina_SicilyE
RVcoll12Q582	Lycaenidae	Polyommatus	celina	Polyommatus_celina	08/01/2012	SicilyE	2	37.8	15.04	RVcoll12Q582_Polyommatus_celina_SicilyE
RVcoll11I052	Lycaenidae	Polyommatus	celina	Polyommatus_celina	6/18/11	SicilyE	2	37.81	15.07	RVcoll11I052_Polyommatus_celina_SicilyE
RVcoll11I086	Lycaenidae	Polyommatus	celina	Polyommatus_celina	6/18/11	SicilyE	2	37.84	14.989	RVcoll11I086_Polyommatus_celina_SicilyE
RVcoll11H958	Lycaenidae	Polyommatus	celina	Polyommatus_celina	6/16/11	SicilyE	2	37.88	14.03	RVcoll11H958_Polyommatus_celina_SicilyE
RVcollLD0183	Lycaenidae	Polyommatus	celina	Polyommatus_celina	NULL	SicilyE	2	38.09	15.3	RVcollLD0183_Polyommatus_celina_SicilyE
RVcollLD0186	Lycaenidae	Polyommatus	celina	Polyommatus_celina	NULL	SicilyE	2	38.09	15.3	RVcollLD0186_Polyommatus_celina_SicilyE
RVcoll08R548	Lycaenidae	Polyommatus	celina	Polyommatus_celina	4/14/11	SicilyE	2	38.13	15.496	RVcoll08R548_Polyommatus_celina_SicilyE
RVcoll11D411	Lycaenidae	Polyommatus	celina	Polyommatus_celina	4/14/11	SicilyE	2	38.13	15.496	RVcoll11D411_Polyommatus_celina_SicilyE
RVcollLD2345	Lycaenidae	Polyommatus	celina	Polyommatus_celina	6/15/10	SicilyE	2	38.17	15.47	RVcollLD2345_Polyommatus_celina_SicilyE
RVcollLD2325	Lycaenidae	Polyommatus	celina	Polyommatus_celina	6/15/10	SicilyE	2	38.26	15.59	RVcollLD2325_Polyommatus_celina_SicilyE
RVcoll08R549	Lycaenidae	Polyommatus	celina	Polyommatus_celina	4/14/11	SicilyE	2	38.276	15.59	RVcoll08R549_Polyommatus_celina_SicilyE
RVcoll11D473	Lycaenidae	Polyommatus	celina	Polyommatus_celina	4/14/11	SicilyE	2	38.276	15.59	RVcoll11D473_Polyommatus_celina_SicilyE
RVcoll12M386	Lycaenidae	Polyommatus	celina	Polyommatus_celina	05/10/2012	SicilyW	3	37.493	13.684	RVcoll12M386_Polyommatus_celina_SicilyW
RVcollLD2323	Lycaenidae	Polyommatus	celina	Polyommatus_celina	6/15/10	SicilyW	3	37.62	13.06	RVcollLD2323_Polyommatus_celina_SicilyW
RVcoll11D263	Lycaenidae	Polyommatus	celina	Polyommatus_celina	04/11/2011	SicilyW	3	37.838	13.429	RVcoll11D263_Polyommatus_celina_SicilyW
RVcoll09T512	Lycaenidae	Polyommatus	celina	Polyommatus_celina	5/14/08	SicilyW	3	37.868	13.384	RVcoll09T512_Polyommatus_celina_SicilyW
RVcoll09T513	Lycaenidae	Polyommatus	celina	Polyommatus_celina	5/14/08	SicilyW	3	37.868	13.384	RVcoll09T513_Polyommatus_celina_SicilyW
RVcoll11H550	Lycaenidae	Polyommatus	celina	Polyommatus_celina	06/08/2011	SicilyW	3	38.082	13.256	RVcoll11H550_Polyommatus_celina_SicilyW
RVcoll11H596	Lycaenidae	Polyommatus	celina	Polyommatus_celina	06/08/2011	SicilyW	3	38.12	13.129	RVcoll11H596_Polyommatus_celina_SicilyW
RVcoll08R500	Lycaenidae	Polyommatus	celina	Polyommatus_celina	04/07/2011	SicilyW	3	38.139	13.126	RVcoll08R500_Polyommatus_celina_SicilyW
RVcoll12N400	Lycaenidae	Polyommatus	celina	Polyommatus_celina	5/30/12	Tunisia	4	34.337	9.051	RVcoll12N400_Polyommatus_celina_Tunisia
RVcoll13T573	Lycaenidae	Polyommatus	celina	Polyommatus_celina	07/09/2013	Tunisia	4	35.447	9.224	RVcoll13T573_Polyommatus_celina_Tunisia
RVcoll08J900	Lycaenidae	Polyommatus	celina	Polyommatus_celina	07/06/2008	Tunisia	4	35.46	10.605	RVcoll08J900_Polyommatus_celina_Tunisia
RVcoll08J937	Lycaenidae	Polyommatus	celina	Polyommatus_celina	07/09/2008	Tunisia	4	35.745	8.384	RVcoll08J937_Polyommatus_celina_Tunisia
RVcoll08J920	Lycaenidae	Polyommatus	celina	Polyommatus_celina	07/09/2008	Tunisia	4	35.75	8.361	RVcoll08J920_Polyommatus_celina_Tunisia
RVcoll08J926	Lycaenidae	Polyommatus	celina	Polyommatus_celina	07/09/2008	Tunisia	4	35.75	8.361	RVcoll08J926_Polyommatus_celina_Tunisia
RVcoll12N204	Lycaenidae	Polyommatus	celina	Polyommatus_celina	5/28/12	Tunisia	4	36.651	10.161	RVcoll12N204_Polyommatus_celina_Tunisia
RVcoll08J940	Lycaenidae	Polyommatus	celina	Polyommatus_celina	07/10/2008	Tunisia	4	36.782	8.751	RVcoll08J940_Polyommatus_celina_Tunisia
RVcoll08J945	Lycaenidae	Polyommatus	celina	Polyommatus_celina	07/10/2008	Tunisia	4	36.782	8.751	RVcoll08J945_Polyommatus_celina_Tunisia
RVcoll12N542	Lycaenidae	Polyommatus	celina	Polyommatus_celina	06/02/2012	Tunisia	4	36.992	9.078	RVcoll12N542_Polyommatus_celina_Tunisia
RVcoll12N543	Lycaenidae	Polyommatus	celina	Polyommatus_celina	06/02/2012	Tunisia	4	36.992	9.078	RVcoll12N543_Polyommatus_celina_Tunisia
RVcollLD0163	Lycaenidae	Polyommatus	celina	Polyommatus_celina	4/26/08	Tunisia	4	36.998	9.618	RVcollLD0163_Polyommatus_celina_Tunisia
RVcoll13T370	Lycaenidae	Polyommatus	celina	Polyommatus_celina	07/04/2013	Tunisia	4	37.164	10.11	RVcoll13T370_Polyommatus_celina_Tunisia
RVcoll13T395	Lycaenidae	Polyommatus	celina	Polyommatus_celina	07/05/2013	Tunisia	4	37.313	9.856	RVcoll13T395_Polyommatus_celina_Tunisia
RVcoll14L031	Lycaenidae	Polyommatus	celina	Polyommatus_celina	5/23/07	Algeria	5	35.28	0.92	RVcoll14L031_Polyommatus_celina_Algeria
RVcoll12N574	Lycaenidae	Polyommatus	celina	Polyommatus_celina	5/18/12	Algeria	5	35.326	4.297	RVcoll12N574_Polyommatus_celina_Algeria
RVcoll12N603	Lycaenidae	Polyommatus	celina	Polyommatus_celina	05/11/2012	Algeria	5	36.329	5.36	RVcoll12N603_Polyommatus_celina_Algeria
RVcoll12N876	Lycaenidae	Polyommatus	celina	Polyommatus_celina	5/24/12	Algeria	5	36.612	4.635	RVcoll12N876_Polyommatus_celina_Algeria
RVcollLD1571	Lycaenidae	Polyommatus	celina	Polyommatus_celina	6/30/09	Lipari	7	38.482	14.931	RVcollLD1571_Polyommatus_celina_Lipari
RVcollLD1572	Lycaenidae	Polyommatus	celina	Polyommatus_celina	6/30/09	Lipari	7	38.482	14.931	RVcollLD1572_Polyommatus_celina_Lipari
RVcoll09T550	Lycaenidae	Polyommatus	celina	Polyommatus_celina	07/01/2009	Lipari	7	38.49	14.93	RVcoll09T550_Polyommatus_celina_Lipari
RVcoll09T551	Lycaenidae	Polyommatus	celina	Polyommatus_celina	07/01/2009	Lipari	7	38.496	14.933	RVcoll09T551_Polyommatus_celina_Lipari
RVcoll09T552	Lycaenidae	Polyommatus	celina	Polyommatus_celina	07/01/2009	Lipari	7	38.496	14.933	RVcoll09T552_Polyommatus_celina_Lipari
RVcoll11H846	Lycaenidae	Polyommatus	celina	Polyommatus_celina	6/14/11	Vulcano	8	38.38	14.98	RVcoll11H846_Polyommatus_celina_Vulcano
RVcoll11H847	Lycaenidae	Polyommatus	celina	Polyommatus_celina	6/14/11	Vulcano	8	38.38	14.98	RVcoll11H847_Polyommatus_celina_Vulcano
RVcoll11H848	Lycaenidae	Polyommatus	celina	Polyommatus_celina	6/14/11	Vulcano	8	38.38	14.98	RVcoll11H848_Polyommatus_celina_Vulcano
RVcoll11H849	Lycaenidae	Polyommatus	celina	Polyommatus_celina	6/14/11	Vulcano	8	38.38	14.98	RVcoll11H849_Polyommatus_celina_Vulcano
RVcoll11H902	Lycaenidae	Polyommatus	celina	Polyommatus_celina	6/15/11	Salina	9	38.56	14.83	RVcoll11H902_Polyommatus_celina_Salina
RVcoll11H903	Lycaenidae	Polyommatus	celina	Polyommatus_celina	6/15/11	Salina	9	38.56	14.83	RVcoll11H903_Polyommatus_celina_Salina
RVcoll11H904	Lycaenidae	Polyommatus	celina	Polyommatus_celina	6/15/11	Salina	9	38.56	14.83	RVcoll11H904_Polyommatus_celina_Salina
RVcoll11H905	Lycaenidae	Polyommatus	celina	Polyommatus_celina	6/15/11	Salina	9	38.56	14.83	RVcoll11H905_Polyommatus_celina_Salina
RVcoll11H917	Lycaenidae	Polyommatus	celina	Polyommatus_celina	6/15/11	Salina	9	38.56	14.83	RVcoll11H917_Polyommatus_celina_Salina
RVcollLD2326	Lycaenidae	Polyommatus	celina	Polyommatus_celina	6/30/10	Ustica	10	38.709	13.179	RVcollLD2326_Polyommatus_celina_Ustica
RVcollLD2327	Lycaenidae	Polyommatus	celina	Polyommatus_celina	6/30/10	Ustica	10	38.709	13.179	RVcollLD2327_Polyommatus_celina_Ustica
RVcollLD2396	Lycaenidae	Polyommatus	celina	Polyommatus_celina	6/30/10	Ustica	10	38.709	13.179	RVcollLD2396_Polyommatus_celina_Ustica
RVcollLD2397	Lycaenidae	Polyommatus	celina	Polyommatus_celina	6/30/10	Ustica	10	38.709	13.179	RVcollLD2397_Polyommatus_celina_Ustica
RVcoll11H725	Lycaenidae	Polyommatus	celina	Polyommatus_celina	06/12/2011	Levanzo	11	38	12.33	RVcoll11H725_Polyommatus_celina_Levanzo
RVcoll11H727	Lycaenidae	Polyommatus	celina	Polyommatus_celina	06/12/2011	Levanzo	11	38	12.33	RVcoll11H727_Polyommatus_celina_Levanzo
RVcoll11H728	Lycaenidae	Polyommatus	celina	Polyommatus_celina	06/12/2011	Levanzo	11	38	12.33	RVcoll11H728_Polyommatus_celina_Levanzo
RVcoll11H729	Lycaenidae	Polyommatus	celina	Polyommatus_celina	06/12/2011	Levanzo	11	38	12.33	RVcoll11H729_Polyommatus_celina_Levanzo
RVcoll11H730	Lycaenidae	Polyommatus	celina	Polyommatus_celina	06/12/2011	Levanzo	11	38	12.33	RVcoll11H730_Polyommatus_celina_Levanzo
RVcoll11D133	Lycaenidae	Polyommatus	celina	Polyommatus_celina	04/09/2011	Pantelleria	13	36.782	12	RVcoll11D133_Polyommatus_celina_Pantelleria
RVcoll11H678	Lycaenidae	Polyommatus	celina	Polyommatus_celina	06/11/2011	Pantelleria	13	36.818	11.952	RVcoll11H678_Polyommatus_celina_Pantelleria
RVcoll11H679	Lycaenidae	Polyommatus	celina	Polyommatus_celina	06/11/2011	Pantelleria	13	36.818	11.952	RVcoll11H679_Polyommatus_celina_Pantelleria
RVcoll11H680	Lycaenidae	Polyommatus	celina	Polyommatus_celina	06/11/2011	Pantelleria	13	36.818	11.952	RVcoll11H680_Polyommatus_celina_Pantelleria
RVcoll11H683	Lycaenidae	Polyommatus	celina	Polyommatus_celina	06/11/2011	Pantelleria	13	36.818	11.952	RVcoll11H683_Polyommatus_celina_Pantelleria
RVcoll11H685	Lycaenidae	Polyommatus	celina	Polyommatus_celina	06/11/2011	Pantelleria	13	36.818	11.952	RVcoll11H685_Polyommatus_celina_Pantelleria
RVcoll11H644	Lycaenidae	Polyommatus	celina	Polyommatus_celina	06/09/2011	Lampedusa	14	35.52	12.56	RVcoll11H644_Polyommatus_celina_Lampedusa
RVcoll11H645	Lycaenidae	Polyommatus	celina	Polyommatus_celina	06/09/2011	Lampedusa	14	35.52	12.56	RVcoll11H645_Polyommatus_celina_Lampedusa
RVcoll11H646	Lycaenidae	Polyommatus	celina	Polyommatus_celina	06/09/2011	Lampedusa	14	35.52	12.56	RVcoll11H646_Polyommatus_celina_Lampedusa
RVcoll11H647	Lycaenidae	Polyommatus	celina	Polyommatus_celina	06/09/2011	Lampedusa	14	35.52	12.56	RVcoll11H647_Polyommatus_celina_Lampedusa
RVcoll11H648	Lycaenidae	Polyommatus	celina	Polyommatus_celina	06/09/2011	Lampedusa	14	35.52	12.56	RVcoll11H648_Polyommatus_celina_Lampedusa
RVcoll11H649	Lycaenidae	Polyommatus	celina	Polyommatus_celina	06/09/2011	Lampedusa	14	35.52	12.56	RVcoll11H649_Polyommatus_celina_Lampedusa
RVcoll11H652	Lycaenidae	Polyommatus	celina	Polyommatus_celina	06/09/2011	Lampedusa	14	35.52	12.56	RVcoll11H652_Polyommatus_celina_Lampedusa
RVcoll11E102	Lycaenidae	Polyommatus	celina	Polyommatus_celina	5/19/11	Maltese	15	35.859	14.4	RVcoll11E102_Polyommatus_celina_Maltese
RVcollLD2328	Lycaenidae	Polyommatus	celina	Polyommatus_celina	6/15/10	Maltese	15	35.891	14.39	RVcollLD2328_Polyommatus_celina_Maltese
RVcollLD2329	Lycaenidae	Polyommatus	celina	Polyommatus_celina	6/15/10	Maltese	15	35.891	14.39	RVcollLD2329_Polyommatus_celina_Maltese
RVcollLD2330	Lycaenidae	Polyommatus	celina	Polyommatus_celina	6/15/10	Maltese	15	35.891	14.39	RVcollLD2330_Polyommatus_celina_Maltese
RVcollLD2331	Lycaenidae	Polyommatus	celina	Polyommatus_celina	6/15/10	Maltese	15	35.891	14.39	RVcollLD2331_Polyommatus_celina_Maltese
RVcollLD2728	Lycaenidae	Polyommatus	celina	Polyommatus_celina	6/17/10	Maltese	15	35.902	14.407	RVcollLD2728_Polyommatus_celina_Maltese
RVcollLD2729	Lycaenidae	Polyommatus	celina	Polyommatus_celina	6/17/10	Maltese	15	35.902	14.407	RVcollLD2729_Polyommatus_celina_Maltese
RVcollLD2730	Lycaenidae	Polyommatus	celina	Polyommatus_celina	6/17/10	Maltese	15	35.902	14.407	RVcollLD2730_Polyommatus_celina_Maltese
RVcollLD2717	Lycaenidae	Polyommatus	celina	Polyommatus_celina	6/17/10	Maltese	15	35.927	14.442	RVcollLD2717_Polyommatus_celina_Maltese
RVcoll11E113	Lycaenidae	Polyommatus	celina	Polyommatus_celina	5/20/11	Maltese	15	36.042	14.274	RVcoll11E113_Polyommatus_celina_Maltese
RVcoll11E114	Lycaenidae	Polyommatus	celina	Polyommatus_celina	5/20/11	Maltese	15	36.042	14.274	RVcoll11E114_Polyommatus_celina_Maltese
RVcoll11E115	Lycaenidae	Polyommatus	celina	Polyommatus_celina	5/20/11	Maltese	15	36.042	14.274	RVcoll11E115_Polyommatus_celina_Maltese
RVcoll11E116	Lycaenidae	Polyommatus	celina	Polyommatus_celina	5/20/11	Maltese	15	36.042	14.274	RVcoll11E116_Polyommatus_celina_Maltese
RVcoll11E117	Lycaenidae	Polyommatus	celina	Polyommatus_celina	5/20/11	Maltese	15	36.042	14.274	RVcoll11E117_Polyommatus_celina_Maltese
RVcoll11E118	Lycaenidae	Polyommatus	celina	Polyommatus_celina	5/20/11	Maltese	15	36.042	14.274	RVcoll11E118_Polyommatus_celina_Maltese
LEPSS00232	Lycaenidae	Pseudophilotes	baton	Pseudophilotes_baton	6/22/15	Italy	1	38.535	16.304	LEPSS00232_Pseudophilotes_baton_Italy
LEPSS00051	Lycaenidae	Pseudophilotes	baton	Pseudophilotes_baton	4/24/14	Italy	1	39.172	16.352	LEPSS00051_Pseudophilotes_baton_Italy
RVcoll14A094	Lycaenidae	Pseudophilotes	baton	Pseudophilotes_baton	8/21/13	Italy	1	39.217	16.14	RVcoll14A094_Pseudophilotes_baton_Italy
LEPSS00100	Lycaenidae	Pseudophilotes	baton	Pseudophilotes_baton	8/20/14	Italy	1	39.395	16.599	LEPSS00100_Pseudophilotes_baton_Italy
RVcoll07E010	Lycaenidae	Pseudophilotes	baton	Pseudophilotes_baton	07/10/2007	Italy	1	39.903	16.14	RVcoll07E010_Pseudophilotes_baton_Italy
RVcollLD3105	Lycaenidae	Pseudophilotes	baton	Pseudophilotes_baton	6/28/10	SicilyE	2	37.88	14.03	RVcollLD3105_Pseudophilotes_baton_SicilyE
RVcoll12M586	Lycaenidae	Pseudophilotes	baton	Pseudophilotes_baton	05/06/2012	SicilyE	2	37.901	14.952	RVcoll12M586_Pseudophilotes_baton_SicilyE
RVcoll11D210	Lycaenidae	Pseudophilotes	baton	Pseudophilotes_baton	04/11/2011	SicilyW	3	37.838	13.429	RVcoll11D210_Pseudophilotes_baton_SicilyW
RVcoll12M420	Lycaenidae	Pseudophilotes	baton	Pseudophilotes_baton	05/10/2012	SicilyW	3	37.84	13.424	RVcoll12M420_Pseudophilotes_baton_SicilyW
RVcoll11H787	Lycaenidae	Pseudophilotes	baton	Pseudophilotes_baton	6/14/11	Vulcano	8	38.39	14.97	RVcoll11H787_Pseudophilotes_baton_Vulcano
RVcoll11H788	Lycaenidae	Pseudophilotes	baton	Pseudophilotes_baton	6/14/11	Vulcano	8	38.39	14.97	RVcoll11H788_Pseudophilotes_baton_Vulcano
RVcoll14V916	Nymphalidae	Charaxes	jasius	Charaxes_jasius	06/05/2015	Italy	1	39.496	16.746	RVcoll14V916_Charaxes_jasius_Italy
RVcoll14V917	Nymphalidae	Charaxes	jasius	Charaxes_jasius	06/05/2015	Italy	1	39.496	16.746	RVcoll14V917_Charaxes_jasius_Italy
RVcoll14V864	Nymphalidae	Charaxes	jasius	Charaxes_jasius	07/02/2011	SicilyE	2	38.215	15.505	RVcoll14V864_Charaxes_jasius_SicilyE
RVcoll13T455	Nymphalidae	Charaxes	jasius	Charaxes_jasius	07/07/2013	Tunisia	4	36.726	8.705	RVcoll13T455_Charaxes_jasius_Tunisia
RVcoll13T456	Nymphalidae	Charaxes	jasius	Charaxes_jasius	07/07/2013	Tunisia	4	36.726	8.705	RVcoll13T456_Charaxes_jasius_Tunisia
RVcollLD2557	Nymphalidae	Charaxes	jasius	Charaxes_jasius	6/30/09	Lipari	7	38.482	14.931	RVcollLD2557_Charaxes_jasius_Lipari
RVcoll14N672	Nymphalidae	Charaxes	jasius	Charaxes_jasius	10/01/2014	Salina	9	38.57	14.83	RVcoll14N672_Charaxes_jasius_Salina
RVcoll14N673	Nymphalidae	Charaxes	jasius	Charaxes_jasius	10/01/2014	Salina	9	38.57	14.83	RVcoll14N673_Charaxes_jasius_Salina
RVcoll12Q890	Nymphalidae	Coenonympha	pamphilus	Coenonympha_pamphilus	7/31/12	Italy	1	38.25	15.95	RVcoll12Q890_Coenonympha_pamphilus_Italy
RVcoll12Q891	Nymphalidae	Coenonympha	pamphilus	Coenonympha_pamphilus	7/31/12	Italy	1	38.25	15.95	RVcoll12Q891_Coenonympha_pamphilus_Italy
RVcoll11D486	Nymphalidae	Coenonympha	pamphilus	Coenonympha_pamphilus	4/17/11	Italy	1	38.466	15.929	RVcoll11D486_Coenonympha_pamphilus_Italy
RVcoll11D497	Nymphalidae	Coenonympha	pamphilus	Coenonympha_pamphilus	4/18/11	Italy	1	38.722	16.013	RVcoll11D497_Coenonympha_pamphilus_Italy
RVcoll14A733	Nymphalidae	Coenonympha	pamphilus	Coenonympha_pamphilus	8/21/13	Italy	1	39.217	16.14	RVcoll14A733_Coenonympha_pamphilus_Italy
LEPSS00121	Nymphalidae	Coenonympha	pamphilus	Coenonympha_pamphilus	5/23/14	Italy	1	39.315	16.528	LEPSS00121_Coenonympha_pamphilus_Italy
LEPSS00120	Nymphalidae	Coenonympha	pamphilus	Coenonympha_pamphilus	5/20/14	Italy	1	39.56	16.751	LEPSS00120_Coenonympha_pamphilus_Italy
RVcoll11I220	Nymphalidae	Coenonympha	pamphilus	Coenonympha_pamphilus	6/20/11	Italy	1	39.93	16.15	RVcoll11I220_Coenonympha_pamphilus_Italy
RVcoll11D346	Nymphalidae	Coenonympha	pamphilus	Coenonympha_pamphilus	4/13/11	SicilyE	2	37.197	15.118	RVcoll11D346_Coenonympha_pamphilus_SicilyE
RVcoll12M342	Nymphalidae	Coenonympha	pamphilus	Coenonympha_pamphilus	05/07/2012	SicilyE	2	37.201	14.167	RVcoll12M342_Coenonympha_pamphilus_SicilyE
RVcoll11D316	Nymphalidae	Coenonympha	pamphilus	Coenonympha_pamphilus	04/12/2011	SicilyE	2	37.627	15.071	RVcoll11D316_Coenonympha_pamphilus_SicilyE
RVcoll11H745	Nymphalidae	Coenonympha	pamphilus	Coenonympha_pamphilus	6/13/11	SicilyE	2	37.85	14.71	RVcoll11H745_Coenonympha_pamphilus_SicilyE
RVcoll11H921	Nymphalidae	Coenonympha	pamphilus	Coenonympha_pamphilus	6/16/11	SicilyE	2	37.88	14.03	RVcoll11H921_Coenonympha_pamphilus_SicilyE
RVcoll11H733	Nymphalidae	Coenonympha	pamphilus	Coenonympha_pamphilus	6/13/11	SicilyE	2	37.92	14.66	RVcoll11H733_Coenonympha_pamphilus_SicilyE
RVcoll11I063	Nymphalidae	Coenonympha	pamphilus	Coenonympha_pamphilus	6/18/11	SicilyE	2	37.943	15.08	RVcoll11I063_Coenonympha_pamphilus_SicilyE
RVcoll11D459	Nymphalidae	Coenonympha	pamphilus	Coenonympha_pamphilus	4/14/11	SicilyE	2	38.241	15.562	RVcoll11D459_Coenonympha_pamphilus_SicilyE
RVcoll12M381	Nymphalidae	Coenonympha	pamphilus	Coenonympha_pamphilus	05/10/2012	SicilyW	3	37.493	13.684	RVcoll12M381_Coenonympha_pamphilus_SicilyW
RVcoll11Y107	Nymphalidae	Coenonympha	pamphilus	Coenonympha_pamphilus	6/29/11	SicilyW	3	37.62	13.05	RVcoll11Y107_Coenonympha_pamphilus_SicilyW
RVcoll11H594	Nymphalidae	Coenonympha	pamphilus	Coenonympha_pamphilus	06/08/2011	SicilyW	3	38.172	13.325	RVcoll11H594_Coenonympha_pamphilus_SicilyW
RVcoll11H555	Nymphalidae	Coenonympha	pamphilus	Coenonympha_pamphilus	06/08/2011	SicilyW	3	38.312	13.341	RVcoll11H555_Coenonympha_pamphilus_SicilyW
RVcoll13T314	Nymphalidae	Coenonympha	pamphilus	Coenonympha_pamphilus	07/08/2013	Tunisia	4	36.225	8.771	RVcoll13T314_Coenonympha_pamphilus_Tunisia
RVcoll12N470	Nymphalidae	Coenonympha	pamphilus	Coenonympha_pamphilus	5/31/12	Tunisia	4	36.29	8.789	RVcoll12N470_Coenonympha_pamphilus_Tunisia
RVcoll12N471	Nymphalidae	Coenonympha	pamphilus	Coenonympha_pamphilus	5/31/12	Tunisia	4	36.29	8.789	RVcoll12N471_Coenonympha_pamphilus_Tunisia
RVcoll12N478	Nymphalidae	Coenonympha	pamphilus	Coenonympha_pamphilus	06/01/2012	Tunisia	4	36.731	8.71	RVcoll12N478_Coenonympha_pamphilus_Tunisia
RVcoll13T301	Nymphalidae	Coenonympha	pamphilus	Coenonympha_pamphilus	07/05/2013	Tunisia	4	36.86	8.72	RVcoll13T301_Coenonympha_pamphilus_Tunisia
RVcoll14L080	Nymphalidae	Coenonympha	pamphilus	Coenonympha_pamphilus	5/28/09	Algeria	5	35.19	1.13	RVcoll14L080_Coenonympha_pamphilus_Algeria
RVcoll14L023	Nymphalidae	Coenonympha	pamphilus	Coenonympha_pamphilus	5/23/07	Algeria	5	35.28	0.92	RVcoll14L023_Coenonympha_pamphilus_Algeria
RVcoll14L119	Nymphalidae	Coenonympha	pamphilus	Coenonympha_pamphilus	05/04/2014	Algeria	5	35.86	4.75	RVcoll14L119_Coenonympha_pamphilus_Algeria
RVcoll12N612	Nymphalidae	Coenonympha	pamphilus	Coenonympha_pamphilus	05/12/2012	Algeria	5	36.26	5.229	RVcoll12N612_Coenonympha_pamphilus_Algeria
RVcoll12N607	Nymphalidae	Coenonympha	pamphilus	Coenonympha_pamphilus	05/11/2012	Algeria	5	36.329	5.36	RVcoll12N607_Coenonympha_pamphilus_Algeria
RVcoll12N628	Nymphalidae	Coenonympha	pamphilus	Coenonympha_pamphilus	5/13/12	Algeria	5	36.592	4.611	RVcoll12N628_Coenonympha_pamphilus_Algeria
RVcoll12N880	Nymphalidae	Coenonympha	pamphilus	Coenonympha_pamphilus	5/24/12	Algeria	5	36.615	4.636	RVcoll12N880_Coenonympha_pamphilus_Algeria
RVcoll11H705	Nymphalidae	Coenonympha	pamphilus	Coenonympha_pamphilus	06/12/2011	Levanzo	11	38	12.33	RVcoll11H705_Coenonympha_pamphilus_Levanzo
RVcoll11H709	Nymphalidae	Coenonympha	pamphilus	Coenonympha_pamphilus	06/12/2011	Levanzo	11	38	12.33	RVcoll11H709_Coenonympha_pamphilus_Levanzo
RVcoll11H704	Nymphalidae	Coenonympha	pamphilus	Coenonympha_pamphilus	06/12/2011	Levanzo	11	38.01	12.33	RVcoll11H704_Coenonympha_pamphilus_Levanzo
RVcoll14E251	Nymphalidae	Coenonympha	pamphilus	Coenonympha_pamphilus	3/23/14	Maltese	15	35.961	14.368	RVcoll14E251_Coenonympha_pamphilus_Maltese
RVcoll14E255	Nymphalidae	Coenonympha	pamphilus	Coenonympha_pamphilus	3/23/14	Maltese	15	35.961	14.368	RVcoll14E255_Coenonympha_pamphilus_Maltese
RVcoll14E258	Nymphalidae	Coenonympha	pamphilus	Coenonympha_pamphilus	3/23/14	Maltese	15	35.961	14.368	RVcoll14E258_Coenonympha_pamphilus_Maltese
RVcoll14E259	Nymphalidae	Coenonympha	pamphilus	Coenonympha_pamphilus	3/23/14	Maltese	15	35.961	14.368	RVcoll14E259_Coenonympha_pamphilus_Maltese
LEPSS00230	Nymphalidae	Danaus	chrysippus	Danaus_chrysippus	09/09/2012	SicilyE	2	38.28	15.59	LEPSS00230_Danaus_chrysippus_SicilyE
RVcoll12N412	Nymphalidae	Danaus	chrysippus	Danaus_chrysippus	5/30/12	Tunisia	4	34.337	9.051	RVcoll12N412_Danaus_chrysippus_Tunisia
RVcoll12N367	Nymphalidae	Danaus	chrysippus	Danaus_chrysippus	5/29/12	Tunisia	4	34.345	8.329	RVcoll12N367_Danaus_chrysippus_Tunisia
RVcoll12N323	Nymphalidae	Danaus	chrysippus	Danaus_chrysippus	5/29/12	Tunisia	4	35.425	9.571	RVcoll12N323_Danaus_chrysippus_Tunisia
RVcoll14B037	Nymphalidae	Danaus	chrysippus	Danaus_chrysippus	03/07/2013	Algeria	5	33.104	6.088	RVcoll14B037_Danaus_chrysippus_Algeria
RVcoll14B038	Nymphalidae	Danaus	chrysippus	Danaus_chrysippus	03/07/2013	Algeria	5	33.104	6.088	RVcoll14B038_Danaus_chrysippus_Algeria
RVcoll14L050	Nymphalidae	Danaus	chrysippus	Danaus_chrysippus	5/13/09	Algeria	5	35.12	0.83	RVcoll14L050_Danaus_chrysippus_Algeria
RVcoll11H613	Nymphalidae	Danaus	chrysippus	Danaus_chrysippus	06/09/2011	Lampedusa	14	35.52	12.55	RVcoll11H613_Danaus_chrysippus_Lampedusa
RVcoll11H614	Nymphalidae	Danaus	chrysippus	Danaus_chrysippus	06/09/2011	Lampedusa	14	35.52	12.55	RVcoll11H614_Danaus_chrysippus_Lampedusa
RVcoll10C665	Nymphalidae	Hipparchia	semele	Hipparchia_semele	6/29/10	Italy	1	38.084	15.834	RVcoll10C665_Hipparchia_semele_Italy
RVcollLD2102	Nymphalidae	Hipparchia	semele	Hipparchia_semele	6/26/10	Italy	1	38.15	15.81	RVcollLD2102_Hipparchia_neapolitana_Italy
RVcollLD2100	Nymphalidae	Hipparchia	semele	Hipparchia_semele	6/26/10	Italy	1	38.16	15.88	RVcollLD2100_Hipparchia_neapolitana_Italy
RVcollLD2101	Nymphalidae	Hipparchia	semele	Hipparchia_semele	6/26/10	Italy	1	38.16	15.88	RVcollLD2101_Hipparchia_neapolitana_Italy
RVcollLD2103	Nymphalidae	Hipparchia	semele	Hipparchia_semele	6/26/10	Italy	1	38.16	15.88	RVcollLD2103_Hipparchia_neapolitana_Italy
LEPSS00273	Nymphalidae	Hipparchia	semele	Hipparchia_semele	07/10/2015	Italy	1	39.215	16.139	LEPSS00273_Hipparchia_semele_Italy
LEPSS00129	Nymphalidae	Hipparchia	semele	Hipparchia_semele	8/20/14	Italy	1	39.301	16.438	LEPSS00129_Hipparchia_semele_Italy
LEPSS00128	Nymphalidae	Hipparchia	semele	Hipparchia_semele	7/17/14	Italy	1	39.376	16.6	LEPSS00128_Hipparchia_semele_Italy
RVcoll07E002	Nymphalidae	Hipparchia	semele	Hipparchia_semele	07/10/2007	Italy	1	39.943	16.147	RVcoll07E002_Hipparchia_semele_Italy
RVcoll11H751	Nymphalidae	Hipparchia	semele	Hipparchia_semele	6/13/11	SicilyE	2	37.85	14.71	RVcoll11H751_Hipparchia_semele_SicilyE
RVcoll11H731	Nymphalidae	Hipparchia	semele	Hipparchia_semele	6/13/11	SicilyE	2	37.92	14.66	RVcoll11H731_Hipparchia_blachieri_SicilyE
RVcoll11H973	Nymphalidae	Hipparchia	semele	Hipparchia_semele	6/16/11	SicilyW	3	37.71	13.97	RVcoll11H973_Hipparchia_blachieri_SicilyW
RVcoll12R177	Nymphalidae	Hipparchia	semele	Hipparchia_semele	08/04/2012	SicilyW	3	37.84	13.42	RVcoll12R177_Hipparchia_blachieri_SicilyW
RVcoll10C651	Nymphalidae	Hipparchia	semele	Hipparchia_semele	6/29/10	SicilyW	3	37.845	13.434	RVcoll10C651_Hipparchia_blachieri_SicilyW
RVcollLD2112	Nymphalidae	Hipparchia	semele	Hipparchia_semele	6/30/10	SicilyW	3	37.868	13.384	RVcollLD2112_Hipparchia_blachieri_SicilyW
RVcoll08M171	Nymphalidae	Hipparchia	semele	Hipparchia_semele	07/11/2008	SicilyW	3	37.89	13.977	RVcoll08M171_Hipparchia_semele_SicilyW
RVcoll08M165	Nymphalidae	Hipparchia	semele	Hipparchia_semele	07/11/2008	SicilyW	3	37.89	13.99	RVcoll08M165_Hipparchia_blachieri_SicilyW
RVcoll08M168	Nymphalidae	Hipparchia	semele	Hipparchia_semele	07/11/2008	SicilyW	3	37.89	13.99	RVcoll08M168_Hipparchia_semele_SicilyW
RVcollLD2109	Nymphalidae	Hipparchia	semele	Hipparchia_semele	6/28/10	SicilyW	3	37.909	13.977	RVcollLD2109_Hipparchia_blachieri_SicilyW
RVcoll11H546	Nymphalidae	Hipparchia	semele	Hipparchia_semele	06/08/2011	SicilyW	3	38.093	13.26	RVcoll11H546_Hipparchia_blachieri_SicilyW
RVcoll08J911	Nymphalidae	Hipparchia	semele	Hipparchia_semele	07/08/2008	Tunisia	4	35.205	8.677	RVcoll08J911_Hipparchia_algirica_Tunisia
RVcoll14L090	Nymphalidae	Hipparchia	semele	Hipparchia_semele	5/28/09	Algeria	5	35.19	1.13	RVcoll14L090_Hipparchia_algirica_Algeria
RVcoll14B076	Nymphalidae	Hipparchia	semele	Hipparchia_semele	5/24/13	Algeria	5	36.019	4.236	RVcoll14B076_Hipparchia_algirica_Algeria
RVcoll12N898	Nymphalidae	Hipparchia	semele	Hipparchia_semele	5/27/12	Algeria	5	36.442	4.207	RVcoll12N898_Hipparchia_algirica_Algeria
RVcoll09T557	Nymphalidae	Hipparchia	semele	Hipparchia_semele	07/02/2009	Stromboli	6	38.8	15.23	RVcoll09T557_Hipparchia_leighebi_Stromboli
RVcoll09T558	Nymphalidae	Hipparchia	semele	Hipparchia_semele	07/02/2009	Stromboli	6	38.8	15.23	RVcoll09T558_Hipparchia_leighebi_Stromboli
RVcoll10C686	Nymphalidae	Hipparchia	semele	Hipparchia_semele	07/01/2012	Stromboli	6	38.803	15.228	RVcoll10C686_Hipparchia_leighebi_Stromboli
RVcollLD3213	Nymphalidae	Hipparchia	semele	Hipparchia_semele	6/30/09	Lipari	7	38.482	14.931	RVcollLD3213_Hipparchia_leighebi_Lipari
RVcoll08M162	Nymphalidae	Hipparchia	semele	Hipparchia_semele	07/10/2008	Vulcano	8	38.39	14.97	RVcoll08M162_Hipparchia_leighebi_Vulcano
RVcoll11H840	Nymphalidae	Hipparchia	semele	Hipparchia_semele	6/14/11	Vulcano	8	38.39	14.97	RVcoll11H840_Hipparchia_leighebi_Vulcano
RVcoll11H841	Nymphalidae	Hipparchia	semele	Hipparchia_semele	6/14/11	Vulcano	8	38.39	14.97	RVcoll11H841_Hipparchia_leighebi_Vulcano
RVcoll11H845	Nymphalidae	Hipparchia	semele	Hipparchia_semele	6/14/11	Vulcano	8	38.39	14.97	RVcoll11H845_Hipparchia_leighebi_Vulcano
RVcoll11H873	Nymphalidae	Hipparchia	semele	Hipparchia_semele	6/15/11	Salina	9	38.56	14.83	RVcoll11H873_Hipparchia_leighebi_Salina
RVcoll11H872	Nymphalidae	Hipparchia	semele	Hipparchia_semele	6/15/11	Salina	9	38.56	14.84	RVcoll11H872_Hipparchia_leighebi_Salina
RVcollLD1884	Nymphalidae	Lasiommata	megera	Lasiommata_megera	05/05/2010	Italy	1	38.12	15.67	RVcollLD1884_Lasiommata_megera_Italy
RVcollLD1885	Nymphalidae	Lasiommata	megera	Lasiommata_megera	05/05/2010	Italy	1	38.12	15.67	RVcollLD1885_Lasiommata_megera_Italy
RVcoll11D482	Nymphalidae	Lasiommata	megera	Lasiommata_megera	4/16/11	Italy	1	38.233	15.717	RVcoll11D482_Lasiommata_megera_Italy
RVcoll12M494	Nymphalidae	Lasiommata	megera	Lasiommata_megera	05/12/2012	Italy	1	38.383	16.167	RVcoll12M494_Lasiommata_megera_Italy
RVcoll14A784	Nymphalidae	Lasiommata	megera	Lasiommata_megera	8/21/13	Italy	1	39.251	16.225	RVcoll14A784_Lasiommata_megera_Italy
LEPSS00123	Nymphalidae	Lasiommata	megera	Lasiommata_megera	5/27/14	Italy	1	39.323	16.475	LEPSS00123_Lasiommata_megera_Italy
LEPSS00122	Nymphalidae	Lasiommata	megera	Lasiommata_megera	7/17/14	Italy	1	39.376	16.6	LEPSS00122_Lasiommata_megera_Italy
RVcoll14A704	Nymphalidae	Lasiommata	megera	Lasiommata_megera	8/20/13	Italy	1	39.72	16.525	RVcoll14A704_Lasiommata_megera_Italy
LEPSS00196	Nymphalidae	Lasiommata	megera	Lasiommata_megera	5/20/15	Italy	1	39.828	16.077	LEPSS00196_Lasiommata_megera_Italy
RVcoll11D355	Nymphalidae	Lasiommata	megera	Lasiommata_megera	4/13/11	SicilyE	2	37.197	15.118	RVcoll11D355_Lasiommata_megera_SicilyE
RVcoll12M339	Nymphalidae	Lasiommata	megera	Lasiommata_megera	05/07/2012	SicilyE	2	37.201	14.167	RVcoll12M339_Lasiommata_megera_SicilyE
RVcoll11D321	Nymphalidae	Lasiommata	megera	Lasiommata_megera	04/12/2011	SicilyE	2	37.627	15.071	RVcoll11D321_Lasiommata_megera_SicilyE
RVcollLD0204	Nymphalidae	Lasiommata	megera	Lasiommata_megera	5/25/08	SicilyE	2	38.14	15.28	RVcollLD0204_Lasiommata_megera_SicilyE
RVcollLD2081	Nymphalidae	Lasiommata	megera	Lasiommata_megera	6/27/10	SicilyE	2	38.17	15.47	RVcollLD2081_Lasiommata_megera_SicilyE
RVcoll11D446	Nymphalidae	Lasiommata	megera	Lasiommata_megera	4/14/11	SicilyE	2	38.238	15.528	RVcoll11D446_Lasiommata_megera_SicilyE
RVcoll12M391	Nymphalidae	Lasiommata	megera	Lasiommata_megera	05/10/2012	SicilyW	3	37.493	13.684	RVcoll12M391_Lasiommata_megera_SicilyW
RVcoll12M392	Nymphalidae	Lasiommata	megera	Lasiommata_megera	05/10/2012	SicilyW	3	37.493	13.684	RVcoll12M392_Lasiommata_megera_SicilyW
RVcollLD2133	Nymphalidae	Lasiommata	megera	Lasiommata_megera	6/30/10	SicilyW	3	37.699	13.144	RVcollLD2133_Lasiommata_megera_SicilyW
RVcoll11D031	Nymphalidae	Lasiommata	megera	Lasiommata_megera	04/07/2011	SicilyW	3	38.139	13.126	RVcoll11D031_Lasiommata_megera_SicilyW
RVcoll12N334	Nymphalidae	Lasiommata	megera	Lasiommata_megera	5/29/12	Tunisia	4	35.053	9.257	RVcoll12N334_Lasiommata_megera_Tunisia
RVcoll12N424	Nymphalidae	Lasiommata	megera	Lasiommata_megera	5/31/12	Tunisia	4	35.199	8.674	RVcoll12N424_Lasiommata_megera_Tunisia
RVcoll13T316	Nymphalidae	Lasiommata	megera	Lasiommata_megera	07/08/2013	Tunisia	4	36.225	8.771	RVcoll13T316_Lasiommata_megera_Tunisia
RVcoll12N281	Nymphalidae	Lasiommata	megera	Lasiommata_megera	5/28/12	Tunisia	4	36.257	9.769	RVcoll12N281_Lasiommata_megera_Tunisia
RVcoll13T609	Nymphalidae	Lasiommata	megera	Lasiommata_megera	07/10/2013	Tunisia	4	36.713	10.363	RVcoll13T609_Lasiommata_megera_Tunisia
RVcoll13T306	Nymphalidae	Lasiommata	megera	Lasiommata_megera	07/05/2013	Tunisia	4	36.741	8.68	RVcoll13T306_Lasiommata_megera_Tunisia
RVcoll12N506	Nymphalidae	Lasiommata	megera	Lasiommata_megera	06/01/2012	Tunisia	4	36.764	8.666	RVcoll12N506_Lasiommata_megera_Tunisia
RVcoll13T320	Nymphalidae	Lasiommata	megera	Lasiommata_megera	07/10/2013	Tunisia	4	36.837	10.584	RVcoll13T320_Lasiommata_megera_Tunisia
RVcollLD0115	Nymphalidae	Lasiommata	megera	Lasiommata_megera	4/26/08	Tunisia	4	37.177	9.725	RVcollLD0115_Lasiommata_megera_Tunisia
RVcollLD0116	Nymphalidae	Lasiommata	megera	Lasiommata_megera	4/26/08	Tunisia	4	37.177	9.725	RVcollLD0116_Lasiommata_megera_Tunisia
RVcoll14L064	Nymphalidae	Lasiommata	megera	Lasiommata_megera	5/15/14	Algeria	5	35.28	1.07	RVcoll14L064_Lasiommata_megera_Algeria
RVcoll14L124	Nymphalidae	Lasiommata	megera	Lasiommata_megera	05/04/2014	Algeria	5	35.86	4.75	RVcoll14L124_Lasiommata_megera_Algeria
RVcoll12N975	Nymphalidae	Lasiommata	megera	Lasiommata_megera	07/11/2012	Algeria	5	36.483	4.251	RVcoll12N975_Lasiommata_megera_Algeria
RVcoll12N907	Nymphalidae	Lasiommata	megera	Lasiommata_megera	06/01/2012	Algeria	5	36.592	4.611	RVcoll12N907_Lasiommata_megera_Algeria
RVcoll12N933	Nymphalidae	Lasiommata	megera	Lasiommata_megera	6/16/12	Algeria	5	36.63	4.598	RVcoll12N933_Lasiommata_megera_Algeria
RVcollLD1670	Nymphalidae	Lasiommata	megera	Lasiommata_megera	07/01/2009	Stromboli	6	38.803	15.228	RVcollLD1670_Lasiommata_megera_Stromboli
RVcollLD1673	Nymphalidae	Lasiommata	megera	Lasiommata_megera	07/01/2009	Stromboli	6	38.803	15.228	RVcollLD1673_Lasiommata_megera_Stromboli
RVcoll09T556	Nymphalidae	Lasiommata	megera	Lasiommata_megera	07/01/2009	Lipari	7	38.496	14.933	RVcoll09T556_Lasiommata_megera_Lipari
RVcollLD1608	Nymphalidae	Lasiommata	megera	Lasiommata_megera	6/30/09	Lipari	7	38.496	14.933	RVcollLD1608_Lasiommata_megera_Lipari
RVcollLD1611	Nymphalidae	Lasiommata	megera	Lasiommata_megera	6/30/09	Lipari	7	38.496	14.933	RVcollLD1611_Lasiommata_megera_Lipari
RVcoll11H852	Nymphalidae	Lasiommata	megera	Lasiommata_megera	6/14/11	Vulcano	8	38.38	14.98	RVcoll11H852_Lasiommata_megera_Vulcano
RVcoll11H853	Nymphalidae	Lasiommata	megera	Lasiommata_megera	6/14/11	Vulcano	8	38.38	14.98	RVcoll11H853_Lasiommata_megera_Vulcano
RVcoll11H909	Nymphalidae	Lasiommata	megera	Lasiommata_megera	6/15/11	Salina	9	38.56	14.83	RVcoll11H909_Lasiommata_megera_Salina
RVcoll11H910	Nymphalidae	Lasiommata	megera	Lasiommata_megera	6/15/11	Salina	9	38.56	14.83	RVcoll11H910_Lasiommata_megera_Salina
RVcoll11H911	Nymphalidae	Lasiommata	megera	Lasiommata_megera	6/15/11	Salina	9	38.56	14.83	RVcoll11H911_Lasiommata_megera_Salina
RVcoll11H912	Nymphalidae	Lasiommata	megera	Lasiommata_megera	6/15/11	Salina	9	38.56	14.83	RVcoll11H912_Lasiommata_megera_Salina
RVcoll11H913	Nymphalidae	Lasiommata	megera	Lasiommata_megera	6/15/11	Salina	9	38.56	14.83	RVcoll11H913_Lasiommata_megera_Salina
RVcoll11H914	Nymphalidae	Lasiommata	megera	Lasiommata_megera	6/15/11	Salina	9	38.56	14.83	RVcoll11H914_Lasiommata_megera_Salina
RVcoll11H915	Nymphalidae	Lasiommata	megera	Lasiommata_megera	6/15/11	Salina	9	38.56	14.83	RVcoll11H915_Lasiommata_megera_Salina
RVcollLD2050	Nymphalidae	Lasiommata	megera	Lasiommata_megera	6/30/10	Ustica	10	38.709	13.179	RVcollLD2050_Lasiommata_megera_Ustica
RVcollLD2051	Nymphalidae	Lasiommata	megera	Lasiommata_megera	6/30/10	Ustica	10	38.709	13.179	RVcollLD2051_Lasiommata_megera_Ustica
RVcollLD2052	Nymphalidae	Lasiommata	megera	Lasiommata_megera	6/30/10	Ustica	10	38.709	13.179	RVcollLD2052_Lasiommata_megera_Ustica
RVcoll11H718	Nymphalidae	Lasiommata	megera	Lasiommata_megera	06/12/2011	Levanzo	11	38	12.33	RVcoll11H718_Lasiommata_megera_Levanzo
RVcoll11H719	Nymphalidae	Lasiommata	megera	Lasiommata_megera	06/12/2011	Levanzo	11	38	12.33	RVcoll11H719_Lasiommata_megera_Levanzo
RVcoll11H720	Nymphalidae	Lasiommata	megera	Lasiommata_megera	06/12/2011	Levanzo	11	38	12.33	RVcoll11H720_Lasiommata_megera_Levanzo
RVcoll11D191	Nymphalidae	Lasiommata	megera	Lasiommata_megera	04/10/2011	Marettimo	12	37.961	12.067	RVcoll11D191_Lasiommata_megera_Marettimo
RVcoll11D192	Nymphalidae	Lasiommata	megera	Lasiommata_megera	04/10/2011	Marettimo	12	37.961	12.067	RVcoll11D192_Lasiommata_megera_Marettimo
RVcoll11D193	Nymphalidae	Lasiommata	megera	Lasiommata_megera	04/10/2011	Marettimo	12	37.961	12.067	RVcoll11D193_Lasiommata_megera_Marettimo
RVcoll11D194	Nymphalidae	Lasiommata	megera	Lasiommata_megera	04/10/2011	Marettimo	12	37.961	12.067	RVcoll11D194_Lasiommata_megera_Marettimo
RVcoll11D195	Nymphalidae	Lasiommata	megera	Lasiommata_megera	04/10/2011	Marettimo	12	37.961	12.067	RVcoll11D195_Lasiommata_megera_Marettimo
RVcoll11D196	Nymphalidae	Lasiommata	megera	Lasiommata_megera	04/10/2011	Marettimo	12	37.961	12.067	RVcoll11D196_Lasiommata_megera_Marettimo
RVcoll11D197	Nymphalidae	Lasiommata	megera	Lasiommata_megera	04/10/2011	Marettimo	12	37.961	12.067	RVcoll11D197_Lasiommata_megera_Marettimo
RVcoll11D124	Nymphalidae	Lasiommata	megera	Lasiommata_megera	04/08/2011	Pantelleria	13	36.782	12	RVcoll11D124_Lasiommata_megera_Pantelleria
RVcoll11D125	Nymphalidae	Lasiommata	megera	Lasiommata_megera	04/08/2011	Pantelleria	13	36.782	12	RVcoll11D125_Lasiommata_megera_Pantelleria
RVcoll11D126	Nymphalidae	Lasiommata	megera	Lasiommata_megera	04/08/2011	Pantelleria	13	36.782	12	RVcoll11D126_Lasiommata_megera_Pantelleria
RVcoll11D134	Nymphalidae	Lasiommata	megera	Lasiommata_megera	04/09/2011	Pantelleria	13	36.782	12	RVcoll11D134_Lasiommata_megera_Pantelleria
RVcoll11H672	Nymphalidae	Lasiommata	megera	Lasiommata_megera	06/11/2011	Pantelleria	13	36.79	12	RVcoll11H672_Lasiommata_megera_Pantelleria
RVcoll11H673	Nymphalidae	Lasiommata	megera	Lasiommata_megera	06/11/2011	Pantelleria	13	36.79	12	RVcoll11H673_Lasiommata_megera_Pantelleria
RVcoll11H674	Nymphalidae	Lasiommata	megera	Lasiommata_megera	06/11/2011	Pantelleria	13	36.79	12	RVcoll11H674_Lasiommata_megera_Pantelleria
RVcoll14V561	Nymphalidae	Lasiommata	megera	Lasiommata_megera	5/28/97	Lampedusa	14	35.51	12.56	RVcoll14V561_Lasiommata_megera_Lampedusa
RVcollLD1990	Nymphalidae	Lasiommata	megera	Lasiommata_megera	6/17/10	Maltese	15	35.927	14.442	RVcollLD1990_Lasiommata_megera_Maltese
RVcollLD1987	Nymphalidae	Lasiommata	megera	Lasiommata_megera	6/17/10	Maltese	15	35.927	14.442	RVcollLD1987_Lasiommata_megera_Maltese
RVcollLD1988	Nymphalidae	Lasiommata	megera	Lasiommata_megera	6/17/10	Maltese	15	35.927	14.442	RVcollLD1988_Lasiommata_megera_Maltese
RVcollLD1989	Nymphalidae	Lasiommata	megera	Lasiommata_megera	6/17/10	Maltese	15	35.927	14.442	RVcollLD1989_Lasiommata_megera_Maltese
RVcoll11E126	Nymphalidae	Lasiommata	megera	Lasiommata_megera	5/20/11	Maltese	15	36.042	14.274	RVcoll11E126_Lasiommata_megera_Maltese
RVcoll11E127	Nymphalidae	Lasiommata	megera	Lasiommata_megera	5/20/11	Maltese	15	36.042	14.274	RVcoll11E127_Lasiommata_megera_Maltese
RVcoll11E128	Nymphalidae	Lasiommata	megera	Lasiommata_megera	5/20/11	Maltese	15	36.042	14.274	RVcoll11E128_Lasiommata_megera_Maltese
RVcoll11E129	Nymphalidae	Lasiommata	megera	Lasiommata_megera	5/20/11	Maltese	15	36.042	14.274	RVcoll11E129_Lasiommata_megera_Maltese
RVcoll12Q919	Nymphalidae	Maniola	jurtina	Maniola_jurtina	7/31/12	Italy	1	38.067	15.817	RVcoll12Q919_Maniola_jurtina_Italy
RVcoll12R386	Nymphalidae	Maniola	jurtina	Maniola_jurtina	6/26/12	Italy	1	38.12	15.67	RVcoll12R386_Maniola_jurtina_Italy
RVcollLD2041	Nymphalidae	Maniola	jurtina	Maniola_jurtina	6/26/10	Italy	1	38.15	15.796	RVcollLD2041_Maniola_jurtina_Italy
RVcoll12R387	Nymphalidae	Maniola	jurtina	Maniola_jurtina	6/26/12	Italy	1	38.15	15.81	RVcoll12R387_Maniola_jurtina_Italy
RVcoll12Q901	Nymphalidae	Maniola	jurtina	Maniola_jurtina	7/31/12	Italy	1	38.217	15.883	RVcoll12Q901_Maniola_jurtina_Italy
RVcoll11I171	Nymphalidae	Maniola	jurtina	Maniola_jurtina	6/19/11	Italy	1	38.24	15.71	RVcoll11I171_Maniola_jurtina_Italy
RVcoll11I172	Nymphalidae	Maniola	jurtina	Maniola_jurtina	6/19/11	Italy	1	38.24	15.71	RVcoll11I172_Maniola_jurtina_Italy
RVcoll14A758	Nymphalidae	Maniola	jurtina	Maniola_jurtina	8/21/13	Italy	1	39.217	16.14	RVcoll14A758_Maniola_jurtina_Italy
RVcoll14A697	Nymphalidae	Maniola	jurtina	Maniola_jurtina	8/20/13	Italy	1	39.483	16.801	RVcoll14A697_Maniola_jurtina_Italy
LEPSS00126	Nymphalidae	Maniola	jurtina	Maniola_jurtina	06/08/2014	Italy	1	39.56	16.751	LEPSS00126_Maniola_jurtina_Italy
LEPSS00127	Nymphalidae	Maniola	jurtina	Maniola_jurtina	5/20/14	Italy	1	39.56	16.751	LEPSS00127_Maniola_jurtina_Italy
RVcoll11I264	Nymphalidae	Maniola	jurtina	Maniola_jurtina	6/20/11	Italy	1	39.86	16.07	RVcoll11I264_Maniola_jurtina_Italy
RVcoll11I269	Nymphalidae	Maniola	jurtina	Maniola_jurtina	6/20/11	Italy	1	39.86	16.07	RVcoll11I269_Maniola_jurtina_Italy
RVcoll12M355	Nymphalidae	Maniola	jurtina	Maniola_jurtina	05/07/2012	SicilyE	2	37.068	14.35	RVcoll12M355_Maniola_jurtina_SicilyE
RVcoll12M351	Nymphalidae	Maniola	jurtina	Maniola_jurtina	05/07/2012	SicilyE	2	37.201	14.167	RVcoll12M351_Maniola_jurtina_SicilyE
RVcoll11H761	Nymphalidae	Maniola	jurtina	Maniola_jurtina	6/13/11	SicilyE	2	37.85	14.71	RVcoll11H761_Maniola_jurtina_SicilyE
RVcoll11I008	Nymphalidae	Maniola	jurtina	Maniola_jurtina	6/17/11	SicilyE	2	37.9	14.02	RVcoll11I008_Maniola_jurtina_SicilyE
RVcoll12Q595	Nymphalidae	Maniola	jurtina	Maniola_jurtina	08/01/2012	SicilyE	2	38.16	15.47	RVcoll12Q595_Maniola_jurtina_SicilyE
RVcoll12Q987	Nymphalidae	Maniola	jurtina	Maniola_jurtina	08/01/2012	SicilyE	2	38.16	15.47	RVcoll12Q987_Maniola_jurtina_SicilyE
RVcoll12Q988	Nymphalidae	Maniola	jurtina	Maniola_jurtina	08/01/2012	SicilyE	2	38.16	15.47	RVcoll12Q988_Maniola_jurtina_SicilyE
RVcoll12Q597	Nymphalidae	Maniola	jurtina	Maniola_jurtina	08/01/2012	SicilyE	2	38.18	15.48	RVcoll12Q597_Maniola_jurtina_SicilyE
RVcoll12M394	Nymphalidae	Maniola	jurtina	Maniola_jurtina	05/10/2012	SicilyW	3	37.493	13.684	RVcoll12M394_Maniola_jurtina_SicilyW
RVcollLD2986	Nymphalidae	Maniola	jurtina	Maniola_jurtina	6/30/10	SicilyW	3	37.699	13.144	RVcollLD2986_Maniola_jurtina_SicilyW
RVcoll11H539	Nymphalidae	Maniola	jurtina	Maniola_jurtina	06/08/2011	SicilyW	3	38.093	13.26	RVcoll11H539_Maniola_jurtina_SicilyW
RVcoll11H566	Nymphalidae	Maniola	jurtina	Maniola_jurtina	06/08/2011	SicilyW	3	38.097	13.24	RVcoll11H566_Maniola_jurtina_SicilyW
RVcoll11H599	Nymphalidae	Maniola	jurtina	Maniola_jurtina	06/08/2011	SicilyW	3	38.226	13.222	RVcoll11H599_Maniola_jurtina_SicilyW
RVcoll13T315	Nymphalidae	Maniola	jurtina	Maniola_jurtina	07/08/2013	Tunisia	4	36.225	8.771	RVcoll13T315_Maniola_jurtina_Tunisia
RVcoll08J938	Nymphalidae	Maniola	jurtina	Maniola_jurtina	07/10/2008	Tunisia	4	36.782	8.751	RVcoll08J938_Maniola_jurtina_Tunisia
RVcoll13T321	Nymphalidae	Maniola	jurtina	Maniola_jurtina	07/10/2013	Tunisia	4	36.837	10.584	RVcoll13T321_Maniola_jurtina_Tunisia
RVcollLD0092	Nymphalidae	Maniola	jurtina	Maniola_jurtina	3/26/08	Tunisia	4	36.998	9.618	RVcollLD0092_Maniola_jurtina_Tunisia
RVcollLD0093	Nymphalidae	Maniola	jurtina	Maniola_jurtina	3/26/08	Tunisia	4	36.998	9.618	RVcollLD0093_Maniola_jurtina_Tunisia
RVcoll14L030	Nymphalidae	Maniola	jurtina	Maniola_jurtina	5/22/07	Algeria	5	35.36	1.03	RVcoll14L030_Maniola_jurtina_Algeria
RVcoll14L151	Nymphalidae	Maniola	jurtina	Maniola_jurtina	5/30/14	Algeria	5	36.305	5.221	RVcoll14L151_Maniola_jurtina_Algeria
RVcoll12N882	Nymphalidae	Maniola	jurtina	Maniola_jurtina	5/26/12	Algeria	5	36.396	3.886	RVcoll12N882_Maniola_jurtina_Algeria
RVcoll12N892	Nymphalidae	Maniola	jurtina	Maniola_jurtina	5/27/12	Algeria	5	36.442	4.207	RVcoll12N892_Maniola_jurtina_Algeria
RVcoll12N990	Nymphalidae	Maniola	jurtina	Maniola_jurtina	07/12/2012	Algeria	5	36.479	3.998	RVcoll12N990_Maniola_jurtina_Algeria
RVcoll12N992	Nymphalidae	Maniola	jurtina	Maniola_jurtina	07/12/2012	Algeria	5	36.479	3.998	RVcoll12N992_Maniola_jurtina_Algeria
RVcoll14B082	Nymphalidae	Maniola	jurtina	Maniola_jurtina	06/01/2013	Algeria	5	36.621	5.816	RVcoll14B082_Maniola_jurtina_Algeria
RVcoll12N954	Nymphalidae	Maniola	jurtina	Maniola_jurtina	6/29/12	Algeria	5	36.625	4.598	RVcoll12N954_Maniola_jurtina_Algeria
RVcollLD1334	Nymphalidae	Maniola	jurtina	Maniola_jurtina	6/30/09	Lipari	7	38.482	14.931	RVcollLD1334_Maniola_jurtina_Lipari
RVcollLD1335	Nymphalidae	Maniola	jurtina	Maniola_jurtina	6/30/09	Lipari	7	38.482	14.931	RVcollLD1335_Maniola_jurtina_Lipari
RVcollLD1336	Nymphalidae	Maniola	jurtina	Maniola_jurtina	6/30/09	Lipari	7	38.482	14.931	RVcollLD1336_Maniola_jurtina_Lipari
RVcollLD1337	Nymphalidae	Maniola	jurtina	Maniola_jurtina	6/30/09	Lipari	7	38.482	14.931	RVcollLD1337_Maniola_jurtina_Lipari
RVcoll12M287	Nymphalidae	Maniola	jurtina	Maniola_jurtina	05/05/2012	Lipari	7	38.485	14.95	RVcoll12M287_Maniola_jurtina_Lipari
RVcoll11H837	Nymphalidae	Maniola	jurtina	Maniola_jurtina	6/14/11	Vulcano	8	38.38	14.98	RVcoll11H837_Maniola_jurtina_Vulcano
RVcoll11H834	Nymphalidae	Maniola	jurtina	Maniola_jurtina	6/14/11	Vulcano	8	38.39	14.97	RVcoll11H834_Maniola_jurtina_Vulcano
RVcoll11H836	Nymphalidae	Maniola	jurtina	Maniola_jurtina	6/14/11	Vulcano	8	38.39	14.97	RVcoll11H836_Maniola_jurtina_Vulcano
RVcoll11H838	Nymphalidae	Maniola	jurtina	Maniola_jurtina	6/14/11	Vulcano	8	38.39	14.97	RVcoll11H838_Maniola_jurtina_Vulcano
RVcoll11H839	Nymphalidae	Maniola	jurtina	Maniola_jurtina	6/14/11	Vulcano	8	38.39	14.97	RVcoll11H839_Maniola_jurtina_Vulcano
RVcoll11H868	Nymphalidae	Maniola	jurtina	Maniola_jurtina	6/15/11	Salina	9	38.56	14.83	RVcoll11H868_Maniola_jurtina_Salina
RVcoll11E144	Nymphalidae	Maniola	jurtina	Maniola_jurtina	5/20/11	Maltese	15	36.042	14.274	RVcoll11E144_Maniola_jurtina_Maltese
RVcoll11E145	Nymphalidae	Maniola	jurtina	Maniola_jurtina	5/20/11	Maltese	15	36.042	14.274	RVcoll11E145_Maniola_jurtina_Maltese
RVcoll11E146	Nymphalidae	Maniola	jurtina	Maniola_jurtina	5/20/11	Maltese	15	36.042	14.274	RVcoll11E146_Maniola_jurtina_Maltese
RVcoll11E147	Nymphalidae	Maniola	jurtina	Maniola_jurtina	5/20/11	Maltese	15	36.042	14.274	RVcoll11E147_Maniola_jurtina_Maltese
RVcoll11I139	Nymphalidae	Pararge	aegeria	Pararge_aegeria	6/19/11	Italy	1	38.201	15.98	RVcoll11I139_Pararge_aegeria_Italy
RVcoll11I138	Nymphalidae	Pararge	aegeria	Pararge_aegeria	6/19/11	Italy	1	38.221	16.183	RVcoll11I138_Pararge_aegeria_Italy
RVcoll11D483	Nymphalidae	Pararge	aegeria	Pararge_aegeria	4/16/11	Italy	1	38.233	15.717	RVcoll11D483_Pararge_aegeria_Italy
RVcoll12M476	Nymphalidae	Pararge	aegeria	Pararge_aegeria	05/12/2012	Italy	1	38.25	15.951	RVcoll12M476_Pararge_aegeria_Italy
RVcoll12M496	Nymphalidae	Pararge	aegeria	Pararge_aegeria	05/12/2012	Italy	1	38.383	16.167	RVcoll12M496_Pararge_aegeria_Italy
RVcoll14A714	Nymphalidae	Pararge	aegeria	Pararge_aegeria	8/21/13	Italy	1	39.217	16.14	RVcoll14A714_Pararge_aegeria_Italy
LEPSS00133	Nymphalidae	Pararge	aegeria	Pararge_aegeria	6/22/14	Italy	1	39.392	16.53	LEPSS00133_Pararge_aegeria_Italy
LEPSS00134	Nymphalidae	Pararge	aegeria	Pararge_aegeria	6/22/14	Italy	1	39.392	16.53	LEPSS00134_Pararge_aegeria_Italy
LEPSS00195	Nymphalidae	Pararge	aegeria	Pararge_aegeria	5/20/15	Italy	1	39.828	16.077	LEPSS00195_Pararge_aegeria_Italy
RVcoll11I245	Nymphalidae	Pararge	aegeria	Pararge_aegeria	6/20/11	Italy	1	39.86	16.07	RVcoll11I245_Pararge_aegeria_Italy
RVcoll11D400	Nymphalidae	Pararge	aegeria	Pararge_aegeria	4/13/11	SicilyE	2	37.158	15.049	RVcoll11D400_Pararge_aegeria_SicilyE
RVcoll11D313	Nymphalidae	Pararge	aegeria	Pararge_aegeria	04/12/2011	SicilyE	2	37.627	15.071	RVcoll11D313_Pararge_aegeria_SicilyE
RVcoll11D450	Nymphalidae	Pararge	aegeria	Pararge_aegeria	4/14/11	SicilyE	2	38.238	15.528	RVcoll11D450_Pararge_aegeria_SicilyE
RVcoll11D453	Nymphalidae	Pararge	aegeria	Pararge_aegeria	4/14/11	SicilyE	2	38.238	15.528	RVcoll11D453_Pararge_aegeria_SicilyE
RVcoll11Y102	Nymphalidae	Pararge	aegeria	Pararge_aegeria	6/29/11	SicilyW	3	37.62	13.05	RVcoll11Y102_Pararge_aegeria_SicilyW
RVcoll11H532	Nymphalidae	Pararge	aegeria	Pararge_aegeria	06/08/2011	SicilyW	3	38.093	13.26	RVcoll11H532_Pararge_aegeria_SicilyW
RVcoll11H603	Nymphalidae	Pararge	aegeria	Pararge_aegeria	06/08/2011	SicilyW	3	38.139	13.123	RVcoll11H603_Pararge_aegeria_SicilyW
RVcoll11H604	Nymphalidae	Pararge	aegeria	Pararge_aegeria	06/08/2011	SicilyW	3	38.226	13.222	RVcoll11H604_Pararge_aegeria_SicilyW
RVcoll12N426	Nymphalidae	Pararge	aegeria	Pararge_aegeria	5/31/12	Tunisia	4	35.199	8.674	RVcoll12N426_Pararge_aegeria_Tunisia
RVcoll12N290	Nymphalidae	Pararge	aegeria	Pararge_aegeria	5/28/12	Tunisia	4	36.116	9.656	RVcoll12N290_Pararge_aegeria_Tunisia
RVcoll12N291	Nymphalidae	Pararge	aegeria	Pararge_aegeria	5/28/12	Tunisia	4	36.116	9.656	RVcoll12N291_Pararge_aegeria_Tunisia
RVcoll12N463	Nymphalidae	Pararge	aegeria	Pararge_aegeria	5/31/12	Tunisia	4	36.29	8.789	RVcoll12N463_Pararge_aegeria_Tunisia
RVcoll12N549	Nymphalidae	Pararge	aegeria	Pararge_aegeria	06/02/2012	Tunisia	4	36.907	9.176	RVcoll12N549_Pararge_aegeria_Tunisia
RVcoll13S935	Nymphalidae	Pararge	aegeria	Pararge_aegeria	07/05/2013	Tunisia	4	36.964	8.971	RVcoll13S935_Pararge_aegeria_Tunisia
RVcoll14L063	Nymphalidae	Pararge	aegeria	Pararge_aegeria	5/15/14	Algeria	5	35.28	1.07	RVcoll14L063_Pararge_aegeria_Algeria
RVcoll12N953	Nymphalidae	Pararge	aegeria	Pararge_aegeria	6/26/12	Algeria	5	35.742	4.549	RVcoll12N953_Pararge_aegeria_Algeria
RVcoll14L118	Nymphalidae	Pararge	aegeria	Pararge_aegeria	5/22/07	Algeria	5	35.948	0.829	RVcoll14L118_Pararge_aegeria_Algeria
RVcoll12N895	Nymphalidae	Pararge	aegeria	Pararge_aegeria	5/27/12	Algeria	5	36.442	4.207	RVcoll12N895_Pararge_aegeria_Algeria
RVcoll12N903	Nymphalidae	Pararge	aegeria	Pararge_aegeria	5/27/12	Algeria	5	36.442	4.207	RVcoll12N903_Pararge_aegeria_Algeria
RVcoll12N993	Nymphalidae	Pararge	aegeria	Pararge_aegeria	07/12/2012	Algeria	5	36.479	3.998	RVcoll12N993_Pararge_aegeria_Algeria
RVcoll12N873	Nymphalidae	Pararge	aegeria	Pararge_aegeria	5/20/12	Algeria	5	36.608	4.699	RVcoll12N873_Pararge_aegeria_Algeria
RVcoll12N947	Nymphalidae	Pararge	aegeria	Pararge_aegeria	6/22/12	Algeria	5	36.763	5.102	RVcoll12N947_Pararge_aegeria_Algeria
RVcoll12N593	Nymphalidae	Pararge	aegeria	Pararge_aegeria	5/25/12	Algeria	5	36.783	2.973	RVcoll12N593_Pararge_aegeria_Algeria
RVcoll14N731	Nymphalidae	Pararge	aegeria	Pararge_aegeria	10/03/2014	Stromboli	6	38.8	15.21	RVcoll14N731_Pararge_aegeria_Stromboli
RVcoll14N732	Nymphalidae	Pararge	aegeria	Pararge_aegeria	10/03/2014	Stromboli	6	38.8	15.21	RVcoll14N732_Pararge_aegeria_Stromboli
RVcollLD1664	Nymphalidae	Pararge	aegeria	Pararge_aegeria	07/01/2009	Stromboli	6	38.803	15.228	RVcollLD1664_Pararge_aegeria_Stromboli
RVcollLD1665	Nymphalidae	Pararge	aegeria	Pararge_aegeria	07/01/2009	Stromboli	6	38.803	15.228	RVcollLD1665_Pararge_aegeria_Stromboli
RVcoll10C677	Nymphalidae	Pararge	aegeria	Pararge_aegeria	6/30/10	Lipari	7	38.482	14.931	RVcoll10C677_Pararge_aegeria_Lipari
RVcoll12M292	Nymphalidae	Pararge	aegeria	Pararge_aegeria	05/05/2012	Lipari	7	38.485	14.95	RVcoll12M292_Pararge_aegeria_Lipari
RVcoll09T555	Nymphalidae	Pararge	aegeria	Pararge_aegeria	07/01/2009	Lipari	7	38.49	14.93	RVcoll09T555_Pararge_aegeria_Lipari
RVcoll11H827	Nymphalidae	Pararge	aegeria	Pararge_aegeria	6/14/11	Vulcano	8	38.39	14.97	RVcoll11H827_Pararge_aegeria_Vulcano
RVcoll11H828	Nymphalidae	Pararge	aegeria	Pararge_aegeria	6/14/11	Vulcano	8	38.39	14.97	RVcoll11H828_Pararge_aegeria_Vulcano
RVcoll11H833	Nymphalidae	Pararge	aegeria	Pararge_aegeria	6/14/11	Vulcano	8	38.39	14.97	RVcoll11H833_Pararge_aegeria_Vulcano
RVcoll11H895	Nymphalidae	Pararge	aegeria	Pararge_aegeria	6/15/11	Salina	9	38.56	14.83	RVcoll11H895_Pararge_aegeria_Salina
RVcoll11H897	Nymphalidae	Pararge	aegeria	Pararge_aegeria	6/15/11	Salina	9	38.56	14.84	RVcoll11H897_Pararge_aegeria_Salina
RVcoll11H900	Nymphalidae	Pararge	aegeria	Pararge_aegeria	6/15/11	Salina	9	38.56	14.84	RVcoll11H900_Pararge_aegeria_Salina
RVcoll12L284	Nymphalidae	Pararge	aegeria	Pararge_aegeria	5/30/12	Maltese	15	36.04	14.2	RVcoll12L284_Pararge_aegeria_Maltese
RVcoll12L285	Nymphalidae	Pararge	aegeria	Pararge_aegeria	5/30/12	Maltese	15	36.04	14.2	RVcoll12L285_Pararge_aegeria_Maltese
RVcoll12L291	Nymphalidae	Pararge	aegeria	Pararge_aegeria	5/30/12	Maltese	15	36.042	14.274	RVcoll12L291_Pararge_aegeria_Maltese
RVcoll12L292	Nymphalidae	Pararge	aegeria	Pararge_aegeria	5/30/12	Maltese	15	36.042	14.274	RVcoll12L292_Pararge_aegeria_Maltese
RVcoll12Q910	Nymphalidae	Pyronia	cecilia	Pyronia_cecilia	7/31/12	Italy	1	38.217	15.883	RVcoll12Q910_Pyronia_cecilia_Italy
RVcoll12Q911	Nymphalidae	Pyronia	cecilia	Pyronia_cecilia	7/31/12	Italy	1	38.217	15.883	RVcoll12Q911_Pyronia_cecilia_Italy
RVcoll14A655	Nymphalidae	Pyronia	cecilia	Pyronia_cecilia	8/19/13	Italy	1	38.389	16.194	RVcoll14A655_Pyronia_cecilia_Italy
LEPSS00237	Nymphalidae	Pyronia	cecilia	Pyronia_cecilia	6/28/15	Italy	1	39.247	16.22	LEPSS00237_Pyronia_cecilia_Italy
RVcoll14A700	Nymphalidae	Pyronia	cecilia	Pyronia_cecilia	8/20/13	Italy	1	39.483	16.801	RVcoll14A700_Pyronia_cecilia_Italy
RVcoll14A701	Nymphalidae	Pyronia	cecilia	Pyronia_cecilia	8/20/13	Italy	1	39.483	16.801	RVcoll14A701_Pyronia_cecilia_Italy
RVcoll14A702	Nymphalidae	Pyronia	cecilia	Pyronia_cecilia	8/20/13	Italy	1	39.483	16.801	RVcoll14A702_Pyronia_cecilia_Italy
RVcoll15A810	Nymphalidae	Pyronia	cecilia	Pyronia_cecilia	06/04/2015	Italy	1	39.814	16.309	RVcoll15A810_Pyronia_cecilia_Italy
RVcoll12R038	Nymphalidae	Pyronia	cecilia	Pyronia_cecilia	08/02/2012	SicilyE	2	37.98	14.87	RVcoll12R038_Pyronia_cecilia_SicilyE
RVcoll12Q989	Nymphalidae	Pyronia	cecilia	Pyronia_cecilia	08/01/2012	SicilyE	2	38.16	15.47	RVcoll12Q989_Pyronia_cecilia_SicilyE
RVcoll12Q991	Nymphalidae	Pyronia	cecilia	Pyronia_cecilia	08/01/2012	SicilyE	2	38.16	15.47	RVcoll12Q991_Pyronia_cecilia_SicilyE
RVcoll11Y098	Nymphalidae	Pyronia	cecilia	Pyronia_cecilia	6/29/11	SicilyW	3	37.61	13.05	RVcoll11Y098_Pyronia_cecilia_SicilyW
RVcoll12R166	Nymphalidae	Pyronia	cecilia	Pyronia_cecilia	08/04/2012	SicilyW	3	37.84	13.42	RVcoll12R166_Pyronia_cecilia_SicilyW
RVcoll12R168	Nymphalidae	Pyronia	cecilia	Pyronia_cecilia	08/04/2012	SicilyW	3	37.84	13.42	RVcoll12R168_Pyronia_cecilia_SicilyW
RVcoll11J686	Nymphalidae	Pyronia	cecilia	Pyronia_cecilia	7/21/11	SicilyW	3	37.84	13.99	RVcoll11J686_Pyronia_cecilia_SicilyW
RVcoll11H607	Nymphalidae	Pyronia	cecilia	Pyronia_cecilia	06/08/2011	SicilyW	3	38.139	13.123	RVcoll11H607_Pyronia_cecilia_SicilyW
RVcoll11H605	Nymphalidae	Pyronia	cecilia	Pyronia_cecilia	06/08/2011	SicilyW	3	38.226	13.222	RVcoll11H605_Pyronia_cecilia_SicilyW
RVcoll12N320	Nymphalidae	Pyronia	cecilia	Pyronia_cecilia	5/29/12	Tunisia	4	35.425	9.571	RVcoll12N320_Pyronia_cecilia_Tunisia
RVcoll13T559	Nymphalidae	Pyronia	cecilia	Pyronia_cecilia	07/08/2013	Tunisia	4	35.523	8.642	RVcoll13T559_Pyronia_cecilia_Tunisia
RVcoll08J925	Nymphalidae	Pyronia	cecilia	Pyronia_cecilia	07/09/2008	Tunisia	4	35.75	8.361	RVcoll08J925_Pyronia_cecilia_Tunisia
RVcoll12N454	Nymphalidae	Pyronia	cecilia	Pyronia_cecilia	5/31/12	Tunisia	4	36.29	8.789	RVcoll12N454_Pyronia_cecilia_Tunisia
RVcoll12N260	Nymphalidae	Pyronia	cecilia	Pyronia_cecilia	5/28/12	Tunisia	4	36.294	9.811	RVcoll12N260_Pyronia_cecilia_Tunisia
RVcoll13T602	Nymphalidae	Pyronia	cecilia	Pyronia_cecilia	07/10/2013	Tunisia	4	36.333	10.093	RVcoll13T602_Pyronia_cecilia_Tunisia
RVcoll12N235	Nymphalidae	Pyronia	cecilia	Pyronia_cecilia	5/28/12	Tunisia	4	36.415	9.916	RVcoll12N235_Pyronia_cecilia_Tunisia
RVcoll12N217	Nymphalidae	Pyronia	cecilia	Pyronia_cecilia	5/28/12	Tunisia	4	36.651	10.161	RVcoll12N217_Pyronia_cecilia_Tunisia
RVcoll12N218	Nymphalidae	Pyronia	cecilia	Pyronia_cecilia	5/28/12	Tunisia	4	36.651	10.161	RVcoll12N218_Pyronia_cecilia_Tunisia
RVcoll13S948	Nymphalidae	Pyronia	cecilia	Pyronia_cecilia	07/05/2013	Tunisia	4	36.741	8.68	RVcoll13S948_Pyronia_cecilia_Tunisia
RVcoll13T381	Nymphalidae	Pyronia	cecilia	Pyronia_cecilia	07/04/2013	Tunisia	4	37.164	10.11	RVcoll13T381_Pyronia_cecilia_Tunisia
RVcoll13T398	Nymphalidae	Pyronia	cecilia	Pyronia_cecilia	07/05/2013	Tunisia	4	37.313	9.856	RVcoll13T398_Pyronia_cecilia_Tunisia
RVcoll12N999	Nymphalidae	Pyronia	cecilia	Pyronia_cecilia	7/13/12	Algeria	5	36.457	4.107	RVcoll12N999_Pyronia_cecilia_Algeria
RVcoll10C681	Nymphalidae	Pyronia	cecilia	Pyronia_cecilia	6/30/10	Lipari	7	38.482	14.931	RVcoll10C681_Pyronia_cecilia_Lipari
RVcollLD1340	Nymphalidae	Pyronia	cecilia	Pyronia_cecilia	6/30/09	Lipari	7	38.482	14.931	RVcollLD1340_Pyronia_cecilia_Lipari
RVcollLD1435	Nymphalidae	Pyronia	cecilia	Pyronia_cecilia	6/30/09	Lipari	7	38.482	14.931	RVcollLD1435_Pyronia_cecilia_Lipari
RVcoll11H814	Nymphalidae	Pyronia	cecilia	Pyronia_cecilia	6/14/11	Vulcano	8	38.39	14.97	RVcoll11H814_Pyronia_cecilia_Vulcano
RVcoll11H817	Nymphalidae	Pyronia	cecilia	Pyronia_cecilia	6/14/11	Vulcano	8	38.39	14.97	RVcoll11H817_Pyronia_cecilia_Vulcano
RVcoll11H818	Nymphalidae	Pyronia	cecilia	Pyronia_cecilia	6/14/11	Vulcano	8	38.39	14.97	RVcoll11H818_Pyronia_cecilia_Vulcano
RVcoll11H889	Nymphalidae	Pyronia	cecilia	Pyronia_cecilia	6/15/11	Salina	9	38.56	14.84	RVcoll11H889_Pyronia_cecilia_Salina
RVcoll11H890	Nymphalidae	Pyronia	cecilia	Pyronia_cecilia	6/15/11	Salina	9	38.56	14.84	RVcoll11H890_Pyronia_cecilia_Salina
RVcoll11H893	Nymphalidae	Pyronia	cecilia	Pyronia_cecilia	6/15/11	Salina	9	38.56	14.84	RVcoll11H893_Pyronia_cecilia_Salina
RVcoll11H711	Nymphalidae	Pyronia	cecilia	Pyronia_cecilia	06/12/2011	Levanzo	11	38	12.33	RVcoll11H711_Pyronia_cecilia_Levanzo
RVcoll11H712	Nymphalidae	Pyronia	cecilia	Pyronia_cecilia	06/12/2011	Levanzo	11	38	12.33	RVcoll11H712_Pyronia_cecilia_Levanzo
RVcoll11H713	Nymphalidae	Pyronia	cecilia	Pyronia_cecilia	06/12/2011	Levanzo	11	38	12.33	RVcoll11H713_Pyronia_cecilia_Levanzo
RVcoll11H714	Nymphalidae	Pyronia	cecilia	Pyronia_cecilia	06/12/2011	Levanzo	11	38	12.33	RVcoll11H714_Pyronia_cecilia_Levanzo
RVcoll11H717	Nymphalidae	Pyronia	cecilia	Pyronia_cecilia	06/12/2011	Levanzo	11	38	12.33	RVcoll11H717_Pyronia_cecilia_Levanzo
RVcoll11H710	Nymphalidae	Pyronia	cecilia	Pyronia_cecilia	06/12/2011	Levanzo	11	38.01	12.33	RVcoll11H710_Pyronia_cecilia_Levanzo
RVcoll12Q913	Nymphalidae	Vanessa	atalanta	Vanessa_atalanta	7/31/12	Italy	1	38.1	15.833	RVcoll12Q913_Vanessa_atalanta_Italy
RVcoll12Q900	Nymphalidae	Vanessa	atalanta	Vanessa_atalanta	7/31/12	Italy	1	38.217	15.883	RVcoll12Q900_Vanessa_atalanta_Italy
RVcoll11D512	Nymphalidae	Vanessa	atalanta	Vanessa_atalanta	4/18/11	Italy	1	38.674	15.926	RVcoll11D512_Vanessa_atalanta_Italy
RVcoll14A719	Nymphalidae	Vanessa	atalanta	Vanessa_atalanta	8/21/13	Italy	1	39.217	16.14	RVcoll14A719_Vanessa_atalanta_Italy
LEPSS00108	Nymphalidae	Vanessa	atalanta	Vanessa_atalanta	10/26/14	Italy	1	39.237	16.297	LEPSS00108_Vanessa_atalanta_Italy
RVcoll15A824	Nymphalidae	Vanessa	atalanta	Vanessa_atalanta	06/06/2015	Italy	1	39.388	16.602	RVcoll15A824_Vanessa_atalanta_Italy
RVcoll15A802	Nymphalidae	Vanessa	atalanta	Vanessa_atalanta	06/04/2015	Italy	1	39.908	16.145	RVcoll15A802_Vanessa_atalanta_Italy
RVcoll12Q788	Nymphalidae	Vanessa	atalanta	Vanessa_atalanta	7/30/12	Italy	1	39.93	16.17	RVcoll12Q788_Vanessa_atalanta_Italy
RVcoll12R094	Nymphalidae	Vanessa	atalanta	Vanessa_atalanta	08/03/2012	SicilyE	2	37.88	14.01	RVcoll12R094_Vanessa_atalanta_SicilyE
RVcoll12Q596	Nymphalidae	Vanessa	atalanta	Vanessa_atalanta	08/01/2012	SicilyE	2	38.18	15.48	RVcoll12Q596_Vanessa_atalanta_SicilyE
RVcoll11D433	Nymphalidae	Vanessa	atalanta	Vanessa_atalanta	4/14/11	SicilyE	2	38.238	15.528	RVcoll11D433_Vanessa_atalanta_SicilyE
RVcoll12N285	Nymphalidae	Vanessa	atalanta	Vanessa_atalanta	5/28/12	Tunisia	4	36.116	9.656	RVcoll12N285_Vanessa_atalanta_Tunisia
RVcoll12N243	Nymphalidae	Vanessa	atalanta	Vanessa_atalanta	5/28/12	Tunisia	4	36.294	9.811	RVcoll12N243_Vanessa_atalanta_Tunisia
RVcoll13T444	Nymphalidae	Vanessa	atalanta	Vanessa_atalanta	07/07/2013	Tunisia	4	36.726	8.705	RVcoll13T444_Vanessa_atalanta_Tunisia
RVcoll14L035	Nymphalidae	Vanessa	atalanta	Vanessa_atalanta	06/01/2009	Algeria	5	35.28	1.07	RVcoll14L035_Vanessa_atalanta_Algeria
RVcoll12N594	Nymphalidae	Vanessa	atalanta	Vanessa_atalanta	6/27/07	Algeria	5	35.673	3.928	RVcoll12N594_Vanessa_atalanta_Algeria
RVcoll14N646	Nymphalidae	Vanessa	atalanta	Vanessa_atalanta	9/30/14	Vulcano	8	38.38	14.97	RVcoll14N646_Vanessa_atalanta_Vulcano
RVcoll14N674	Nymphalidae	Vanessa	atalanta	Vanessa_atalanta	10/01/2014	Salina	9	38.57	14.83	RVcoll14N674_Vanessa_atalanta_Salina
RVcoll11D184	Nymphalidae	Vanessa	atalanta	Vanessa_atalanta	04/10/2011	Marettimo	12	37.961	12.067	RVcoll11D184_Vanessa_atalanta_Marettimo
RVcoll11D185	Nymphalidae	Vanessa	atalanta	Vanessa_atalanta	04/10/2011	Marettimo	12	37.961	12.067	RVcoll11D185_Vanessa_atalanta_Marettimo
RVcoll11D189	Nymphalidae	Vanessa	atalanta	Vanessa_atalanta	04/10/2011	Marettimo	12	37.961	12.067	RVcoll11D189_Vanessa_atalanta_Marettimo
RVcoll11D128	Nymphalidae	Vanessa	atalanta	Vanessa_atalanta	04/08/2011	Pantelleria	13	36.782	12	RVcoll11D128_Vanessa_atalanta_Pantelleria
RVcoll11D135	Nymphalidae	Vanessa	atalanta	Vanessa_atalanta	04/09/2011	Pantelleria	13	36.782	12	RVcoll11D135_Vanessa_atalanta_Pantelleria
RVcoll11D136	Nymphalidae	Vanessa	atalanta	Vanessa_atalanta	04/09/2011	Pantelleria	13	36.782	12	RVcoll11D136_Vanessa_atalanta_Pantelleria
RVcoll11D114	Nymphalidae	Vanessa	atalanta	Vanessa_atalanta	04/08/2011	Pantelleria	13	36.785	11.981	RVcoll11D114_Vanessa_atalanta_Pantelleria
RVcoll11E103	Nymphalidae	Vanessa	atalanta	Vanessa_atalanta	5/19/11	Maltese	15	35.859	14.4	RVcoll11E103_Vanessa_atalanta_Maltese
RVcoll11E104	Nymphalidae	Vanessa	atalanta	Vanessa_atalanta	5/19/11	Maltese	15	35.859	14.4	RVcoll11E104_Vanessa_atalanta_Maltese
RVcoll11E109	Nymphalidae	Vanessa	atalanta	Vanessa_atalanta	5/20/11	Maltese	15	36.042	14.274	RVcoll11E109_Vanessa_atalanta_Maltese
RVcoll11I117	Nymphalidae	Vanessa	cardui	Vanessa_cardui	6/19/11	Italy	1	38.221	16.183	RVcoll11I117_Vanessa_cardui_Italy
RVcoll14A662	Nymphalidae	Vanessa	cardui	Vanessa_cardui	8/19/13	Italy	1	38.389	16.194	RVcoll14A662_Vanessa_cardui_Italy
RVcoll14A717	Nymphalidae	Vanessa	cardui	Vanessa_cardui	8/21/13	Italy	1	39.217	16.14	RVcoll14A717_Vanessa_cardui_Italy
LEPSS00106	Nymphalidae	Vanessa	cardui	Vanessa_cardui	5/23/14	Italy	1	39.315	16.528	LEPSS00106_Vanessa_cardui_Italy
LEPSS00105	Nymphalidae	Vanessa	cardui	Vanessa_cardui	5/20/14	Italy	1	39.443	16.604	LEPSS00105_Vanessa_cardui_Italy
RVcoll15A806	Nymphalidae	Vanessa	cardui	Vanessa_cardui	06/04/2015	Italy	1	39.814	16.309	RVcoll15A806_Vanessa_cardui_Italy
RVcoll11I192	Nymphalidae	Vanessa	cardui	Vanessa_cardui	6/20/11	Italy	1	39.93	16.15	RVcoll11I192_Vanessa_cardui_Italy
RVcoll12R130	Nymphalidae	Vanessa	cardui	Vanessa_cardui	08/03/2012	SicilyE	2	37.84	14.06	RVcoll12R130_Vanessa_cardui_SicilyE
RVcoll12M567	Nymphalidae	Vanessa	cardui	Vanessa_cardui	05/06/2012	SicilyE	2	37.993	14.869	RVcoll12M567_Vanessa_cardui_SicilyE
RVcoll11D209	Nymphalidae	Vanessa	cardui	Vanessa_cardui	04/11/2011	SicilyW	3	37.838	13.429	RVcoll11D209_Vanessa_cardui_SicilyW
RVcoll11H533	Nymphalidae	Vanessa	cardui	Vanessa_cardui	06/08/2011	SicilyW	3	38.093	13.26	RVcoll11H533_Vanessa_cardui_SicilyW
RVcoll12N267	Nymphalidae	Vanessa	cardui	Vanessa_cardui	5/28/12	Tunisia	4	36.294	9.811	RVcoll12N267_Vanessa_cardui_Tunisia
RVcoll12N493	Nymphalidae	Vanessa	cardui	Vanessa_cardui	06/01/2012	Tunisia	4	36.731	8.71	RVcoll12N493_Vanessa_cardui_Tunisia
RVcoll12N504	Nymphalidae	Vanessa	cardui	Vanessa_cardui	06/01/2012	Tunisia	4	36.764	8.666	RVcoll12N504_Vanessa_cardui_Tunisia
RVcoll13T620	Nymphalidae	Vanessa	cardui	Vanessa_cardui	07/10/2013	Tunisia	4	36.837	10.584	RVcoll13T620_Vanessa_cardui_Tunisia
RVcoll14L049	Nymphalidae	Vanessa	cardui	Vanessa_cardui	5/13/09	Algeria	5	35.12	0.83	RVcoll14L049_Vanessa_cardui_Algeria
RVcoll11J924	Nymphalidae	Vanessa	cardui	Vanessa_cardui	11/25/11	Algeria	5	35.22	4.19	RVcoll11J924_Vanessa_cardui_Algeria
RVcoll11J932	Nymphalidae	Vanessa	cardui	Vanessa_cardui	12/02/2011	Algeria	5	35.22	4.19	RVcoll11J932_Vanessa_cardui_Algeria
RVcoll14L162	Nymphalidae	Vanessa	cardui	Vanessa_cardui	NULL	Algeria	5	35.86	4.75	RVcoll14L162_Vanessa_cardui_Algeria
RVcoll12N619	Nymphalidae	Vanessa	cardui	Vanessa_cardui	05/12/2012	Algeria	5	36.257	5.245	RVcoll12N619_Vanessa_cardui_Algeria
RVcoll12N599	Nymphalidae	Vanessa	cardui	Vanessa_cardui	05/10/2012	Algeria	5	36.592	4.611	RVcoll12N599_Vanessa_cardui_Algeria
RVcoll10C684	Nymphalidae	Vanessa	cardui	Vanessa_cardui	07/01/2012	Stromboli	6	38.803	15.228	RVcoll10C684_Vanessa_cardui_Stromboli
RVcoll14N645	Nymphalidae	Vanessa	cardui	Vanessa_cardui	9/30/14	Vulcano	8	38.38	14.97	RVcoll14N645_Vanessa_cardui_Vulcano
RVcoll14N671	Nymphalidae	Vanessa	cardui	Vanessa_cardui	10/01/2014	Salina	9	38.57	14.83	RVcoll14N671_Vanessa_cardui_Salina
RVcoll11D182	Nymphalidae	Vanessa	cardui	Vanessa_cardui	04/10/2011	Marettimo	12	37.961	12.067	RVcoll11D182_Vanessa_cardui_Marettimo
RVcoll11D183	Nymphalidae	Vanessa	cardui	Vanessa_cardui	04/10/2011	Marettimo	12	37.961	12.067	RVcoll11D183_Vanessa_cardui_Marettimo
RVcoll11D127	Nymphalidae	Vanessa	cardui	Vanessa_cardui	04/08/2011	Pantelleria	13	36.782	12	RVcoll11D127_Vanessa_cardui_Pantelleria
RVcoll10C596	Nymphalidae	Vanessa	cardui	Vanessa_cardui	6/17/10	Maltese	15	35.927	14.442	RVcoll10C596_Vanessa_cardui_Maltese
RVcoll10C597	Nymphalidae	Vanessa	cardui	Vanessa_cardui	6/17/10	Maltese	15	35.927	14.442	RVcoll10C597_Vanessa_cardui_Maltese
RVcoll14D500	Nymphalidae	Vanessa	cardui	Vanessa_cardui	NULL	Maltese	15	35.927	14.442	RVcoll14D500_Vanessa_cardui_Maltese
RVcoll14D501	Nymphalidae	Vanessa	cardui	Vanessa_cardui	NULL	Maltese	15	35.927	14.442	RVcoll14D501_Vanessa_cardui_Maltese
RVcoll10C608	Papilionidae	Papilio	machaon	Papilio_machaon	6/26/10	Italy	1	38.122	15.675	RVcoll10C608_Papilio_machaon_Italy
RVcoll14U815	Papilionidae	Papilio	machaon	Papilio_machaon	05/05/2010	Italy	1	38.18	15.71	RVcoll14U815_Papilio_machaon_Italy
RVcoll11D511	Papilionidae	Papilio	machaon	Papilio_machaon	4/18/11	Italy	1	38.674	15.926	RVcoll11D511_Papilio_machaon_Italy
RVcoll11D492	Papilionidae	Papilio	machaon	Papilio_machaon	4/18/11	Italy	1	38.722	16.013	RVcoll11D492_Papilio_machaon_Italy
LEPSS00142	Papilionidae	Papilio	machaon	Papilio_machaon	08/03/2014	Italy	1	39.282	16.207	LEPSS00142_Papilio_machaon_Italy
LEPSS00141	Papilionidae	Papilio	machaon	Papilio_machaon	9/18/14	Italy	1	39.616	16.766	LEPSS00141_Papilio_machaon_Italy
RVcoll12Q790	Papilionidae	Papilio	machaon	Papilio_machaon	7/30/12	Italy	1	39.93	16.17	RVcoll12Q790_Papilio_machaon_Italy
RVcoll11D403	Papilionidae	Papilio	machaon	Papilio_machaon	4/13/11	SicilyE	2	37.158	15.049	RVcoll11D403_Papilio_machaon_SicilyE
RVcoll11D330	Papilionidae	Papilio	machaon	Papilio_machaon	4/13/11	SicilyE	2	37.197	15.118	RVcoll11D330_Papilio_machaon_SicilyE
RVcoll12R119	Papilionidae	Papilio	machaon	Papilio_machaon	08/03/2012	SicilyE	2	37.84	14.06	RVcoll12R119_Papilio_machaon_SicilyE
RVcoll11D414	Papilionidae	Papilio	machaon	Papilio_machaon	4/14/11	SicilyE	2	38.13	15.496	RVcoll11D414_Papilio_machaon_SicilyE
RVcoll11Y095	Papilionidae	Papilio	machaon	Papilio_machaon	6/29/11	SicilyW	3	37.62	13.05	RVcoll11Y095_Papilio_machaon_SicilyW
RVcoll11H602	Papilionidae	Papilio	machaon	Papilio_machaon	06/08/2011	SicilyW	3	38.226	13.222	RVcoll11H602_Papilio_machaon_SicilyW
RVcoll11H554	Papilionidae	Papilio	machaon	Papilio_machaon	06/08/2011	SicilyW	3	38.312	13.341	RVcoll11H554_Papilio_machaon_SicilyW
RVcoll12N402	Papilionidae	Papilio	machaon	Papilio_machaon	5/30/12	Tunisia	4	34.337	9.051	RVcoll12N402_Papilio_machaon_Tunisia
RVcoll14O165	Papilionidae	Papilio	machaon	Papilio_machaon	05/12/2004	Tunisia	4	34.42	8.19	RVcoll14O165_Papilio_saharae_Tunisia
RVcoll12N336	Papilionidae	Papilio	machaon	Papilio_machaon	5/29/12	Tunisia	4	35.053	9.257	RVcoll12N336_Papilio_machaon_Tunisia
RVcoll12N337	Papilionidae	Papilio	machaon	Papilio_machaon	5/29/12	Tunisia	4	35.053	9.257	RVcoll12N337_Papilio_machaon_Tunisia
RVcoll14O166	Papilionidae	Papilio	machaon	Papilio_machaon	10/07/1997	Tunisia	4	35.42	9.85	RVcoll14O166_Papilio_saharae_Tunisia
RVcoll14O167	Papilionidae	Papilio	machaon	Papilio_machaon	11/13/97	Tunisia	4	35.42	9.85	RVcoll14O167_Papilio_saharae_Tunisia
RVcoll14L054	Papilionidae	Papilio	machaon	Papilio_machaon	05/10/2009	Algeria	5	35.28	0.92	RVcoll14L054_Papilio_machaon_Algeria
RVcoll11J917	Papilionidae	Papilio	machaon	Papilio_machaon	5/21/08	Algeria	5	35.6	3.95	RVcoll11J917_Papilio_machaon_Algeria
RVcoll14L131	Papilionidae	Papilio	machaon	Papilio_machaon	03/10/2013	Algeria	5	35.75	4.55	RVcoll14L131_Papilio_machaon_Algeria
RVcoll14L138	Papilionidae	Papilio	machaon	Papilio_machaon	4/18/14	Algeria	5	36.5	4.76	RVcoll14L138_Papilio_machaon_Algeria
RVcoll12M286	Papilionidae	Papilio	machaon	Papilio_machaon	05/05/2012	Lipari	7	38.485	14.95	RVcoll12M286_Papilio_machaon_Lipari
RVcoll11H791	Papilionidae	Papilio	machaon	Papilio_machaon	6/14/11	Vulcano	8	38.39	14.97	RVcoll11H791_Papilio_machaon_Vulcano
RVcoll11H792	Papilionidae	Papilio	machaon	Papilio_machaon	6/14/11	Vulcano	8	38.39	14.97	RVcoll11H792_Papilio_machaon_Vulcano
RVcoll11H866	Papilionidae	Papilio	machaon	Papilio_machaon	6/15/11	Salina	9	38.56	14.83	RVcoll11H866_Papilio_machaon_Salina
RVcoll14N657	Papilionidae	Papilio	machaon	Papilio_machaon	10/01/2014	Salina	9	38.57	14.83	RVcoll14N657_Papilio_machaon_Salina
RVcollLD2381	Papilionidae	Papilio	machaon	Papilio_machaon	6/30/10	Ustica	10	38.709	13.179	RVcollLD2381_Papilio_machaon_Ustica
RVcoll11H627	Papilionidae	Papilio	machaon	Papilio_machaon	06/09/2011	Lampedusa	14	35.52	12.55	RVcoll11H627_Papilio_machaon_Lampedusa
RVcoll11H628	Papilionidae	Papilio	machaon	Papilio_machaon	06/09/2011	Lampedusa	14	35.52	12.55	RVcoll11H628_Papilio_machaon_Lampedusa
RVcoll11H629	Papilionidae	Papilio	machaon	Papilio_machaon	06/09/2011	Lampedusa	14	35.52	12.55	RVcoll11H629_Papilio_machaon_Lampedusa
RVcoll11H630	Papilionidae	Papilio	machaon	Papilio_machaon	06/09/2011	Lampedusa	14	35.52	12.55	RVcoll11H630_Papilio_machaon_Lampedusa
RVcoll11E119	Papilionidae	Papilio	machaon	Papilio_machaon	5/20/11	Maltese	15	36.042	14.274	RVcoll11E119_Papilio_machaon_Maltese
RVcoll11E120	Papilionidae	Papilio	machaon	Papilio_machaon	5/20/11	Maltese	15	36.042	14.274	RVcoll11E120_Papilio_machaon_Maltese
RVcoll11E121	Papilionidae	Papilio	machaon	Papilio_machaon	5/20/11	Maltese	15	36.042	14.274	RVcoll11E121_Papilio_machaon_Maltese
RVcoll11E122	Papilionidae	Papilio	machaon	Papilio_machaon	5/20/11	Maltese	15	36.042	14.274	RVcoll11E122_Papilio_machaon_Maltese
RVcoll12Q886	Pieridae	Colias	croceus	Colias_croceus	7/31/12	Italy	1	38.25	15.95	RVcoll12Q886_Colias_croceus_Italy
RVcoll10C539	Pieridae	Colias	croceus	Colias_croceus	6/15/10	Italy	1	38.372	16.236	RVcoll10C539_Colias_croceus_Italy
LEPSS00038	Pieridae	Colias	croceus	Colias_croceus	5/27/14	Italy	1	39.323	16.475	LEPSS00038_Colias_croceus_Italy
LEPSS00039	Pieridae	Colias	croceus	Colias_croceus	5/27/14	Italy	1	39.323	16.475	LEPSS00039_Colias_croceus_Italy
RVcoll11I251	Pieridae	Colias	croceus	Colias_croceus	6/20/11	Italy	1	39.84	16.08	RVcoll11I251_Colias_croceus_Italy
RVcoll11I252	Pieridae	Colias	croceus	Colias_croceus	6/20/11	Italy	1	39.86	16.07	RVcoll11I252_Colias_croceus_Italy
RVcoll12Q787	Pieridae	Colias	croceus	Colias_croceus	7/30/12	Italy	1	39.93	16.17	RVcoll12Q787_Colias_croceus_Italy
RVcoll12M360	Pieridae	Colias	croceus	Colias_croceus	05/07/2012	SicilyE	2	37.15	14.201	RVcoll12M360_Colias_croceus_SicilyE
RVcoll11D397	Pieridae	Colias	croceus	Colias_croceus	4/13/11	SicilyE	2	37.158	15.05	RVcoll11D397_Colias_croceus_SicilyE
RVcoll11H920	Pieridae	Colias	croceus	Colias_croceus	6/16/11	SicilyE	2	37.88	14.03	RVcoll11H920_Colias_croceus_SicilyE
RVcoll11D407	Pieridae	Colias	croceus	Colias_croceus	4/14/11	SicilyE	2	38.13	15.496	RVcoll11D407_Colias_croceus_SicilyE
RVcollLD3039	Pieridae	Colias	croceus	Colias_croceus	6/30/10	SicilyW	3	37.627	13.05	RVcollLD3039_Colias_croceus_SicilyW
RVcollLD3040	Pieridae	Colias	croceus	Colias_croceus	6/30/10	SicilyW	3	37.627	13.05	RVcollLD3040_Colias_croceus_SicilyW
RVcoll11H538	Pieridae	Colias	croceus	Colias_croceus	06/08/2011	SicilyW	3	38.093	13.26	RVcoll11H538_Colias_croceus_SicilyW
RVcoll12N387	Pieridae	Colias	croceus	Colias_croceus	5/30/12	Tunisia	4	33.942	8.173	RVcoll12N387_Colias_croceus_Tunisia
RVcoll12N335	Pieridae	Colias	croceus	Colias_croceus	5/29/12	Tunisia	4	35.053	9.257	RVcoll12N335_Colias_croceus_Tunisia
RVcoll08J930	Pieridae	Colias	croceus	Colias_croceus	07/09/2008	Tunisia	4	35.745	8.384	RVcoll08J930_Colias_croceus_Tunisia
RVcoll12N236	Pieridae	Colias	croceus	Colias_croceus	5/28/12	Tunisia	4	36.415	9.916	RVcoll12N236_Colias_croceus_Tunisia
RVcoll12N206	Pieridae	Colias	croceus	Colias_croceus	5/28/12	Tunisia	4	36.651	10.161	RVcoll12N206_Colias_croceus_Tunisia
RVcoll13S943	Pieridae	Colias	croceus	Colias_croceus	07/05/2013	Tunisia	4	36.86	8.72	RVcoll13S943_Colias_croceus_Tunisia
RVcoll13T399	Pieridae	Colias	croceus	Colias_croceus	07/05/2013	Tunisia	4	37.313	9.856	RVcoll13T399_Colias_croceus_Tunisia
RVcoll14L056	Pieridae	Colias	croceus	Colias_croceus	5/13/09	Algeria	5	35.12	0.83	RVcoll14L056_Colias_croceus_Algeria
RVcoll14L046	Pieridae	Colias	croceus	Colias_croceus	5/28/09	Algeria	5	35.19	1.13	RVcoll14L046_Colias_croceus_Algeria
RVcoll12N558	Pieridae	Colias	croceus	Colias_croceus	05/11/2012	Algeria	5	35.326	4.297	RVcoll12N558_Colias_croceus_Algeria
RVcoll12N618	Pieridae	Colias	croceus	Colias_croceus	05/12/2012	Algeria	5	36.257	5.245	RVcoll12N618_Colias_croceus_Algeria
RVcoll12N611	Pieridae	Colias	croceus	Colias_croceus	05/12/2012	Algeria	5	36.26	5.229	RVcoll12N611_Colias_croceus_Algeria
RVcoll12N966	Pieridae	Colias	croceus	Colias_croceus	07/11/2012	Algeria	5	36.459	4.135	RVcoll12N966_Colias_croceus_Algeria
RVcoll10C685	Pieridae	Colias	croceus	Colias_croceus	07/01/2012	Stromboli	6	38.803	15.228	RVcoll10C685_Colias_croceus_Stromboli
RVcoll10C678	Pieridae	Colias	croceus	Colias_croceus	6/30/10	Lipari	7	38.482	14.931	RVcoll10C678_Colias_croceus_Lipari
RVcoll11H789	Pieridae	Colias	croceus	Colias_croceus	6/14/11	Vulcano	8	38.39	14.97	RVcoll11H789_Colias_croceus_Vulcano
RVcoll11H790	Pieridae	Colias	croceus	Colias_croceus	6/14/11	Vulcano	8	38.39	14.97	RVcoll11H790_Colias_croceus_Vulcano
RVcoll11H869	Pieridae	Colias	croceus	Colias_croceus	6/15/11	Salina	9	38.56	14.83	RVcoll11H869_Colias_croceus_Salina
RVcoll11H694	Pieridae	Colias	croceus	Colias_croceus	06/12/2011	Levanzo	11	38	12.33	RVcoll11H694_Colias_croceus_Levanzo
RVcoll11H695	Pieridae	Colias	croceus	Colias_croceus	06/12/2011	Levanzo	11	38	12.33	RVcoll11H695_Colias_croceus_Levanzo
RVcoll11H696	Pieridae	Colias	croceus	Colias_croceus	06/12/2011	Levanzo	11	38.01	12.33	RVcoll11H696_Colias_croceus_Levanzo
RVcoll11D157	Pieridae	Colias	croceus	Colias_croceus	04/10/2011	Marettimo	12	37.961	12.067	RVcoll11D157_Colias_croceus_Marettimo
RVcoll11D158	Pieridae	Colias	croceus	Colias_croceus	04/10/2011	Marettimo	12	37.961	12.067	RVcoll11D158_Colias_croceus_Marettimo
RVcoll11D119	Pieridae	Colias	croceus	Colias_croceus	04/08/2011	Pantelleria	13	36.785	11.981	RVcoll11D119_Colias_croceus_Pantelleria
RVcoll11D121	Pieridae	Colias	croceus	Colias_croceus	04/08/2011	Pantelleria	13	36.785	11.981	RVcoll11D121_Colias_croceus_Pantelleria
RVcoll11D095	Pieridae	Colias	croceus	Colias_croceus	04/08/2011	Pantelleria	13	36.818	11.952	RVcoll11D095_Colias_croceus_Pantelleria
RVcoll11H623	Pieridae	Colias	croceus	Colias_croceus	06/09/2011	Lampedusa	14	35.52	12.55	RVcoll11H623_Colias_croceus_Lampedusa
RVcoll11H624	Pieridae	Colias	croceus	Colias_croceus	06/09/2011	Lampedusa	14	35.52	12.55	RVcoll11H624_Colias_croceus_Lampedusa
RVcoll11H625	Pieridae	Colias	croceus	Colias_croceus	06/09/2011	Lampedusa	14	35.52	12.55	RVcoll11H625_Colias_croceus_Lampedusa
RVcoll11H626	Pieridae	Colias	croceus	Colias_croceus	06/09/2011	Lampedusa	14	35.52	12.55	RVcoll11H626_Colias_croceus_Lampedusa
RVcoll10C592	Pieridae	Colias	croceus	Colias_croceus	6/17/10	Maltese	15	35.927	14.442	RVcoll10C592_Colias_croceus_Maltese
RVcoll10C593	Pieridae	Colias	croceus	Colias_croceus	6/17/10	Maltese	15	35.927	14.442	RVcoll10C593_Colias_croceus_Maltese
RVcoll11E151	Pieridae	Colias	croceus	Colias_croceus	5/20/11	Maltese	15	36.042	14.274	RVcoll11E151_Colias_croceus_Maltese
RVcoll11E152	Pieridae	Colias	croceus	Colias_croceus	5/20/11	Maltese	15	36.042	14.274	RVcoll11E152_Colias_croceus_Maltese
RVcoll11E153	Pieridae	Colias	croceus	Colias_croceus	5/20/11	Maltese	15	36.042	14.274	RVcoll11E153_Colias_croceus_Maltese
RVcoll11E154	Pieridae	Colias	croceus	Colias_croceus	5/20/11	Maltese	15	36.042	14.274	RVcoll11E154_Colias_croceus_Maltese
RVcoll12M264	Pieridae	Euchloe	ausonia	Euchloe_ausonia	05/04/2012	Italy	1	38	15.801	RVcoll12M264_Euchloe_ausonia_Italy
RVcoll12M270	Pieridae	Euchloe	ausonia	Euchloe_ausonia	05/04/2012	Italy	1	38	15.801	RVcoll12M270_Euchloe_ausonia_Italy
RVcoll12M269	Pieridae	Euchloe	ausonia	Euchloe_ausonia	05/04/2012	Italy	1	38.01	15.801	RVcoll12M269_Euchloe_ausonia_Italy
RVcoll10C617	Pieridae	Euchloe	ausonia	Euchloe_ausonia	6/26/10	Italy	1	38.122	15.675	RVcoll10C617_Euchloe_ausonia_Italy
RVcoll12M504	Pieridae	Euchloe	ausonia	Euchloe_ausonia	05/12/2012	Italy	1	38.601	16.184	RVcoll12M504_Euchloe_ausonia_Italy
LEPSS00027	Pieridae	Euchloe	ausonia	Euchloe_ausonia	5/20/14	Italy	1	39.56	16.751	LEPSS00027_Euchloe_ausonia_Italy
LEPSS00028	Pieridae	Euchloe	ausonia	Euchloe_ausonia	5/20/14	Italy	1	39.56	16.751	LEPSS00028_Euchloe_ausonia_Italy
RVcoll11D351	Pieridae	Euchloe	ausonia	Euchloe_ausonia	4/13/11	SicilyE	2	37.197	15.118	RVcoll11D351_Euchloe_ausonia_SicilyE
RVcoll11D307	Pieridae	Euchloe	ausonia	Euchloe_ausonia	04/12/2011	SicilyE	2	37.627	15.071	RVcoll11D307_Euchloe_ausonia_SicilyE
RVcoll11D409	Pieridae	Euchloe	ausonia	Euchloe_ausonia	4/14/11	SicilyE	2	38.13	15.496	RVcoll11D409_Euchloe_ausonia_SicilyE
RVcoll11D255	Pieridae	Euchloe	ausonia	Euchloe_ausonia	04/11/2011	SicilyW	3	37.838	13.429	RVcoll11D255_Euchloe_ausonia_SicilyW
RVcoll16A045	Pieridae	Euchloe	ausonia	Euchloe_ausonia	04/07/2015	SicilyW	3	37.84	13.991	RVcoll16A045_Euchloe_ausonia_SicilyW
RVcoll11D075	Pieridae	Euchloe	ausonia	Euchloe_ausonia	04/07/2011	SicilyW	3	38.138	13.138	RVcoll11D075_Euchloe_ausonia_SicilyW
RVcoll14V853	Pieridae	Euchloe	ausonia	Euchloe_ausonia	4/30/15	Ustica	10	38.709	13.179	RVcoll14V853_Euchloe_ausonia_Ustica
RVcoll14V854	Pieridae	Euchloe	ausonia	Euchloe_ausonia	4/30/15	Ustica	10	38.709	13.179	RVcoll14V854_Euchloe_ausonia_Ustica
RVcoll11I115	Pieridae	Gonepteryx	cleopatra	Gonepteryx_cleopatra	6/19/11	Italy	1	38.201	15.98	RVcoll11I115_Gonepteryx_cleopatra_Italy
RVcoll15A812	Pieridae	Gonepteryx	cleopatra	Gonepteryx_cleopatra	06/05/2015	Italy	1	39.555	16.747	RVcoll15A812_Gonepteryx_cleopatra_Italy
RVcoll15A819	Pieridae	Gonepteryx	cleopatra	Gonepteryx_cleopatra	06/05/2015	Italy	1	39.555	16.747	RVcoll15A819_Gonepteryx_cleopatra_Italy
RVcoll11D298	Pieridae	Gonepteryx	cleopatra	Gonepteryx_cleopatra	04/12/2011	SicilyE	2	37.627	15.071	RVcoll11D298_Gonepteryx_cleopatra_SicilyE
RVcollLD2834	Pieridae	Gonepteryx	cleopatra	Gonepteryx_cleopatra	6/27/10	SicilyE	2	38.208	15.499	RVcollLD2834_Gonepteryx_cleopatra_SicilyE
RVcoll11I029	Pieridae	Gonepteryx	cleopatra	Gonepteryx_cleopatra	6/17/11	SicilyW	3	37.84	13.92	RVcoll11I029_Gonepteryx_cleopatra_SicilyW
RVcoll11H601	Pieridae	Gonepteryx	cleopatra	Gonepteryx_cleopatra	06/08/2011	SicilyW	3	38.226	13.222	RVcoll11H601_Gonepteryx_cleopatra_SicilyW
RVcoll11H559	Pieridae	Gonepteryx	cleopatra	Gonepteryx_cleopatra	06/08/2011	SicilyW	3	38.312	13.341	RVcoll11H559_Gonepteryx_cleopatra_SicilyW
RVcoll12N422	Pieridae	Gonepteryx	cleopatra	Gonepteryx_cleopatra	5/31/12	Tunisia	4	35.199	8.674	RVcoll12N422_Gonepteryx_cleopatra_Tunisia
RVcoll12N299	Pieridae	Gonepteryx	cleopatra	Gonepteryx_cleopatra	5/28/12	Tunisia	4	36.116	9.656	RVcoll12N299_Gonepteryx_cleopatra_Tunisia
RVcoll14A111	Pieridae	Gonepteryx	cleopatra	Gonepteryx_cleopatra	07/07/2013	Tunisia	4	36.726	8.705	RVcoll14A111_Gonepteryx_cleopatra_Tunisia
RVcoll12N532	Pieridae	Gonepteryx	cleopatra	Gonepteryx_cleopatra	06/02/2012	Tunisia	4	36.88	8.91	RVcoll12N532_Gonepteryx_cleopatra_Tunisia
RVcoll14L084	Pieridae	Gonepteryx	cleopatra	Gonepteryx_cleopatra	05/10/2009	Algeria	5	35.28	0.92	RVcoll14L084_Gonepteryx_cleopatra_Algeria
RVcoll12N977	Pieridae	Gonepteryx	cleopatra	Gonepteryx_cleopatra	07/11/2012	Algeria	5	36.492	4.266	RVcoll12N977_Gonepteryx_cleopatra_Algeria
RVcoll12N910	Pieridae	Gonepteryx	cleopatra	Gonepteryx_cleopatra	06/01/2012	Algeria	5	36.592	4.611	RVcoll12N910_Gonepteryx_cleopatra_Algeria
RVcoll12N914	Pieridae	Gonepteryx	cleopatra	Gonepteryx_cleopatra	06/08/2012	Algeria	5	36.592	4.611	RVcoll12N914_Gonepteryx_cleopatra_Algeria
RVcoll12N948	Pieridae	Gonepteryx	cleopatra	Gonepteryx_cleopatra	6/22/12	Algeria	5	36.763	5.102	RVcoll12N948_Gonepteryx_cleopatra_Algeria
RVcoll11H686	Pieridae	Gonepteryx	cleopatra	Gonepteryx_cleopatra	06/12/2011	Levanzo	11	38	12.33	RVcoll11H686_Gonepteryx_cleopatra_Levanzo
RVcoll11H687	Pieridae	Gonepteryx	cleopatra	Gonepteryx_cleopatra	06/12/2011	Levanzo	11	38.01	12.33	RVcoll11H687_Gonepteryx_cleopatra_Levanzo
RVcollLD2732	Pieridae	Gonepteryx	cleopatra	Gonepteryx_cleopatra	6/17/10	Maltese	15	35.858	14.399	RVcollLD2732_Gonepteryx_cleopatra_Maltese
RVcoll11E110	Pieridae	Gonepteryx	cleopatra	Gonepteryx_cleopatra	5/20/11	Maltese	15	36.042	14.274	RVcoll11E110_Gonepteryx_cleopatra_Maltese
RVcoll12Q914	Pieridae	Pieris	brassicae	Pieris_brassicae	7/31/12	Italy	1	38.1	15.833	RVcoll12Q914_Pieris_brassicae_Italy
RVcoll11I140	Pieridae	Pieris	brassicae	Pieris_brassicae	6/19/11	Italy	1	38.221	16.183	RVcoll11I140_Pieris_brassicae_Italy
RVcoll12Q889	Pieridae	Pieris	brassicae	Pieris_brassicae	7/31/12	Italy	1	38.25	15.95	RVcoll12Q889_Pieris_brassicae_Italy
RVcoll14A723	Pieridae	Pieris	brassicae	Pieris_brassicae	8/21/13	Italy	1	39.217	16.14	RVcoll14A723_Pieris_brassicae_Italy
LEPSS00022	Pieridae	Pieris	brassicae	Pieris_brassicae	5/23/14	Italy	1	39.315	16.528	LEPSS00022_Pieris_brassicae_Italy
LEPSS00021	Pieridae	Pieris	brassicae	Pieris_brassicae	5/20/14	Italy	1	39.56	16.751	LEPSS00021_Pieris_brassicae_Italy
RVcoll11I190	Pieridae	Pieris	brassicae	Pieris_brassicae	6/20/11	Italy	1	39.93	16.15	RVcoll11I190_Pieris_brassicae_Italy
RVcoll12M358	Pieridae	Pieris	brassicae	Pieris_brassicae	05/07/2012	SicilyE	2	37.068	14.35	RVcoll12M358_Pieris_brassicae_SicilyE
RVcoll11D372	Pieridae	Pieris	brassicae	Pieris_brassicae	4/13/11	SicilyE	2	37.197	15.118	RVcoll11D372_Pieris_brassicae_SicilyE
RVcoll11H732	Pieridae	Pieris	brassicae	Pieris_brassicae	6/13/11	SicilyE	2	37.92	14.66	RVcoll11H732_Pieris_brassicae_SicilyE
RVcoll12R017	Pieridae	Pieris	brassicae	Pieris_brassicae	08/02/2012	SicilyE	2	37.97	14.77	RVcoll12R017_Pieris_brassicae_SicilyE
RVcollLD2836	Pieridae	Pieris	brassicae	Pieris_brassicae	6/27/10	SicilyE	2	38.208	15.499	RVcollLD2836_Pieris_brassicae_SicilyE
RVcoll11D212	Pieridae	Pieris	brassicae	Pieris_brassicae	04/11/2011	SicilyW	3	37.838	13.429	RVcoll11D212_Pieris_brassicae_SicilyW
RVcoll11H540	Pieridae	Pieris	brassicae	Pieris_brassicae	06/08/2011	SicilyW	3	38.093	13.26	RVcoll11H540_Pieris_brassicae_SicilyW
RVcoll12N421	Pieridae	Pieris	brassicae	Pieris_brassicae	5/31/12	Tunisia	4	35.199	8.674	RVcoll12N421_Pieris_brassicae_Tunisia
RVcoll12N475	Pieridae	Pieris	brassicae	Pieris_brassicae	06/01/2012	Tunisia	4	36.731	8.71	RVcoll12N475_Pieris_brassicae_Tunisia
RVcoll14L083	Pieridae	Pieris	brassicae	Pieris_brassicae	05/10/2009	Algeria	5	35.28	0.92	RVcoll14L083_Pieris_brassicae_Algeria
RVcoll14L087	Pieridae	Pieris	brassicae	Pieris_brassicae	5/16/14	Algeria	5	35.28	1.07	RVcoll14L087_Pieris_brassicae_Algeria
RVcoll12N555	Pieridae	Pieris	brassicae	Pieris_brassicae	05/02/2012	Algeria	5	35.742	4.55	RVcoll12N555_Pieris_brassicae_Algeria
RVcoll14L141	Pieridae	Pieris	brassicae	Pieris_brassicae	4/20/14	Algeria	5	35.85	4.93	RVcoll14L141_Pieris_brassicae_Algeria
RVcoll12N630	Pieridae	Pieris	brassicae	Pieris_brassicae	5/13/12	Algeria	5	36.573	4.538	RVcoll12N630_Pieris_brassicae_Algeria
RVcoll12N632	Pieridae	Pieris	brassicae	Pieris_brassicae	5/16/12	Algeria	5	36.592	4.611	RVcoll12N632_Pieris_brassicae_Algeria
RVcoll10C688	Pieridae	Pieris	brassicae	Pieris_brassicae	07/01/2012	Stromboli	6	38.803	15.228	RVcoll10C688_Pieris_brassicae_Stromboli
RVcoll10C680	Pieridae	Pieris	brassicae	Pieris_brassicae	6/30/10	Lipari	7	38.482	14.931	RVcoll10C680_Pieris_brassicae_Lipari
RVcoll11H796	Pieridae	Pieris	brassicae	Pieris_brassicae	6/14/11	Vulcano	8	38.39	14.97	RVcoll11H796_Pieris_brassicae_Vulcano
RVcoll11H798	Pieridae	Pieris	brassicae	Pieris_brassicae	6/14/11	Vulcano	8	38.39	14.97	RVcoll11H798_Pieris_brassicae_Vulcano
RVcoll11H878	Pieridae	Pieris	brassicae	Pieris_brassicae	6/15/11	Salina	9	38.56	14.83	RVcoll11H878_Pieris_brassicae_Salina
RVcoll11H876	Pieridae	Pieris	brassicae	Pieris_brassicae	6/15/11	Salina	9	38.56	14.84	RVcoll11H876_Pieris_brassicae_Salina
RVcoll11H877	Pieridae	Pieris	brassicae	Pieris_brassicae	6/15/11	Salina	9	38.56	14.84	RVcoll11H877_Pieris_brassicae_Salina
RVcollLD2382	Pieridae	Pieris	brassicae	Pieris_brassicae	6/30/10	Ustica	10	38.709	13.179	RVcollLD2382_Pieris_brassicae_Ustica
RVcoll11D163	Pieridae	Pieris	brassicae	Pieris_brassicae	04/10/2011	Marettimo	12	37.961	12.067	RVcoll11D163_Pieris_brassicae_Marettimo
RVcoll11D164	Pieridae	Pieris	brassicae	Pieris_brassicae	04/10/2011	Marettimo	12	37.961	12.067	RVcoll11D164_Pieris_brassicae_Marettimo
RVcoll11D168	Pieridae	Pieris	brassicae	Pieris_brassicae	04/10/2011	Marettimo	12	37.961	12.067	RVcoll11D168_Pieris_brassicae_Marettimo
RVcoll11D141	Pieridae	Pieris	brassicae	Pieris_brassicae	04/09/2011	Pantelleria	13	36.761	11.998	RVcoll11D141_Pieris_brassicae_Pantelleria
RVcoll11D144	Pieridae	Pieris	brassicae	Pieris_brassicae	04/09/2011	Pantelleria	13	36.761	11.998	RVcoll11D144_Pieris_brassicae_Pantelleria
RVcoll11D118	Pieridae	Pieris	brassicae	Pieris_brassicae	04/08/2011	Pantelleria	13	36.785	11.981	RVcoll11D118_Pieris_brassicae_Pantelleria
RVcoll11H631	Pieridae	Pieris	brassicae	Pieris_brassicae	06/09/2011	Lampedusa	14	35.52	12.55	RVcoll11H631_Pieris_brassicae_Lampedusa
RVcoll11H632	Pieridae	Pieris	brassicae	Pieris_brassicae	06/09/2011	Lampedusa	14	35.52	12.55	RVcoll11H632_Pieris_brassicae_Lampedusa
RVcoll11H633	Pieridae	Pieris	brassicae	Pieris_brassicae	06/09/2011	Lampedusa	14	35.52	12.55	RVcoll11H633_Pieris_brassicae_Lampedusa
RVcoll11H635	Pieridae	Pieris	brassicae	Pieris_brassicae	06/09/2011	Lampedusa	14	35.52	12.55	RVcoll11H635_Pieris_brassicae_Lampedusa
RVcoll10C582	Pieridae	Pieris	brassicae	Pieris_brassicae	6/17/10	Maltese	15	35.85	14.39	RVcoll10C582_Pieris_brassicae_Maltese
RVcollLD2731	Pieridae	Pieris	brassicae	Pieris_brassicae	6/17/10	Maltese	15	35.858	14.399	RVcollLD2731_Pieris_brassicae_Maltese
RVcoll10C671	Pieridae	Pieris	mannii	Pieris_mannii	6/29/10	Italy	1	38.084	15.834	RVcoll10C671_Pieris_mannii_Italy
RVcoll10C672	Pieridae	Pieris	mannii	Pieris_mannii	6/29/10	Italy	1	38.084	15.834	RVcoll10C672_Pieris_mannii_Italy
RVcoll14A722	Pieridae	Pieris	mannii	Pieris_mannii	8/21/13	Italy	1	39.217	16.14	RVcoll14A722_Pieris_mannii_Italy
RVcoll14A724	Pieridae	Pieris	mannii	Pieris_mannii	8/21/13	Italy	1	39.217	16.14	RVcoll14A724_Pieris_mannii_Italy
LEPSS00250	Pieridae	Pieris	mannii	Pieris_mannii	07/05/2015	Italy	1	39.291	16.462	LEPSS00250_Pieris_mannii_Italy
RVcoll15A805	Pieridae	Pieris	mannii	Pieris_mannii	06/04/2015	Italy	1	39.814	16.309	RVcoll15A805_Pieris_mannii_Italy
RVcoll12Q811	Pieridae	Pieris	mannii	Pieris_mannii	7/30/12	Italy	1	39.93	16.17	RVcoll12Q811_Pieris_mannii_Italy
RVcoll11I003	Pieridae	Pieris	mannii	Pieris_mannii	6/17/11	SicilyE	2	37.9	14.02	RVcoll11I003_Pieris_mannii_SicilyE
RVcollLD1752	Pieridae	Pieris	mannii	Pieris_mannii	04/03/2010	SicilyE	2	38.003	14.729	RVcollLD1752_Pieris_mannii_SicilyE
RVcoll11J726	Pieridae	Pieris	mannii	Pieris_mannii	7/22/11	SicilyW	3	37.85	13.43	RVcoll11J726_Pieris_mannii_SicilyW
RVcollLD1494	Pieridae	Pieris	mannii	Pieris_mannii	5/26/08	SicilyW	3	37.868	13.384	RVcollLD1494_Pieris_mannii_SicilyW
RVcoll12M302	Pieridae	Pieris	mannii	Pieris_mannii	05/05/2012	Lipari	7	38.485	14.918	RVcoll12M302_Pieris_mannii_Lipari
RVcoll12M300	Pieridae	Pieris	mannii	Pieris_mannii	05/05/2012	Lipari	7	38.485	14.95	RVcoll12M300_Pieris_mannii_Lipari
RVcoll12M301	Pieridae	Pieris	mannii	Pieris_mannii	05/05/2012	Lipari	7	38.485	14.95	RVcoll12M301_Pieris_mannii_Lipari
RVcoll11H795	Pieridae	Pieris	mannii	Pieris_mannii	6/14/11	Vulcano	8	38.39	14.97	RVcoll11H795_Pieris_mannii_Vulcano
RVcoll11H874	Pieridae	Pieris	mannii	Pieris_mannii	6/15/11	Salina	9	38.56	14.83	RVcoll11H874_Pieris_mannii_Salina
RVcoll11H875	Pieridae	Pieris	mannii	Pieris_mannii	6/15/11	Salina	9	38.56	14.84	RVcoll11H875_Pieris_mannii_Salina
RVcoll11H697	Pieridae	Pieris	mannii	Pieris_mannii	06/12/2011	Levanzo	11	38.01	12.33	RVcoll11H697_Pieris_mannii_Levanzo
RVcoll12M266	Pieridae	Pieris	rapae	Pieris_rapae	05/04/2012	Italy	1	38	15.801	RVcoll12M266_Pieris_rapae_Italy
RVcoll12Q902	Pieridae	Pieris	rapae	Pieris_rapae	7/31/12	Italy	1	38.217	15.883	RVcoll12Q902_Pieris_rapae_Italy
RVcoll11D505	Pieridae	Pieris	rapae	Pieris_rapae	4/18/11	Italy	1	38.722	16.013	RVcoll11D505_Pieris_rapae_Italy
LEPSS00024	Pieridae	Pieris	rapae	Pieris_rapae	5/23/14	Italy	1	39.315	16.528	LEPSS00024_Pieris_rapae_Italy
LEPSS00023	Pieridae	Pieris	rapae	Pieris_rapae	5/20/14	Italy	1	39.443	16.604	LEPSS00023_Pieris_rapae_Italy
RVcoll12Q812	Pieridae	Pieris	rapae	Pieris_rapae	7/30/12	Italy	1	39.93	16.17	RVcoll12Q812_Pieris_rapae_Italy
RVcoll12Q813	Pieridae	Pieris	rapae	Pieris_rapae	7/30/12	Italy	1	39.93	16.17	RVcoll12Q813_Pieris_rapae_Italy
RVcoll12M357	Pieridae	Pieris	rapae	Pieris_rapae	05/07/2012	SicilyE	2	37.068	14.35	RVcoll12M357_Pieris_rapae_SicilyE
RVcoll11D376	Pieridae	Pieris	rapae	Pieris_rapae	4/13/11	SicilyE	2	37.197	15.118	RVcoll11D376_Pieris_rapae_SicilyE
RVcoll11H747	Pieridae	Pieris	rapae	Pieris_rapae	6/13/11	SicilyE	2	37.85	14.71	RVcoll11H747_Pieris_rapae_SicilyE
RVcoll11I023	Pieridae	Pieris	rapae	Pieris_rapae	6/17/11	SicilyE	2	37.9	14.02	RVcoll11I023_Pieris_rapae_SicilyE
RVcoll12R019	Pieridae	Pieris	rapae	Pieris_rapae	08/02/2012	SicilyE	2	37.97	14.77	RVcoll12R019_Pieris_rapae_SicilyE
RVcoll11D439	Pieridae	Pieris	rapae	Pieris_rapae	4/14/11	SicilyE	2	38.238	15.528	RVcoll11D439_Pieris_rapae_SicilyE
RVcoll12M383	Pieridae	Pieris	rapae	Pieris_rapae	05/10/2012	SicilyW	3	37.493	13.684	RVcoll12M383_Pieris_rapae_SicilyW
RVcoll11Y106	Pieridae	Pieris	rapae	Pieris_rapae	6/29/11	SicilyW	3	37.62	13.05	RVcoll11Y106_Pieris_rapae_SicilyW
RVcoll11H541	Pieridae	Pieris	rapae	Pieris_rapae	06/08/2011	SicilyW	3	38.093	13.26	RVcoll11H541_Pieris_rapae_SicilyW
RVcoll11H597	Pieridae	Pieris	rapae	Pieris_rapae	06/08/2011	SicilyW	3	38.226	13.222	RVcoll11H597_Pieris_rapae_SicilyW
RVcoll12N391	Pieridae	Pieris	rapae	Pieris_rapae	5/30/12	Tunisia	4	33.407	9.008	RVcoll12N391_Pieris_rapae_Tunisia
RVcoll12N386	Pieridae	Pieris	rapae	Pieris_rapae	5/30/12	Tunisia	4	33.942	8.173	RVcoll12N386_Pieris_rapae_Tunisia
RVcoll12N370	Pieridae	Pieris	rapae	Pieris_rapae	5/29/12	Tunisia	4	34.345	8.329	RVcoll12N370_Pieris_rapae_Tunisia
RVcoll12N333	Pieridae	Pieris	rapae	Pieris_rapae	5/29/12	Tunisia	4	35.053	9.257	RVcoll12N333_Pieris_rapae_Tunisia
RVcoll08J908	Pieridae	Pieris	rapae	Pieris_rapae	07/08/2008	Tunisia	4	35.2	8.674	RVcoll08J908_Pieris_rapae_Tunisia
RVcoll12N324	Pieridae	Pieris	rapae	Pieris_rapae	5/29/12	Tunisia	4	35.425	9.571	RVcoll12N324_Pieris_rapae_Tunisia
RVcoll08J919	Pieridae	Pieris	rapae	Pieris_rapae	07/09/2008	Tunisia	4	35.749	8.361	RVcoll08J919_Pieris_rapae_Tunisia
RVcoll12N237	Pieridae	Pieris	rapae	Pieris_rapae	5/28/12	Tunisia	4	36.415	9.916	RVcoll12N237_Pieris_rapae_Tunisia
RVcoll12N209	Pieridae	Pieris	rapae	Pieris_rapae	5/28/12	Tunisia	4	36.651	10.161	RVcoll12N209_Pieris_rapae_Tunisia
RVcoll08J939	Pieridae	Pieris	rapae	Pieris_rapae	07/10/2008	Tunisia	4	36.782	8.751	RVcoll08J939_Pieris_rapae_Tunisia
RVcoll12N550	Pieridae	Pieris	rapae	Pieris_rapae	06/02/2012	Tunisia	4	36.907	9.176	RVcoll12N550_Pieris_rapae_Tunisia
RVcoll13S914	Pieridae	Pieris	rapae	Pieris_rapae	07/05/2013	Tunisia	4	37.01	9.625	RVcoll13S914_Pieris_rapae_Tunisia
RVcoll13T372	Pieridae	Pieris	rapae	Pieris_rapae	07/04/2013	Tunisia	4	37.164	10.11	RVcoll13T372_Pieris_rapae_Tunisia
RVcoll14B039	Pieridae	Pieris	rapae	Pieris_rapae	03/07/2013	Algeria	5	33.104	6.088	RVcoll14B039_Pieris_rapae_Algeria
RVcoll14L040	Pieridae	Pieris	rapae	Pieris_rapae	5/28/09	Algeria	5	35.19	1.13	RVcoll14L040_Pieris_rapae_Algeria
RVcoll11J930	Pieridae	Pieris	rapae	Pieris_rapae	12/02/2011	Algeria	5	35.22	4.19	RVcoll11J930_Pieris_rapae_Algeria
RVcoll14L068	Pieridae	Pieris	rapae	Pieris_rapae	05/10/2009	Algeria	5	35.28	0.92	RVcoll14L068_Pieris_rapae_Algeria
RVcoll11J918	Pieridae	Pieris	rapae	Pieris_rapae	11/10/2011	Algeria	5	35.71	4.52	RVcoll11J918_Pieris_rapae_Algeria
RVcoll11J921	Pieridae	Pieris	rapae	Pieris_rapae	11/10/2011	Algeria	5	35.71	4.52	RVcoll11J921_Pieris_rapae_Algeria
RVcoll14L137	Pieridae	Pieris	rapae	Pieris_rapae	03/10/2013	Algeria	5	35.75	4.55	RVcoll14L137_Pieris_rapae_Algeria
RVcoll12N606	Pieridae	Pieris	rapae	Pieris_rapae	05/11/2012	Algeria	5	36.329	5.36	RVcoll12N606_Pieris_rapae_Algeria
RVcoll12N886	Pieridae	Pieris	rapae	Pieris_rapae	5/27/12	Algeria	5	36.446	4.113	RVcoll12N886_Pieris_rapae_Algeria
RVcoll12N989	Pieridae	Pieris	rapae	Pieris_rapae	07/12/2012	Algeria	5	36.479	3.998	RVcoll12N989_Pieris_rapae_Algeria
RVcoll12N934	Pieridae	Pieris	rapae	Pieris_rapae	6/16/12	Algeria	5	36.63	4.598	RVcoll12N934_Pieris_rapae_Algeria
RVcoll14N711	Pieridae	Pieris	rapae	Pieris_rapae	10/03/2014	Stromboli	6	38.8	15.21	RVcoll14N711_Pieris_rapae_Stromboli
RVcoll14N712	Pieridae	Pieris	rapae	Pieris_rapae	10/03/2014	Stromboli	6	38.8	15.21	RVcoll14N712_Pieris_rapae_Stromboli
RVcoll10C687	Pieridae	Pieris	rapae	Pieris_rapae	07/01/2012	Stromboli	6	38.803	15.228	RVcoll10C687_Pieris_rapae_Stromboli
RVcoll12M307	Pieridae	Pieris	rapae	Pieris_rapae	05/05/2012	Lipari	7	38.485	14.918	RVcoll12M307_Pieris_rapae_Lipari
RVcoll12M305	Pieridae	Pieris	rapae	Pieris_rapae	05/05/2012	Lipari	7	38.485	14.95	RVcoll12M305_Pieris_rapae_Lipari
RVcoll12M306	Pieridae	Pieris	rapae	Pieris_rapae	05/05/2012	Lipari	7	38.485	14.95	RVcoll12M306_Pieris_rapae_Lipari
RVcoll11H799	Pieridae	Pieris	rapae	Pieris_rapae	6/14/11	Vulcano	8	38.39	14.97	RVcoll11H799_Pieris_rapae_Vulcano
RVcoll11H800	Pieridae	Pieris	rapae	Pieris_rapae	6/14/11	Vulcano	8	38.39	14.97	RVcoll11H800_Pieris_rapae_Vulcano
RVcoll11H803	Pieridae	Pieris	rapae	Pieris_rapae	6/14/11	Vulcano	8	38.39	14.97	RVcoll11H803_Pieris_rapae_Vulcano
RVcoll11H804	Pieridae	Pieris	rapae	Pieris_rapae	6/14/11	Vulcano	8	38.39	14.97	RVcoll11H804_Pieris_rapae_Vulcano
RVcoll11H883	Pieridae	Pieris	rapae	Pieris_rapae	6/15/11	Salina	9	38.56	14.83	RVcoll11H883_Pieris_rapae_Salina
RVcoll11H880	Pieridae	Pieris	rapae	Pieris_rapae	6/15/11	Salina	9	38.56	14.84	RVcoll11H880_Pieris_rapae_Salina
RVcoll11H882	Pieridae	Pieris	rapae	Pieris_rapae	6/15/11	Salina	9	38.56	14.84	RVcoll11H882_Pieris_rapae_Salina
RVcollLD2386	Pieridae	Pieris	rapae	Pieris_rapae	6/30/10	Ustica	10	38.709	13.179	RVcollLD2386_Pieris_rapae_Ustica
RVcoll11H698	Pieridae	Pieris	rapae	Pieris_rapae	06/12/2011	Levanzo	11	38	12.33	RVcoll11H698_Pieris_rapae_Levanzo
RVcoll11H699	Pieridae	Pieris	rapae	Pieris_rapae	06/12/2011	Levanzo	11	38.01	12.33	RVcoll11H699_Pieris_rapae_Levanzo
RVcoll11H703	Pieridae	Pieris	rapae	Pieris_rapae	06/12/2011	Levanzo	11	38.01	12.33	RVcoll11H703_Pieris_rapae_Levanzo
RVcoll11D162	Pieridae	Pieris	rapae	Pieris_rapae	04/10/2011	Marettimo	12	37.961	12.067	RVcoll11D162_Pieris_rapae_Marettimo
RVcoll11D146	Pieridae	Pieris	rapae	Pieris_rapae	04/09/2011	Pantelleria	13	36.761	11.998	RVcoll11D146_Pieris_rapae_Pantelleria
RVcoll11D137	Pieridae	Pieris	rapae	Pieris_rapae	04/09/2011	Pantelleria	13	36.785	11.981	RVcoll11D137_Pieris_rapae_Pantelleria
RVcoll11D154	Pieridae	Pieris	rapae	Pieris_rapae	04/09/2011	Pantelleria	13	36.819	12.006	RVcoll11D154_Pieris_rapae_Pantelleria
RVcoll11H617	Pieridae	Pieris	rapae	Pieris_rapae	06/09/2011	Lampedusa	14	35.52	12.55	RVcoll11H617_Pieris_rapae_Lampedusa
RVcoll11H618	Pieridae	Pieris	rapae	Pieris_rapae	06/09/2011	Lampedusa	14	35.52	12.55	RVcoll11H618_Pieris_rapae_Lampedusa
RVcoll11H619	Pieridae	Pieris	rapae	Pieris_rapae	06/09/2011	Lampedusa	14	35.52	12.55	RVcoll11H619_Pieris_rapae_Lampedusa
RVcoll11E105	Pieridae	Pieris	rapae	Pieris_rapae	5/19/11	Maltese	15	35.859	14.4	RVcoll11E105_Pieris_rapae_Maltese
RVcoll11E108	Pieridae	Pieris	rapae	Pieris_rapae	5/19/11	Maltese	15	35.859	14.4	RVcoll11E108_Pieris_rapae_Maltese
RVcoll10C600	Pieridae	Pieris	rapae	Pieris_rapae	6/17/10	Maltese	15	35.902	14.407	RVcoll10C600_Pieris_rapae_Maltese
RVcoll11E138	Pieridae	Pieris	rapae	Pieris_rapae	5/20/11	Maltese	15	36.042	14.274	RVcoll11E138_Pieris_rapae_Maltese
RVcoll11E139	Pieridae	Pieris	rapae	Pieris_rapae	5/20/11	Maltese	15	36.042	14.274	RVcoll11E139_Pieris_rapae_Maltese
RVcoll11E140	Pieridae	Pieris	rapae	Pieris_rapae	5/20/11	Maltese	15	36.042	14.274	RVcoll11E140_Pieris_rapae_Maltese
RVcoll11E141	Pieridae	Pieris	rapae	Pieris_rapae	5/20/11	Maltese	15	36.042	14.274	RVcoll11E141_Pieris_rapae_Maltese
RVcoll12N393	Pieridae	Pontia	daplidice	Pontia_daplidice	5/30/12	Tunisia	4	33.407	9.008	RVcoll12N393_Pontia_daplidice_Tunisia
RVcoll12N410	Pieridae	Pontia	daplidice	Pontia_daplidice	5/30/12	Tunisia	4	34.337	9.051	RVcoll12N410_Pontia_daplidice_Tunisia
RVcoll12N374	Pieridae	Pontia	daplidice	Pontia_daplidice	5/29/12	Tunisia	4	34.345	8.329	RVcoll12N374_Pontia_daplidice_Tunisia
RVcoll12N329	Pieridae	Pontia	daplidice	Pontia_daplidice	5/29/12	Tunisia	4	35.425	9.571	RVcoll12N329_Pontia_daplidice_Tunisia
RVcoll08J901	Pieridae	Pontia	daplidice	Pontia_daplidice	07/06/2008	Tunisia	4	35.46	10.605	RVcoll08J901_Pontia_daplidice_Tunisia
RVcoll08J912	Pieridae	Pontia	daplidice	Pontia_daplidice	07/08/2008	Tunisia	4	35.858	8.493	RVcoll08J912_Pontia_daplidice_Tunisia
RVcoll13T495	Pieridae	Pontia	daplidice	Pontia_daplidice	07/08/2013	Tunisia	4	36.225	8.771	RVcoll13T495_Pontia_daplidice_Tunisia
RVcoll13T587	Pieridae	Pontia	daplidice	Pontia_daplidice	07/10/2013	Tunisia	4	36.275	10.275	RVcoll13T587_Pontia_daplidice_Tunisia
RVcoll12N257	Pieridae	Pontia	daplidice	Pontia_daplidice	5/28/12	Tunisia	4	36.294	9.811	RVcoll12N257_Pontia_daplidice_Tunisia
RVcoll13S964	Pieridae	Pontia	daplidice	Pontia_daplidice	07/06/2013	Tunisia	4	36.741	8.68	RVcoll13S964_Pontia_daplidice_Tunisia
RVcoll14L055	Pieridae	Pontia	daplidice	Pontia_daplidice	5/13/09	Algeria	5	35.12	0.83	RVcoll14L055_Pontia_daplidice_Algeria
RVcoll11J929	Pieridae	Pontia	daplidice	Pontia_daplidice	12/02/2011	Algeria	5	35.22	4.19	RVcoll11J929_Pontia_daplidice_Algeria
RVcoll11J931	Pieridae	Pontia	daplidice	Pontia_daplidice	12/02/2011	Algeria	5	35.22	4.19	RVcoll11J931_Pontia_daplidice_Algeria
RVcoll11J919	Pieridae	Pontia	daplidice	Pontia_daplidice	11/10/2011	Algeria	5	35.71	4.52	RVcoll11J919_Pontia_daplidice_Algeria
RVcoll11J920	Pieridae	Pontia	daplidice	Pontia_daplidice	11/10/2011	Algeria	5	35.71	4.52	RVcoll11J920_Pontia_daplidice_Algeria
RVcoll14B092	Pieridae	Pontia	daplidice	Pontia_daplidice	10/17/13	Algeria	5	36.001	4.298	RVcoll14B092_Pontia_daplidice_Algeria
RVcoll11H636	Pieridae	Pontia	daplidice	Pontia_daplidice	06/09/2011	Lampedusa	14	35.52	12.55	RVcoll11H636_Pontia_daplidice_Lampedusa
RVcoll11H637	Pieridae	Pontia	daplidice	Pontia_daplidice	06/09/2011	Lampedusa	14	35.52	12.55	RVcoll11H637_Pontia_daplidice_Lampedusa
RVcoll11H638	Pieridae	Pontia	daplidice	Pontia_daplidice	06/09/2011	Lampedusa	14	35.52	12.55	RVcoll11H638_Pontia_daplidice_Lampedusa
RVcoll11H642	Pieridae	Pontia	daplidice	Pontia_daplidice	06/09/2011	Lampedusa	14	35.52	12.55	RVcoll11H642_Pontia_daplidice_Lampedusa
RVcoll10C616	Pieridae	Pontia	edusa	Pontia_edusa	6/26/10	Italy	1	38.122	15.675	RVcoll10C616_Pontia_edusa_Italy
RVcoll12Q884	Pieridae	Pontia	edusa	Pontia_edusa	7/31/12	Italy	1	38.25	15.95	RVcoll12Q884_Pontia_edusa_Italy
RVcoll12Q897	Pieridae	Pontia	edusa	Pontia_edusa	7/31/12	Italy	1	38.25	15.95	RVcoll12Q897_Pontia_edusa_Italy
LEPSS00030	Pieridae	Pontia	edusa	Pontia_edusa	07/08/2014	Italy	1	39.323	16.475	LEPSS00030_Pontia_edusa_Italy
LEPSS00029	Pieridae	Pontia	edusa	Pontia_edusa	5/20/14	Italy	1	39.56	16.751	LEPSS00029_Pontia_edusa_Italy
RVcoll14A703	Pieridae	Pontia	edusa	Pontia_edusa	8/20/13	Italy	1	39.72	16.525	RVcoll14A703_Pontia_edusa_Italy
RVcoll15A807	Pieridae	Pontia	edusa	Pontia_edusa	06/04/2015	Italy	1	39.84	16.258	RVcoll15A807_Pontia_edusa_Italy
RVcoll12M354	Pieridae	Pontia	edusa	Pontia_edusa	05/07/2012	SicilyE	2	37.068	14.35	RVcoll12M354_Pontia_edusa_SicilyE
RVcoll11D369	Pieridae	Pontia	edusa	Pontia_edusa	4/13/11	SicilyE	2	37.197	15.118	RVcoll11D369_Pontia_edusa_SicilyE
RVcoll12Q939	Pieridae	Pontia	edusa	Pontia_edusa	08/01/2012	SicilyE	2	37.84	14.989	RVcoll12Q939_Pontia_edusa_SicilyE
RVcoll11D461	Pieridae	Pontia	edusa	Pontia_edusa	4/14/11	SicilyE	2	38.241	15.562	RVcoll11D461_Pontia_edusa_SicilyE
RVcoll12M379	Pieridae	Pontia	edusa	Pontia_edusa	05/10/2012	SicilyW	3	37.493	13.684	RVcoll12M379_Pontia_edusa_SicilyW
RVcoll11Y096	Pieridae	Pontia	edusa	Pontia_edusa	6/29/11	SicilyW	3	37.62	13.05	RVcoll11Y096_Pontia_edusa_SicilyW
RVcoll12R182	Pieridae	Pontia	edusa	Pontia_edusa	08/04/2012	SicilyW	3	37.84	13.42	RVcoll12R182_Pontia_edusa_SicilyW
RVcoll11H598	Pieridae	Pontia	edusa	Pontia_edusa	06/08/2011	SicilyW	3	38.312	13.341	RVcoll11H598_Pontia_edusa_SicilyW
RVcollLD2573	Pieridae	Pontia	edusa	Pontia_edusa	07/01/2009	Stromboli	6	38.803	15.228	RVcollLD2573_Pontia_edusa_Stromboli
RVcoll10C675	Pieridae	Pontia	edusa	Pontia_edusa	6/30/10	Lipari	7	38.482	14.931	RVcoll10C675_Pontia_edusa_Lipari
RVcollLD2571	Pieridae	Pontia	edusa	Pontia_edusa	6/30/09	Lipari	7	38.482	14.931	RVcollLD2571_Pontia_edusa_Lipari
RVcollLD2572	Pieridae	Pontia	edusa	Pontia_edusa	6/30/09	Lipari	7	38.482	14.931	RVcollLD2572_Pontia_edusa_Lipari
RVcoll11H810	Pieridae	Pontia	edusa	Pontia_edusa	6/14/11	Vulcano	8	38.39	14.97	RVcoll11H810_Pontia_edusa_Vulcano
RVcoll11H813	Pieridae	Pontia	edusa	Pontia_edusa	6/14/11	Vulcano	8	38.39	14.97	RVcoll11H813_Pontia_edusa_Vulcano
RVcoll14W000	Pieridae	Pontia	edusa	Pontia_edusa	6/21/14	Ustica	10	38.709	13.179	RVcoll14W000_Pontia_edusa_Ustica
RVcoll11H688	Pieridae	Pontia	edusa	Pontia_edusa	06/12/2011	Levanzo	11	38	12.33	RVcoll11H688_Pontia_edusa_Levanzo
RVcoll11H689	Pieridae	Pontia	edusa	Pontia_edusa	06/12/2011	Levanzo	11	38	12.33	RVcoll11H689_Pontia_edusa_Levanzo
RVcoll11H690	Pieridae	Pontia	edusa	Pontia_edusa	06/12/2011	Levanzo	11	38.01	12.33	RVcoll11H690_Pontia_edusa_Levanzo
RVcoll10C453	Pieridae	Pontia	edusa	Pontia_edusa	6/15/10	Maltese	15	35.88	14.4	RVcoll10C453_Pontia_edusa_Maltese
RVcoll10C594	Pieridae	Pontia	edusa	Pontia_edusa	6/17/10	Maltese	15	35.927	14.442	RVcoll10C594_Pontia_edusa_Maltese
RVcoll10C595	Pieridae	Pontia	edusa	Pontia_edusa	6/17/10	Maltese	15	35.927	14.442	RVcoll10C595_Pontia_edusa_Maltese
RVcollLD2719	Pieridae	Pontia	edusa	Pontia_edusa	6/17/10	Maltese	15	35.927	14.442	RVcollLD2719_Pontia_edusa_Maltese
