# Supplementary material for: Historical and contemporary factors generate unique butterfly communities on islands
Source: Sci Rep. 2016 Jun 29;6:28828. doi: 10.1038/srep28828 (PMC4926222; doi:10.1038/srep28828)
Supplement: Supplementary Dataset 1 [file srep28828-s3.zip › R files/Voda_et_al_script.R]

library (recluster)
library(rworldmap)
library(rworldxtra)
library(relaimpo)
library(scatterplot3d)
library(plotrix)

newmap <- getMap(resolution = "high")
source("new_functions.R")

######################
# GLM of richness    #
######################

# Load island data
datai<-read.table("island_data.txt",h=T,sep="\t")[,1:11]

#GLM without Plesitocene
modtab<-cbind(log(datai[,9],10),datai[,4],datai[,5],log(datai[,6]+1,10),log(datai[,7]+1,10),log(datai[,8],10),log(datai[,11],10),datai[,10])
colnames(modtab)<-c("Richness", "Precipitation.mm", "Temperature.Cx10", "Isolation", "Altitude.m.","Area.km2.","Source_R","Pl_connect") 
head(modtab) 
model<-glm(modtab[,1]~modtab[,2]+modtab[,3]+modtab[,4]+modtab[,5]+modtab[,6]+modtab[,7])

#Perform AIC selection
stepm<-step(model)
summary(stepm)

#Predict expected values
pred<-predict(stepm)

#Plot pbserved vs expcted values
plot(pred,modtab[,1],xlab="Predicted LogR", ylab="Observed logR",cex=1.2)
abline(lm(modtab[,1]~pred))
text(pred,modtab[,1]+0.03,datai[,1],cex=0.5)

#Residuals in number of species
residuals<-abs((datai[,9])-10^pred)*sign((datai[,9])-10^pred)
names(residuals)<-datai[,1]
residuals

#Hierarcal partitioning of variance
calc.relimp(stepm)

#GLM with Plesitocene
modelpl<-glm(modtab[,1]~modtab[,2]+modtab[,3]+modtab[,4]+modtab[,5]+modtab[,6]+modtab[,7]+as.factor(modtab[,8]))
#Perform AIC selection
stepmpl<-step(modelpl)
summary(stepmpl)

#Predict expected values
predpl<-predict(stepmpl)

#Plot the results
plot(predpl,modtab[,1],xlab="Predicted LogR", ylab="Observed logR")
abline(lm(modtab[,1]~predpl))
text(predpl,modtab[,1]+0.03,datai[,1],cex=0.5)

#Residuals
residualspl<-abs((datai[,9])-10^predpl)*sign((datai[,9])-10^predpl)
names(residualspl)<-datai[,1]
residualspl

#Hierarcal partitioning of variance
calc.relimp(stepmpl)


#GLM with Plesitocene without PM and TM
modelple<-glm(modtab[,1]~modtab[,4]+modtab[,5]+modtab[,6]+modtab[,7]+as.factor(modtab[,8]))
#Perform AIC selection
stepmple<-step(modelple)
summary(stepmple)

#Predict expected values
predple<-predict(stepmple)

#Plot the results
plot(predple,modtab[,1],xlab="Predicted LogR", ylab="Observed logR",cex=1.2)
abline(lm(modtab[,1]~predple))
text(predple,modtab[,1]+0.03,datai[,1],cex=0.5)

#Residuals
residualsple<-abs((datai[,9])-10^predple)*sign((datai[,9])-10^predple)
names(residualsple)<-datai[,1]
residualsple

#Hierarcal partitioning of variance
calc.relimp(stepmple)


###############################
# Genetic    diversification  #
###############################

#Open the list of species
species<-read.table("species.txt", sep="\t", h=F)
nrow(species)
#Open the sequence table
dataspecimens<-read.table("Specimens.txt",sep="\t",h=T)
head(dataspecimens)
faunistic<-read.table("faunistic data.txt",sep="\t",h=T,row.names=1)
head(faunistic)
#Open the fasta file
sequences<-read.FASTA("Sequences.fas")


columns<-c("Italy","Sicily E","Sicily W","Tunisia","Algeria","Stromboli", "Lipari", "Vulcano", "Salina", "Ustica", "Levanzo", "Marettimo","Pantelleria", "Lampedusa","Maltese")
columns2<-c("Ita","S_E","S_W","Tun","Alg","Str", "Lip","Vul","Sal","Ust","Lev","Mar","Pan","Lam","Mal")


############################
# Calculate Gst and Dst    #
############################

# Select the species with DNA
species2<-species[which(species[,5]==1),]
faunistic2<-faunistic[,which(species[,5]==1)]
faunistic2<-faunistic2[1:15,]

# Create the files
Gst<-NULL
Dst<-NULL
namessp<-NULL

# Calculate Fst
for (sp in 1: nrow(species2)){
	sel<-which(match(dataspecimens[,5],species2[sp,2])==1)
	fastared<-sequences[sel]
	namessp[sp]<-as.character(species2[sp,2])
	datamat<-dataspecimens[sel,8]
	distances <-dist.dna(fastared, model = "raw",pairwise.deletion = TRUE)
	plot(hclust(distances))
	Gst[sp]<-recluster.fst(distances, datamat,setzero=T)$Gst
	Dst[sp]<-recluster.fst(distances, datamat,setzero=T)$Dst
}

distancedata<-cbind(Gst,Dst)
rownames(distancedata)<-namessp
distancedata

#####################
# Make the pie maps #
#####################

# Extract coordinates
coord<-aggregate(dataspecimens[,10]~as.factor(dataspecimens[,8]),FUN="mean")
coord<-cbind(coord,(aggregate(dataspecimens[,9]~as.factor(dataspecimens[,8]),FUN="mean")[,2]))
colnames(coord)<-c("site","long","lat")
rownames(coord)<-columns

# Correct some of them to sinplify and avoid overlaps
coord[5,2:3]<-c(7,36)
coord[1,2:3]<-c(16.2,38.5)
coord[9,2:3]<-c(14.3,38.9)
coord[8,2:3]<-c(14.6,38.7)

# Correct Marettimo for pie charts
coordpie<-coord
coordpie[12,2:3]<-c(11.8,38)

# Select the species number (change sp from 1 to 29)
# Note, the script doesn't work for species with a single haplotype
sp<-1

sel<-which(match(dataspecimens[,5],species2[sp,2])==1)
fastared<-sequences[sel]
namessp[sp]<-as.character(species2[sp,2])
datamat<-dataspecimens[sel,8]
distances <-dist.dna(fastared, model = "raw",pairwise.deletion = TRUE)

# Plot all specimens with area number
pcoall<-cmdscale(distances)
plot(pcoall,ylim=range(pcoall[,1]),type="n")
text(pcoall[,1],pcoall[,2], datamat)


#Rotate with geographic configuration, attribute colours and plot individuals
matloc<-matrix(NA,length(datamat),2)
for (i in 1:length(datamat)){
	area<-datamat[i]
	matloc[i,1]<-coordpie[area,2]
	matloc[i,2]<-coordpie[area,3]
}
rotated<-procrustes(matloc,pcoall,scale=F)$Yrot

# Make the coloured scatterplot
colo<-recluster.col(rotated,st=F,rot=F)
recluster.plot.col(colo,text=F,cex=2.5,main=namessp[sp])

# Plot the colours in the map with pie charts
plot(newmap, ylim=c(34,40),xlim=c(6,17.5), asp = 1)
recluster.plot.pie(matloc[,1],matloc[,2],datamat, colo,add=T,xylim=c(6,17.5,34.5,39.5),minsize=0.17,main=namessp[sp])


############################
# Coloured map study area  #
############################

#Create the empty matrices 
matrixGst<-array(NA,dim=c(15,15,29))
areatabledissGst<-array(NA,dim=c(15,15))

# Start the loop to analyze the 29 species 
for (sp in 1:29){
#extract the data 
	sel<-which(match(dataspecimens[,5],species2[sp,2])==1)
	fastared<-sequences[sel]
	datamatsp <-dataspecimens[sel,8]
	dismatsp <-dist.dna(fastared, model = "raw",pairwise.deletion = TRUE)
	areamatsp<-datamatsp[!duplicated(datamatsp)]

#Calculate Fst
	dist<-recluster.fst.pair(as.dist(dismatsp),datamatsp,setzero=T)

# Order the Fst values in the overall matrices
	for (n in 1:length(areamatsp)){
		for (m in 1:length(areamatsp)){
			matrixGst[areamatsp[n],areamatsp[m],sp]<-as.matrix(dist$Gstm)[n,m]
		}
	}
}

# Now the mean values among the 29 dissimilarity matrices is computed

for (r in 1:15){
	for (c in 1:15){
		areatabledissGst[r,c]<-mean(matrixGst[r,c,],na.rm=T)
		rownames(areatabledissGst)<-columns2
	}
}

# Calculate PCoA
tablePCOA3St<-cmdscale(as.dist(areatabledissGst))

# Rotate PCoA with geographic coordinates
PCOASt<-procrustes(coord[,2:3], tablePCOA3St,scale=F)$Yrot

# Calculate RGB colours
colfinalSt<-recluster.col(PCOASt,st=F,rot=F)

# Plot the PCOA
recluster.plot.col(colfinalSt,cex=2, text=F)
text(colfinalSt[,1],colfinalSt[,2]+0.02,rownames(colfinalSt),cex=0.7)

#Plot the site colours on the map
plot(newmap, ylim=c(34,40),xlim=c(6,17.5), asp = 1)
recluster.plot.sites.col(coordpie[,2], coordpie[,3], colfinalSt,add=T,cext=2,pch=16,cex=2)

########################
# Produce the 3D graph
########################

gendistareas<-NULL
for (area in 1:nrow(faunistic2)){
	areas<-which(faunistic2[area,]==1)
	gendistareas[area]<-mean(Dst[areas],na.rm=T)
}
an<-110
pl <-scatterplot3d(colfinalSt[,1],colfinalSt[,2],gendistareas,angle=an,type="h",cex.symbols=2)


###############################
# Triangular test on all islands 
###############################

faunistic3<-faunistic[,which(species[,5]==1)]
tabsp<-cbind(colSums(faunistic3[6:nrow(faunistic3),]),sqrt(Dst))
rownames(tabsp)<-namessp
tabsp2<-tabsp[complete.cases(tabsp),]
triang.test(tabsp2[,c(1,2)],ymethod="variance",nullmat=10000)
text(tabsp[,1],tabsp[,2]+0.002,rownames(tabsp), cex=0.7)

##################################
# Triangular test on each island #
##################################

#Select the island on the basis of the row number in faunistic3
nrow(faunistic)

cor.test(tabsp2[,2], tabsp2[,1],method ="spearman")
triang.test(tabsp2[,1:2],text=F,absent=F,cex=1.5,pch1=1)

#example with Maltese islands (change number in isl to obtain other islands)
isl<-16
sel<-which(faunistic3[isl,]==1)
cor.test(tabsp2[sel,2], tabsp2[sel,1],method ="spearman")
triang.test(tabsp2[,1:2],sel=sel,text=F,absent=F,pch1=1,cex=1.5)


#################################################
# Correlations faunistic and genetic structures #
#################################################

# Frequency on islands and region
freq<-colSums(faunistic[6:nrow(faunistic),])
tabsp3<-cbind(species,freq)
cor.test(tabsp3[,3],tabsp3[,7],method="spearman")
plot(tabsp3[,3],tabsp3[,7],cex=1.5)
abline(lm(tabsp3[,7]~tabsp3[,3]))
text(tabsp3[,3],tabsp3[,7]+0.3,tabsp3[,6],cex=0.8)

# Frequency on islands and dispersal
cor.test(tabsp3[,4],tabsp3[,7],method="spearman")
plot(tabsp3[,4],tabsp3[,7],cex=1.5)
abline(lm(tabsp3[,7]~tabsp3[,4]))
text(tabsp3[,4],tabsp3[,7]+0.3,tabsp3[,6],cex=0.8)

multiple<-lm(tabsp3[,6]~tabsp3[,4]+tabsp3[,3])
summary(multiple)
calc.relimp(multiple)

# Dispersal and Dst
tabsp4<-tabsp3[which(tabsp3[,5]==1),]
cor.test(tabsp4[,4],sqrt(Dst),method="spearman")
plot(tabsp4[,4],sqrt(Dst),cex=1.5)
abline(lm(sqrt(Dst)~tabsp4[,4]))
text(tabsp4[,4],sqrt(Dst)+0.003,tabsp4[,6],cex=0.8)


###########################
#Nestedness-turnover ratio#
###########################

# All the species
isl_fauna<-faunistic[6:nrow(faunistic),]
nestoverall<-recluster.dist(isl_fauna, dist="nestedness" )
soroverall<-recluster.dist(isl_fauna, dist="sorensen" )
mean(nestoverall/soroverall)

# Rare species
rare<-isl_fauna[,which(freq<6)]
rare<-rare[which(rowSums(rare)>0),]
nestoverrare<-recluster.dist(rare, dist="nestedness" )
soroverrare<-recluster.dist(rare, dist="sorensen" )
mean(nestoverrare/soroverrare)

# Common species
common<-isl_fauna[,which(freq>5)]
nestovercommon<-recluster.dist(common, dist="nestedness" )
sorovercommon<-recluster.dist(common, dist="sorensen" )
mean(nestovercommon/sorovercommon,na.rm=T)


############################################################################
############################################################################
